# Supplementary material for: Bibliometric Review to Explore Emerging High-Intensity Interval Training in Health Promotion: A New Century Picture
Source: Front Public Health. 2021 Jul 23;9:697633. doi: 10.3389/fpubh.2021.697633 (PMC8342813; doi:10.3389/fpubh.2021.697633)
Supplement: Supplementary file 1 [file Data_Sheet_1.ZIP › download_1-500.txt]

FN Clarivate Analytics Web of Science
VR 1.0
PT J
AU Hubbard, EA
   Motl, RW
   Elmer, DJ
AF Hubbard, Elizabeth A.
   Motl, Robert W.
   Elmer, David J.
TI Feasibility and initial efficacy of a high-intensity interval training
   program using adaptive equipment in persons with multiple sclerosis who
   have walking disability: study protocol for a single-group, feasibility
   trial
SO TRIALS
LA English
DT Article
DE Multiple sclerosis; Adaptive equipment; Rehabilitation; Recumbent
   stepping; High-intensity interval training; Intervention; Feasibility;
   Exercise rehabilitation
ID QUALITY-OF-LIFE; EXERCISE; SCALE; IMPAIRMENT; FATIGUE; RECOMMENDATIONS;
   FITNESS; DESIGN; PEOPLE; HEALTH
AB BackgroundThere is considerable evidence for the efficacy of moderate-intensity continuous exercise benefitting clinically relevant outcomes in persons with multiple sclerosis (MS). However, persons with MS who have walking disability (pwMS-wd) are severely deconditioned and may achieve superior benefits by engaging in high-intensity interval training (HIIT), especially while utilizing adaptive equipment, such as recumbent arm/leg stepping (RSTEP). The proposed study will assess the feasibility of a 12-week, RSTEP HIIT program in pwMS-wd. The secondary aim will examine changes in aerobic fitness, physical activity, ambulation, upper arm function, cognition, fatigue, and depression as clinically relevant efficacy outcomes following the 12-week, RSTEP HIIT intervention.MethodsThe study will recruit 15 pwMS-wd. Feasibility will be measured via process, resource, management, and scientific outcomes throughout the entirety of the research study. The secondary, clinically relevant outcomes will consist of a neurological exam, aerobic capacity, physical activity, ambulation, cognition, upper arm function, fatigue, and depression. Outcomes will be assessed at baseline (T1), midpoint (T2, following 6 weeks), and post-intervention (T3, following 12 weeks). The intervention will involve 12weeks of supervised, individualized HIIT sessions two to three times per week. The individual HIIT sessions will each involve 10cycles of 60-s intervals at the wattage associated with 90% VO2peak followed by 60 s of active recovery intervals at 15W, totaling 20min in length plus 5-min warm-up and cool-down periods.DiscussionThe feasibility design of the proposed study will provide experience and preliminary data for advancing towards a proof-of-concept study comparing HIIT to moderate-intensity continuous RSTEP for improving clinically relevant outcomes in a randomized control trial design. The results will be disseminated via manuscripts for publication and a report for distribution among the National Multiple Sclerosis Society.Trial registrationClinicalTrials.gov NCT04416243. Retrospectively registered on June 4, 2020
C1 [Hubbard, Elizabeth A.; Elmer, David J.] Berry Coll, Dept Kinesiol, Mt Berry, GA 30149 USA.
   [Motl, Robert W.] Univ Alabama Birmingham, Dept Phys Therapy, Birmingham, AL USA.
RP Hubbard, EA (corresponding author), Berry Coll, Dept Kinesiol, Mt Berry, GA 30149 USA.
EM lhubbard@berry.edu
FU National Multiple Sclerosis SocietyNational Multiple Sclerosis Society
   [PP-1905-33971]
FX This research study is funded by the National Multiple Sclerosis Society
   (grant number PP-1905-33971). The grant underwent extensive peer-review
   over two rounds as part of the National Multiple Sclerosis Society's
   grant award process. The awarding National Multiple Sclerosis Society's
   grant review board contributed to the selection of some outcome
   assessments. None of the sponsors played a role in the study design; in
   the collection, management, analysis, and interpretation of the data; in
   the writing of the manuscript; or in the decision to submit the
   manuscript for publication.
CR Adamson BC, 2016, CONTEMP CLIN TRIALS, V47, P32, DOI 10.1016/j.cct.2015.12.002
   Arain M, 2010, BMC MED RES METHODOL, V10, DOI 10.1186/1471-2288-10-67
   Benedict RHB, 2012, BMC NEUROL, V12, DOI 10.1186/1471-2377-12-55
   Billinger SA, 2008, PHYS THER, V88, P1188, DOI 10.2522/ptj.20080072
   Borg G., 1998, BORGS PERCEIVED EXER
   Boyne P, 2013, TOP STROKE REHABIL, V20, P317, DOI 10.1310/tsr2004-317
   BROWN T, 2006, PHYS MED REH CLIN N, V16, P513
   Campbell E, 2018, MULT SCLER RELAT DIS, V24, P55, DOI 10.1016/j.msard.2018.06.005
   Collett J, 2011, MULT SCLER J, V17, P594, DOI 10.1177/1352458510391836
   Dalgas U, 2008, MULT SCLER J, V14, P35, DOI 10.1177/1352458507079445
   Dalgas U, 2009, Int MS J, V16, P5
   Durstine JL, 2009, ACSMS EXERCISE MANAG, P440
   Eldridge SM, 2016, PLOS ONE, V11, DOI 10.1371/journal.pone.0150205
   Feinstein A, 2020, BMC NEUROL, V20, DOI 10.1186/s12883-020-01772-7
   Field A., 2013, DISCOVERING STAT USI, V4th ed.
   Filli L, 2018, SCI REP-UK, V8, DOI 10.1038/s41598-018-22676-0
   Gibala MJ, 2020, EXP PHYSIOL, DOI 10.1113/EP088190
   Gibala MJ, 2012, J PHYSIOL-LONDON, V590, P1077, DOI 10.1113/jphysiol.2011.224725
   Goldman MD, 2008, MULT SCLER J, V14, P383, DOI 10.1177/1352458507082607
   Hervault M, 2017, INT J REHABIL RES, V40, P91, DOI 10.1097/MRR.0000000000000209
   Hobart JC, 2003, NEUROLOGY, V60, P31, DOI 10.1212/WNL.60.1.31
   Honarmand K, 2009, MULT SCLER J, V15, P1518, DOI 10.1177/1352458509347150
   Hubbard EA, 2019, MED SCI SPORT EXER, V51, P858, DOI 10.1249/MSS.0000000000001866
   Hubbard EA, 2017, MED SCI SPORT EXER, V49, P633, DOI 10.1249/01.mss.0000518666.13931.7d
   Ip S, 2013, ROLE SINGLE GROUP ST
   Kalb R, 2020, MULT SCLER J, V26, P1459, DOI 10.1177/1352458520915629
   Kister I, 2013, NEUROLOGY, V80, P1018, DOI 10.1212/WNL.0b013e3182872855
   Klaren RE, 2016, SPORTS MED, V46, P1365, DOI 10.1007/s40279-016-0472-6
   KURTZKE JF, 1983, NEUROLOGY, V33, P1444, DOI 10.1212/WNL.33.11.1444
   Lancaster GA, 2004, J EVAL CLIN PRACT, V10, P307, DOI 10.1111/j..2002.384.doc.x
   Lancaster Gillian A, 2015, Pilot Feasibility Stud, V1, P1, DOI 10.1186/2055-5784-1-1
   Learmonth YC, 2013, J NEUROL SCI, V331, P102, DOI 10.1016/j.jns.2013.05.023
   Leon AC, 2011, J PSYCHIATR RES, V45, P626, DOI 10.1016/j.jpsychires.2010.10.008
   Maghzi AH, 2011, ELSEV INSIGHT, P1, DOI 10.1016/B978-0-12-384913-7.00001-0
   Mampuya WM, 2012, CARDIOVASC DIAGN THE, V2, P38, DOI 10.3978/j.issn.2223-3652.2012.01.02
   Motl RW, 2008, MULT SCLER J, V14, P129, DOI 10.1177/1352458507080464
   Motl R.W., 2017, PILOT FEASIBIL STUD, V4, P1
   Motl RW, 2015, CURR NEUROL NEUROSCI, V15, DOI 10.1007/s11910-015-0585-6
   Motl RW, 2014, NEURODEGENER DIS MAN, V4, P491, DOI [10.2217/NMT.14.32, 10.2217/nmt.14.32]
   Motl RW, 2012, NAT REV NEUROL, V8, P487, DOI 10.1038/nrneurol.2012.136
   Motl RW, 2010, NEUROPSYCH DIS TREAT, V6, P767, DOI 10.2147/NDT.S10480
   Motl RW, 2010, EXERC SPORT SCI REV, V38, P186, DOI 10.1097/JES.0b013e3181f44fab
   Norman Geoffrey R, 2004, Expert Rev Pharmacoecon Outcomes Res, V4, P581, DOI 10.1586/14737167.4.5.581
   Norman GR, 2003, MED CARE, V41, P582, DOI 10.1097/00005650-200305000-00004
   Paltamaa J, 2012, J REHABIL MED, V44, P811, DOI 10.2340/16501977-1047
   PILUTTI LA, 2011, CRIT REV PHYS REHABI, V23, P175
   Pilutti LA, 2013, APPL PHYSIOL NUTR ME, V38, P357
   Pilutti LA, 2015, J NEUROL PHYS THER, V39, P241, DOI 10.1097/NPT.0000000000000099
   Pilutti LA, 2014, J NEUROL SCI, V343, P3, DOI 10.1016/j.jns.2014.05.016
   Pilutti LA, 2013, PSYCHOSOM MED, V75, P575, DOI 10.1097/PSY.0b013e31829b4525
   Platta ME, 2016, ARCH PHYS MED REHAB, V97, P1564, DOI 10.1016/j.apmr.2016.01.023
   Sandroff BM, 2014, J NEUROL SCI, V340, P50, DOI 10.1016/j.jns.2014.02.024
   Shah SGS, 2006, INT J HEALTH CARE Q, V19, P500, DOI 10.1108/09526860610687619
   Shanyinde M, 2011, BMC MED RES METHODOL, V11, DOI 10.1186/1471-2288-11-117
   Stoloff RH, 2007, EXP BRAIN RES, V178, P427, DOI 10.1007/s00221-006-0745-7
   Tickle-Degnen L, 2013, AM J OCCUP THER, V67, P171, DOI 10.5014/ajot.2013.006270
   Wallin MT, 2019, NEUROLOGY, V92, pE1029, DOI 10.1212/WNL.0000000000007035
   Wens I, 2015, PLOS ONE, V10, DOI 10.1371/journal.pone.0133697
   Widener Gail L, 2014, Arch Phys Med Rehabil, V95, P593
   Yozbatiran N, 2006, J NEUROL SCI, V246, P117, DOI 10.1016/j.jns.2006.02.018
   Zehr EP, 2007, J PHYSIOL-LONDON, V582, P209, DOI 10.1113/jphysiol.2007.133843
   Zimmer P, 2018, MULT SCLER J, V24, P1635, DOI 10.1177/1352458517728342
NR 62
TC 0
Z9 0
U1 4
U2 4
PU BMC
PI LONDON
PA CAMPUS, 4 CRINAN ST, LONDON N1 9XW, ENGLAND
EI 1745-6215
J9 TRIALS
JI Trials
PD DEC 25
PY 2020
VL 21
IS 1
AR 972
DI 10.1186/s13063-020-04887-x
PG 13
WC Medicine, Research & Experimental
SC Research & Experimental Medicine
GA PA6DN
UT WOS:000595723900005
PM 33239079
OA DOAJ Gold, Green Published
DA 2021-05-17
ER

PT J
AU Ammerman, BM
   Ling, D
   Callahan, LR
   Hannafin, JA
   Goolsby, MA
AF Ammerman, Brittany M.
   Ling, Daphne
   Callahan, Lisa R.
   Hannafin, Jo A.
   Goolsby, Marci A.
TI Prevalence of Vitamin D Insufficiency and Deficiency in Young, Female
   Patients With Lower Extremity Musculoskeletal Complaints
SO SPORTS HEALTH-A MULTIDISCIPLINARY APPROACH
LA English
DT Article
DE vitamin D; vitamin D deficiency; female; musculoskeletal; patellofemoral
   pain; tendon injury
AB Background: Low levels of vitamin D have well-known impacts on bone health, but vitamin D also has a more global role throughout many tissues, including skeletal muscle. The high prevalence of hypovitaminosis D and the vast physiological features of vitamin D have led researchers to examine the influence of vitamin D on physical performance and injury. Because of the critical role of vitamin D in maintaining musculoskeletal health and function, a high rate of hypovitaminosis D among female patients with a variety of musculoskeletal issues could be of high clinical relevance.
   Hypothesis: There is a high prevalence of low vitamin D in female patients with both acute and overuse sports-related issues of both soft tissue and bone.
   Study Design: Prospective cohort study.
   Methods: Female patients, aged 16 to 40 years, presented with lower extremity injury diagnosed within the past 4 weeks, no use of multivitamin or vitamin D supplement, and no history of malabsorption syndrome met the inclusion criteria. Vitamin D levels were assessed and categorized as normal (>= 32 ng/mL) and low, which includes insufficient (20.01-31.9 ng/mL) and deficient (<= 20 ng/mL).
   Results: Of the 105 patients enrolled, 65.7% had low vitamin D. Within the low vitamin D cohort, 40.6% were deficient and 59.4% were insufficient. Injuries were grouped into overuse or acute with 74 overuse injuries and 31 acute injuries, exhibiting low vitamin D prevalence of 60.8% and 77.4%, respectively. Patients with ligamentous/cartilaginous injuries exhibited the highest percentage of low vitamin D (76.5%), followed by those with patellofemoral-related complaints (71.0%), muscle/tendon injuries (54.6%), and bone stress injuries (45.5%). In univariable analysis, older age, non-White race, less physical activity, less high-intensity interval training days, less endurance training days, and more rest days showed an association with low vitamin D, but none showed an independent association in multivariable analysis.
   Conclusion: The prevalence of low vitamin D in female patients with various musculoskeletal complaints was high. Clinicians should evaluate for low vitamin D in both acute and overuse injuries.
C1 [Ammerman, Brittany M.] Penn State Coll Med, Hershey, PA USA.
   [Ling, Daphne; Callahan, Lisa R.; Hannafin, Jo A.; Goolsby, Marci A.] Hosp Special Surg, Sports Med Inst, 535 E 70th St, New York, NY 10021 USA.
   [Callahan, Lisa R.; Hannafin, Jo A.; Goolsby, Marci A.] Hosp Special Surg, Womens Sports Med Ctr, 535 East 70th St, New York, NY 10021 USA.
RP Goolsby, MA (corresponding author), Hosp Special Surg, Womens Sports Med Ctr, 535 East 70th St, New York, NY 10021 USA.
EM goolsbym@hss.edu
FU Heartfelt Wings Foundation
FX The authors would like to thank Heartfelt Wings Foundation for their
   support in this study.
CR Abbasi Mahnaz, 2012, Glob J Health Sci, V5, P107, DOI 10.5539/gjhs.v5n1p107
   Angeline ME, 2013, AM J SPORT MED, V41, P461, DOI 10.1177/0363546513475787
   Aujla RS, 2019, FOOT ANKLE SURG, V25, P310, DOI 10.1016/j.fas.2017.12.007
   Barker T, 2013, NUTRIENTS, V5, P1253, DOI 10.3390/nu5041253
   Barker T, 2011, J EVID-BASED INTEGR, V16, P201, DOI 10.1177/2156587211413768
   Bischoff HA, 2003, J BONE MINER RES, V18, P343, DOI 10.1359/jbmr.2003.18.2.343
   Bogunovic L, 2010, J BONE JOINT SURG AM, V92A, P2300, DOI 10.2106/JBJS.I.01231
   Ceglia L, 2013, CALCIFIED TISSUE INT, V92, P151, DOI 10.1007/s00223-012-9645-y
   Close GL, 2013, J SPORT SCI, V31, P344, DOI 10.1080/02640414.2012.733822
   Clutton Juliet, 2016, Foot (Edinb), V27, P50, DOI 10.1016/j.foot.2015.08.005
   Constantini NW, 2010, CLIN J SPORT MED, V20, P368, DOI 10.1097/JSM.0b013e3181f207f2
   Dao D, 2015, AM J SPORT MED, V43, P2064, DOI 10.1177/0363546514555971
   Davey T, 2016, OSTEOPOROSIS INT, V27, P171, DOI 10.1007/s00198-015-3228-5
   Endo I, 2003, ENDOCRINOLOGY, V144, P5138, DOI 10.1210/en.2003-0502
   Faulkner KA, 2006, OSTEOPOROSIS INT, V17, P1318, DOI 10.1007/s00198-006-0071-8
   Fishman MP, 2016, ORTHOP J SPORTS MED, V4, DOI 10.1177/2325967116655742
   Gerdhem P, 2005, OSTEOPOROSIS INT, V16, P1425, DOI 10.1007/s00198-005-1860-1
   Gifondorwa DJ, 2016, MUSCLE NERVE, V54, P1120, DOI 10.1002/mus.25146
   Girgis CM, 2015, CALCIFIED TISSUE INT, V97, P602, DOI 10.1007/s00223-015-0054-x
   Granic A, 2017, NUTRIENTS, V9, DOI 10.3390/nu9040379
   Hamilton Bruce, 2011, Asian J Sports Med, V2, P211
   Hayes DP, 2010, BIOGERONTOLOGY, V11, P1, DOI 10.1007/s10522-009-9252-0
   Heaney R., 1985, TRIANGLE, V24, P91
   Heath KM, 2006, AM J PHYS MED REHAB, V85, P916, DOI 10.1097/01.phm.0000242622.23195.61
   Heidari B, 2010, INT J RHEUM DIS, V13, P340, DOI 10.1111/j.1756-185X.2010.01561.x
   Hewison M, 2011, NAT REV ENDOCRINOL, V7, P336, DOI 10.1038/nrendo.2010.226
   Holick MF, 2007, NEW ENGL J MED, V357, P266, DOI 10.1056/NEJMra070553
   JOHNSON CL, 2014, VITAL HLTH STAT, V2, P1
   Kuru P, 2015, RHEUMATOL INT, V35, P315, DOI 10.1007/s00296-014-3099-7
   Lappe J, 2008, J BONE MINER RES, V23, P741, DOI 10.1359/jbmr.080102
   Lewis RM, 2013, INT J SPORT NUTR EXE, V23, P431, DOI 10.1123/ijsnem.23.5.431
   Liu XD, 2014, AM J RESP CELL MOL, V50, P40, DOI 10.1165/rcmb.2013-0211OC
   Lotfi A, 2007, CLIN RHEUMATOL, V26, P1895, DOI 10.1007/s10067-007-0603-4
   Lovell G, 2008, CLIN J SPORT MED, V18, P159, DOI 10.1097/JSM.0b013e3181650eee
   Maroon JC, 2015, AM J SPORT MED, V43, P1241, DOI 10.1177/0363546514567297
   Maser RE, 2015, ENDOCR PRACT, V21, P174, DOI 10.4158/EP14332.OR
   McCONNELL J, 1986, Aust J Physiother, V32, P215, DOI 10.1016/S0004-9514(14)60654-1
   Mehran N, 2016, ORTHOP J SPORTS MED, V4, DOI 10.1177/2325967116677512
   Miller JR, 2016, J FOOT ANKLE SURG, V55, P117, DOI 10.1053/j.jfas.2015.08.002
   Natri A, 1998, MED SCI SPORT EXER, V30, P1572, DOI 10.1097/00005768-199811000-00003
   Ogan D, 2013, NUTRIENTS, V5, P1856, DOI 10.3390/nu5061856
   Owens DJ, 2015, EUR J SPORT SCI, V15, P73, DOI 10.1080/17461391.2014.944223
   Pfeifer M, 2009, OSTEOPOROSIS INT, V20, P315, DOI 10.1007/s00198-008-0662-7
   Plotnikoff GA, 2003, MAYO CLIN PROC, V78, P1463, DOI 10.4065/78.12.1463
   Pojednic RM, 2014, EXERC SPORT SCI REV, V42, P76, DOI 10.1249/JES.0000000000000013
   Powe CE, 2013, NEW ENGL J MED, V369, P1991, DOI 10.1056/NEJMoa1306357
   Qin WY, 2013, ANTICANCER RES, V33, P3861
   Rebolledo BJ, 2018, ARTHROSCOPY, V34, P1280, DOI 10.1016/j.arthro.2017.10.005
   Reinhardt Keith R, 2013, HSS J, V9, P17, DOI 10.1007/s11420-012-9324-6
   Ruohola JP, 2006, J BONE MINER RES, V21, P1483, DOI 10.1359/JBMR.060607
   Shimasaki Y, 2016, FOOT ANKLE INT, V37, P307, DOI 10.1177/1071100715617042
   Shindle MK., 2011, MED SCI SPORT EXER, V43, pS340
   Shuler FD, 2012, SPORTS HEALTH, V4, P496, DOI 10.1177/1941738112461621
   Smith JT, 2014, FOOT ANKLE INT, V35, P8, DOI 10.1177/1071100713509240
   Snijder MB, 2006, J CLIN ENDOCR METAB, V91, P2980, DOI 10.1210/jc.2006-0510
   Steele Barbara, 2008, HSS J, V4, P143, DOI 10.1007/s11420-008-9083-6
   Suzuki T, 2008, J BONE MINER RES, V23, P1309, DOI [10.1359/jbmr.080328, 10.1359/JBMR.080328]
   Tomlinson PB, 2015, J SCI MED SPORT, V18, P575, DOI 10.1016/j.jsams.2014.07.022
   Valimaki VV, 2005, BONE, V37, P267, DOI 10.1016/j.bone.2005.04.016
   Villacis D, 2014, SPORTS HEALTH, V6, P340, DOI 10.1177/1941738114524517
   Wang TT, 2004, J IMMUNOL, V173, P2909, DOI 10.4049/jimmunol.173.5.2909
   Ward KA, 2009, J CLIN ENDOCR METAB, V94, P559, DOI 10.1210/jc.2008-1284
   Wyon MA, 2016, CLIN J SPORT MED, V26, P279, DOI 10.1097/JSM.0000000000000264
   Wyon MA, 2014, J SCI MED SPORT, V17, P8, DOI 10.1016/j.jsams.2013.03.007
NR 64
TC 1
Z9 1
U1 2
U2 2
PU SAGE PUBLICATIONS INC
PI THOUSAND OAKS
PA 2455 TELLER RD, THOUSAND OAKS, CA 91320 USA
SN 1941-7381
EI 1941-0921
J9 SPORTS HEALTH
JI Sports Health
PD MAR
PY 2021
VL 13
IS 2
BP 173
EP 180
AR 1941738120953414
DI 10.1177/1941738120953414
EA DEC 2020
PG 8
WC Sport Sciences
SC Sport Sciences
GA QM0ZB
UT WOS:000601224800001
PM 33301353
DA 2021-05-17
ER

PT J
AU Kennedy, SG
   Leahy, AA
   Smith, JJ
   Eather, N
   Hillman, CH
   Morgan, PJ
   Plotnikoff, RC
   Boyer, J
   Lubans, DR
AF Kennedy, Sarah G.
   Leahy, Angus A.
   Smith, Jordan J.
   Eather, Narelle
   Hillman, Charles H.
   Morgan, Philip J.
   Plotnikoff, Ronald C.
   Boyer, James
   Lubans, David R.
TI Process Evaluation of a School-Based High-Intensity Interval Training
   Program for Older Adolescents: The Burn 2 Learn Cluster Randomised
   Controlled Trial
SO CHILDREN-BASEL
LA English
DT Article
DE implementation; senior students; adolescents; physical activity; health
   promotion
ID PHYSICAL-ACTIVITY; HEALTH-PROMOTION; PUBLIC-HEALTH; INTERVENTIONS;
   CHILDREN; FITNESS; IMPLEMENTATION; EXERCISE; BARRIERS; FACILITATORS
AB Process evaluations can help to optimise the implementation of school-based physical activity interventions. The purpose of this paper is to describe the process evaluation of a school-based high-intensity interval training (HIIT) program for older adolescent students, known as Burn 2 Learn (B2L). B2L was evaluated via a cluster randomised controlled trial in 20 secondary schools (10 intervention, 10 control) in New South Wales, Australia. Teachers (n = 22 (55% female)) from the 10 intervention schools, delivered the program over three phases (Phases 1 and 2, 6 months; Phase 3, 6 months) to older adolescent students (n = 337 (50% female); mean +/- standard deviation (SD) age = 16.0 +/- 0.4 years). Process evaluation data were collected across the 12-month study period. Teachers delivered 2.0 +/- 0.8 and 1.7 +/- 0.6 sessions/week in Phases 1 and 2 respectively (mean total 25.9 +/- 5.2), but only 0.6 +/- 0.7 sessions/week in Phase 3. Observational data showed that session quality was high, however heart rate (HR) data indicated that only half of the students reached the prescribed threshold of >= 85% predicted HRmax during sessions. Over 80% of teachers reported they intended to deliver the B2L program to future student cohorts. Almost 70% of students indicated they intended to participate in HIIT in the future. Teachers considered the program to be adaptable, and both students and teachers were satisfied with the intervention. B2L was implemented with moderate-to-high fidelity in Phases 1 and 2, but low in Phase 3. Our findings add to the relatively scant process evaluation literature focused on the delivery of school-based physical activity programs.
C1 [Kennedy, Sarah G.; Leahy, Angus A.; Smith, Jordan J.; Eather, Narelle; Morgan, Philip J.; Plotnikoff, Ronald C.; Lubans, David R.] Univ Newcastle, Sch Educ, Prior Res Ctr Phys Act & Nutr, Callaghan, NSW 2308, Australia.
   [Hillman, Charles H.] Northeastern Univ, Dept Psychol, Boston, MA 02115 USA.
   [Hillman, Charles H.] Northeastern Univ, Dept Phys Therapy Movement & Rehabil Sci, Boston, MA 02115 USA.
   [Boyer, James] New South Wales Dept Educ, Sch Sport Unit, Sydney, NSW 2000, Australia.
RP Lubans, DR (corresponding author), Univ Newcastle, Sch Educ, Prior Res Ctr Phys Act & Nutr, Callaghan, NSW 2308, Australia.
EM sarah.kennedy@newcastle.edu.au; Angus.Leahy@newcastle.edu.au;
   jordan.smith@newcastle.edu.au; narelle.eather@newcastle.edu.au;
   c.hillman@northeastern.edu; philip.morgan@newcastle.edu.au;
   Ronald.plotnikoff@newcastle.edu.au; james.boyer1@det.nsw.edu.au;
   David.Lubans@newcastle.edu.au
RI ; Morgan, Philip/G-7072-2013
OI Kennedy, Sarah/0000-0001-9804-616X; Hillman,
   Charles/0000-0002-3722-5612; Lubans, David/0000-0002-0204-8257; Morgan,
   Philip/0000-0002-5632-8529
FU National Health and Medical Research Council of AustraliaNational Health
   and Medical Research Council of AustraliaUK Research & Innovation
   (UKRI)Medical Research Council UK (MRC) [APP1120518]; NSW Department of
   Education School Sport Unit
FX This research was funded by the National Health and Medical Research
   Council of Australia (APP1120518) and The NSW Department of Education
   School Sport Unit.
CR Barkley JE, 2009, PHYSIOL BEHAV, V98, P31, DOI 10.1016/j.physbeh.2009.04.006
   Beets MW, 2020, INT J BEHAV NUTR PHY, V17, DOI 10.1186/s12966-020-0918-y
   Beets MW, 2016, INT J BEHAV NUTR PHY, V13, DOI 10.1186/s12966-016-0442-2
   Biddle SJH, 2015, INT J BEHAV NUTR PHY, V12, DOI 10.1186/s12966-015-0254-9
   Bond B, 2017, OPEN ACCESS J SPORTS, V8, P243, DOI 10.2147/OAJSM.S127395
   Bopp M, 2013, J PRIM PREV, V34, P193, DOI 10.1007/s10935-013-0299-y
   Borde R, 2017, OBES REV, V18, P476, DOI 10.1111/obr.12517
   Brazendale K, 2017, INT J BEHAV NUTR PHY, V14, DOI 10.1186/s12966-017-0555-2
   Centers for Disease Control and Prevention, 2013, COMPR SCH PHYS ACT P
   Chambers DA, 2013, IMPLEMENT SCI, V8, DOI 10.1186/1748-5908-8-117
   Chandler JL, 2016, PEDIATR OBES, V11, P120, DOI 10.1111/ijpo.12033
   Costigan S A, 2015, Prev Med Rep, V2, P973, DOI 10.1016/j.pmedr.2015.11.001
   Costigan SA, 2015, BRIT J SPORT MED, V49, DOI 10.1136/bjsports-2014-094490
   Costigan SA, 2016, MED SCI SPORT EXER, V48, P1985, DOI 10.1249/MSS.0000000000000993
   Damschroder LJ, 2009, IMPLEMENT SCI, V4, DOI 10.1186/1748-5908-4-50
   Deci E., 1985, INTRINSIC MOTIVATION, DOI [10.1007/978-1-4899-2271-7, DOI 10.1007/978-1-4899-2271-7]
   Donnelly JE, 2016, MED SCI SPORT EXER, V48, P1197, DOI 10.1249/MSS.0000000000000901
   Dumith SC, 2011, INT J EPIDEMIOL, V40, P685, DOI 10.1093/ije/dyq272
   Durlak JA, 2008, AM J COMMUN PSYCHOL, V41, P327, DOI 10.1007/s10464-008-9165-0
   Dyrstad SM, 2018, BMC PUBLIC HEALTH, V18, DOI 10.1186/s12889-018-5205-3
   Eather N, 2020, J SPORT EXERCISE PSY, V42, P114, DOI 10.1123/jsep.2019-0166
   Farooq MA, 2018, BRIT J SPORT MED, V52, P1002, DOI 10.1136/bjsports-2016-096933
   Guthold R, 2020, LANCET CHILD ADOLESC, V4, P23, DOI 10.1016/S2352-4642(19)30323-2
   Hallal PC, 2012, LANCET, V380, P247, DOI 10.1016/S0140-6736(12)60646-1
   Hills AP, 2015, PROG CARDIOVASC DIS, V57, P368, DOI 10.1016/j.pcad.2014.09.010
   Hung TTM, 2014, PLOS ONE, V9, DOI 10.1371/journal.pone.0108284
   Janssen I, 2010, INT J BEHAV NUTR PHY, V7, DOI 10.1186/1479-5868-7-40
   Kennedy SG., 2020, ROUTLEDGE HDB YOUTH, VFirst, P438
   Kohl R, 2003, SCALING UP A CONCEPT, P1
   Kriemler S, 2011, BRIT J SPORT MED, V45, P923, DOI 10.1136/bjsports-2011-090186
   Lau E. Y., 2016, TRANSL J AM COLL SPO, V1, P60
   Leahy AA, 2020, J SPORT SCI, V38, P1708, DOI 10.1080/02640414.2020.1756673
   Leahy AA, 2020, MED SCI SPORT EXER, V52, P2224, DOI 10.1249/MSS.0000000000002359
   Leahy AA, 2019, BMJ OPEN, V9, DOI 10.1136/bmjopen-2018-026029
   Leahy AA, 2019, PEDIATR EXERC SCI, V31, P107, DOI 10.1123/pes.2018-0039
   Logan GRM, 2014, SPORTS MED, V44, P1071, DOI 10.1007/s40279-014-0187-5
   Love R, 2019, OBES REV, V20, P859, DOI 10.1111/obr.12823
   Lubans D.R., 2020, BR J SPORTS MED
   Lubans D, 2016, PEDIATRICS, V138, DOI 10.1542/peds.2016-1642
   Lubans DR, 2017, INT J BEHAV NUTR PHY, V14, DOI 10.1186/s12966-017-0479-x
   Luszczynska A, 2010, INT J CLIN HLTH PSYC, V10, P265
   Malik AA, 2018, MED SCI SPORT EXER, V50, P1021, DOI 10.1249/MSS.0000000000001508
   Martins J, 2015, HEALTH EDUC RES, V30, P742, DOI 10.1093/her/cyv042
   Mavilidi MF, 2021, EDUC PSYCHOL REV, V33, P299, DOI 10.1007/s10648-020-09537-x
   McKay H, 2019, INT J BEHAV NUTR PHY, V16, DOI 10.1186/s12966-019-0868-4
   Milat AJ, 2014, HEALTH RES POLICY SY, V12, DOI 10.1186/1478-4505-12-18
   Milat AJ, 2011, BMC PUBLIC HEALTH, V11, DOI 10.1186/1471-2458-11-934
   Milat AJ, 2013, HEALTH PROMOT INT, V28, P285, DOI 10.1093/heapro/dar097
   Minatto G, 2016, SPORTS MED, V46, P1273, DOI 10.1007/s40279-016-0480-6
   Morgan PJ, 2008, RES Q EXERCISE SPORT, V79, P506, DOI 10.1080/02701367.2008.10599517
   Nathan N, 2018, PREV MED, V107, P45, DOI 10.1016/j.ypmed.2017.11.012
   Naylor PJ, 2015, PREV MED, V72, P95, DOI 10.1016/j.ypmed.2014.12.034
   Nilsen P, 2015, IMPLEMENT SCI, V10, DOI 10.1186/s13012-015-0242-0
   Nutbeam D., 2006, EVALUATION NUTSHELL
   Ortega FB, 2008, INT J OBESITY, V32, P1, DOI 10.1038/sj.ijo.0803774
   Raghuveer G, 2020, CIRCULATION, V142, pE101, DOI 10.1161/CIR.0000000000000866
   Schranz NK, 2016, J PHYS ACT HEALTH, V13, pS87, DOI 10.1123/jpah.2016-0345
   Sharma M, 2007, OBES REV, V8, P155, DOI 10.1111/j.1467-789X.2006.00268.x
   Sharma M, 2006, OBES REV, V7, P261, DOI 10.1111/j.1467-789X.2006.00227.x
   Silins H. C., 2002, J ED ADM, V40, P425, DOI DOI 10.1108/09578230210440285
   Su YL, 2011, EDUC PSYCHOL REV, V23, P159, DOI 10.1007/s10648-010-9142-7
   Sutherland R, 2016, INT J BEHAV NUTR PHY, V13, DOI 10.1186/s12966-016-0418-2
   Taylor KL, 2015, PLOS ONE, V10, DOI 10.1371/journal.pone.0125166
   Weston K., 2020, SPORT EXERC SCI, P8
   Wolfenden L, 2019, HEALTH RES POLICY SY, V17, DOI 10.1186/s12961-019-0502-6
   World Health Organization, 2010, REC POP LEV PHYS ACT, P15
NR 66
TC 1
Z9 1
U1 0
U2 0
PU MDPI
PI BASEL
PA ST ALBAN-ANLAGE 66, CH-4052 BASEL, SWITZERLAND
EI 2227-9067
J9 CHILDREN-BASEL
JI Children-Basel
PD DEC
PY 2020
VL 7
IS 12
AR 299
DI 10.3390/children7120299
PG 22
WC Pediatrics
SC Pediatrics
GA PJ4VQ
UT WOS:000601767800001
PM 33339356
OA DOAJ Gold, Green Published
DA 2021-05-17
ER

PT J
AU Herrera-Olivares, AM
   Garcia-Manso, JM
   Rodriguez-Gomez, I
   Ara, I
   Lucia, A
   Santalla, A
AF Herrera-Olivares, Alba M.
   Garcia-Manso, Juan M.
   Rodriguez-Gomez, Irene
   Ara, Ignacio
   Lucia, Alejandro
   Santalla, Alfredo
TI Long-Term Benefits of Tailored Exercise in Severe Sarcoidosis: A Case
   Report
SO INTERNATIONAL JOURNAL OF ENVIRONMENTAL RESEARCH AND PUBLIC HEALTH
LA English
DT Article
DE cardiopulmonary exercise test; pulmonary fibrosis; high-intensity
   interval training; inspiratory muscle training
ID PHYSIOLOGICAL ADAPTATIONS; PHYSICAL-ACTIVITY; MAXIMAL STRENGTH; MUSCLE
   STRENGTH; CAPACITY; WOMEN; LIFE
AB Background: We studied the effects of a supervised, structured exercise program in a severe sarcoidosis patient. Methods: After being clinically stable for two years, a 52-year-old woman (stage IV, American Thoracic Society) who originally had irreversible lung fibrosis, pulmonary arterial hypertension (PAH), mild mitral insufficiency, and atrial dilatation, and was candidate for lung transplant, performed a combined high-intensity interval, high load resistance, and inspiratory muscle training for 4.5 years, and was tested (cardiopulmonary exercise testing and dual X-ray absorptiometry) every six months. Results: Cardiorespiratory fitness (CRF) and maximal pulmonary ventilation increased by 44% and 60%, respectively. Ventilatory efficiency also improved (decrease in the ventilatory equivalent for oxygen by 32% and 14% at the ventilatory threshold and respiratory compensation point, respectively). She improved New York Heart Association (NYHA) class (from III to II), and cardiac alterations as well as PAH reversed so that she was not in need of lung transplantation anymore. Likewise, she suffered no more episodes of hemoptysis. Bone health was overall maintained despite the post-menopausal status and the corticoid treatment. Conclusions: A long-term combined exercise intervention safely contributed-at least partly-to improve CRF and NYHA class in a patient with severe sarcoidosis, suggesting a potential coadjuvant effect to attenuate clinical manifestations.
C1 [Herrera-Olivares, Alba M.; Lucia, Alejandro] Univ Europea Madrid, Fac Sport Sci, Madrid 18670, Spain.
   [Garcia-Manso, Juan M.] Hosp San Juan Dios, Santa Cruz De Tenerife 38009, Canary Islands, Spain.
   [Rodriguez-Gomez, Irene; Ara, Ignacio] Univ Castilla La Mancha, GENUD Toledo Res Grp, Toledo 45004, Spain.
   [Rodriguez-Gomez, Irene; Ara, Ignacio; Lucia, Alejandro] CIBER Frailty & Hlth Aging CIBERFES, Madrid 28029, Spain.
   [Lucia, Alejandro; Santalla, Alfredo] Inst Invest Hosp 12 Octubre Imas12, Madrid 28041, Spain.
   [Santalla, Alfredo] Univ Pablo Olavide, Fac Sport Sci, Seville 41013, Spain.
RP Lucia, A (corresponding author), Univ Europea Madrid, Fac Sport Sci, Madrid 18670, Spain.; Lucia, A (corresponding author), CIBER Frailty & Hlth Aging CIBERFES, Madrid 28029, Spain.; Lucia, A (corresponding author), Inst Invest Hosp 12 Octubre Imas12, Madrid 28041, Spain.
EM amheroli@gmail.com; jgarciamanso@gmail.com; Irene.Rodriguez@uclm.es;
   Ignacio.ara@uclm.es; alejandro.lucia@universidadeuropea.es;
   asanher@upo.es
RI Rodriguez-Gomez, Irene/AAC-7886-2019
OI Rodriguez-Gomez, Irene/0000-0002-1622-7109; Ara Royo,
   Ignacio/0000-0002-2854-6684; Santalla Hernandez,
   Alfredo/0000-0001-9418-0564
FU Spanish Ministry of Science and Innovation (Fondo de Investigaciones
   Sanitarias); Fondos FederEuropean Commission [PI18/00139]; Government of
   Castilla-La Mancha [2019/9601]; Spanish Ministry of Science, Innovation
   and Universities [FPU18/00215]; Spanish Instituto de Salud Carlos III
   (ISCIII)-ERDF [PI18/00139]; Biomedical Research Networking Center on
   Frailty and Healthy Aging (CIBERFES); FEDER funds from the European
   UnionEuropean Commission [CB16/10/00477, CB16/10/00314]
FX This Research by A.L. is funded by the Spanish Ministry of Science and
   Innovation (Fondo de Investigaciones Sanitarias) and Fondos Feder, grant
   number PI18/00139. Irene Rodriguez Gomez received a postdoctoral
   contract from the Government of Castilla-La Mancha (2019/9601) and Alba
   M. Herrera Olivares received a predoctoral contract from Spanish
   Ministry of Science, Innovation and Universities (FPU18/00215). Research
   by A.L. is supported by a grant from Spanish Instituto de Salud Carlos
   III (ISCIII)-ERDF (PI18/00139). The Biomedical Research Networking
   Center on Frailty and Healthy Aging (CIBERFES) and FEDER funds from the
   European Union (CB16/10/00477 and CB16/10/00314).
CR Arkema EV, 2018, THER ADV CHRONIC DIS, V9, P227, DOI 10.1177/2040622318790197
   Bahmer T, 2018, RESPIRATION, V95, P18, DOI 10.1159/000481827
   Bailey CA, 2010, BONE, V46, P1043, DOI 10.1016/j.bone.2009.12.001
   Barnes JN, 2013, MAYO CLIN PROC, V88, P1353, DOI 10.1016/j.mayocp.2013.10.015
   Bloor Colin M., 2005, Angiogenesis, V8, P263, DOI 10.1007/s10456-005-9013-x
   Boucly A, 2017, EUR RESPIR J, V50, DOI 10.1183/13993003.00465-2017
   Brancaleone P, 2004, SARCOIDOSIS VASC DIF, V21, P219
   Cho PSP, 2019, LUNG, V197, P285, DOI 10.1007/s00408-019-00215-6
   Dempsey JA, 2006, RESP PHYSIOL NEUROBI, V151, P242, DOI 10.1016/j.resp.2005.12.015
   Froidure Sarah, 2019, Health Sci Rep, V2, pe109, DOI 10.1002/hsr2.109
   Gangemi AJ, 2019, RESP MED, V157, P69, DOI 10.1016/j.rmed.2019.09.001
   Garcia-Bustinduy M, 2007, ACTAS DERMO-SIFILOGR, V98, P526, DOI 10.1016/S0001-7310(07)70127-8
   Gibala MJ, 2012, J PHYSIOL-LONDON, V590, P1077, DOI 10.1113/jphysiol.2011.224725
   Gonzalez-Saiz L, 2017, INT J CARDIOL, V231, P277, DOI 10.1016/j.ijcard.2016.12.026
   Greendale GA, 2019, JCI INSIGHT, V4, DOI 10.1172/jci.insight.124865
   Grongstad A, 2019, J CLIN MED, V8, DOI 10.3390/jcm8040460
   Habedank D, 1998, EUR J APPL PHYSIOL O, V77, P421, DOI 10.1007/s004210050354
   Heggelund J, 2013, EUR J APPL PHYSIOL, V113, P1565, DOI 10.1007/s00421-013-2586-y
   Hoff J, 2002, SCAND J MED SCI SPOR, V12, P288, DOI 10.1034/j.1600-0838.2002.01140.x
   Hunninghake GW, 1999, AM J RESP CRIT CARE, V160, P736
   Jenkins NDM, 2017, FRONT PHYSIOL, V8, DOI 10.3389/fphys.2017.00331
   Judson MA, 2015, CLIN REV ALLERG IMMU, V49, P63, DOI 10.1007/s12016-014-8450-y
   Kamen G, 2005, CAN J APPL PHYSIOL, V30, P341, DOI 10.1139/h05-126
   Karadalli MN, 2016, RESP CARE, V61, P483, DOI 10.4187/respcare.04312
   Kemmler W, 2017, MENOPAUSE, V24, P45, DOI 10.1097/GME.0000000000000720
   Kullberg S, 2020, EUR CLIN RESPIR J, V7, DOI 10.1080/20018525.2020.1730137
   Lagally KM, 2006, J STRENGTH COND RES, V20, P252, DOI 10.1519/00124278-200605000-00003
   Layton AM, 2017, RESP MED, V131, P70, DOI 10.1016/j.rmed.2017.08.010
   Lopes AJ, 2012, BRAZ J MED BIOL RES, V45, P256, DOI 10.1590/S0100-879X2012007500018
   Lucia A, 2001, MED SCI SPORT EXER, V33, P1361
   MacInnis MJ, 2017, J PHYSIOL-LONDON, V595, P2915, DOI 10.1113/JP273196
   Marcellis RGJ, 2015, SARCOIDOSIS VASC DIF, V32, P53
   Marcellis RGJ, 2013, CURR OPIN PULM MED, V19, P524, DOI 10.1097/MCP.0b013e328363f563
   Moor CC, 2019, J PERS MED, V9, DOI 10.3390/jpm9020023
   Naz I, 2018, J CARDIOPULM REHABIL, V38, P124, DOI 10.1097/HCR.0000000000000307
   Nunes PRP, 2019, J STRENGTH COND RES, V33, P1276, DOI 10.1519/JSC.0000000000001788
   Ono Y, 2020, CLIN INTERV AGING, V15, P357, DOI 10.2147/CIA.S231759
   Owczarek J, 2005, PHARMACOL REP, V57, P23
   Ozemek C, 2018, PROG CARDIOVASC DIS, V61, P484, DOI 10.1016/j.pcad.2018.11.005
   Rodriguez-Gomez I, 2018, MED SCI SPORT EXER, V50, P3, DOI 10.1249/MSS.0000000000001414
   Schoenfeld BJ, 2017, J STRENGTH COND RES, V31, P3508, DOI 10.1519/JSC.0000000000002200
   Shei RJ, 2016, PHYSICIAN SPORTSMED, V44, P327, DOI 10.1080/00913847.2016.1176546
   Sipila S, 2020, J CACHEXIA SARCOPENI, V11, P698, DOI 10.1002/jcsm.12547
   Souza H, 2014, J GERONTOL A-BIOL, V69, P1545, DOI 10.1093/gerona/glu182
   Stanbury RM, 1998, BRIT J OPHTHALMOL, V82, P704, DOI 10.1136/bjo.82.6.704
   Strookappe B, 2015, SARCOIDOSIS VASC DIF, V32, P43
   Strookappe B, 2016, EXPERT REV RESP MED, V10, P1057, DOI 10.1080/17476348.2016.1227244
   Strookappe B, 2015, LUNG, V193, P701, DOI 10.1007/s00408-015-9784-9
   Tavana Sasan, 2015, Niger Med J, V56, P258, DOI 10.4103/0300-1652.169702
   Valenzuela PL, 2020, SPORTS MED, V50, P703, DOI 10.1007/s40279-019-01252-0
   Voortman M, 2019, LUNG, V197, P155, DOI 10.1007/s00408-019-00206-7
   Zach M S, 2000, Paediatr Respir Rev, V1, P36, DOI 10.1053/prrv.2000.0010
NR 52
TC 0
Z9 0
U1 1
U2 1
PU MDPI
PI BASEL
PA ST ALBAN-ANLAGE 66, CH-4052 BASEL, SWITZERLAND
EI 1660-4601
J9 INT J ENV RES PUB HE
JI Int. J. Environ. Res. Public Health
PD DEC
PY 2020
VL 17
IS 24
AR 9512
DI 10.3390/ijerph17249512
PG 14
WC Environmental Sciences; Public, Environmental & Occupational Health
SC Environmental Sciences & Ecology; Public, Environmental & Occupational
   Health
GA PL3GP
UT WOS:000603014800001
PM 33353138
OA DOAJ Gold, Green Published
DA 2021-05-17
ER

PT J
AU Tous-Espelosin, M
   Gorostegi-Anduaga, I
   Corres, P
   MartinezAguirre-Betolaza, A
   Maldonado-Martin, S
AF Tous-Espelosin, Mikel
   Gorostegi-Anduaga, Ilargi
   Corres, Pablo
   MartinezAguirre-Betolaza, Aitor
   Maldonado-Martin, Sara
TI Impact on Health-Related Quality of Life after Different Aerobic
   Exercise Programs in Physically Inactive Adults with Overweight/Obesity
   and Primary Hypertension: Data from the EXERDIET-HTA Study
SO INTERNATIONAL JOURNAL OF ENVIRONMENTAL RESEARCH AND PUBLIC HEALTH
LA English
DT Article
DE SF-36 questionnaire; supervised exercise; physical health; mental
   health; high-intensity interval training; low-volume training
ID ESH/ESC GUIDELINES; RECOMMENDATIONS; ASSOCIATION; POPULATION;
   PREVENTION; MANAGEMENT; STATEMENT; TOOL
AB Primary hypertension (HTN) and obesity are associated with a worse health-related quality of life (QoL). This research was carried out to analyze the health-related QoL measurements in a physically inactive and obese population with HTN (n = 253) in comparison to a HEALTHY sample (n = 30), to determine the HTN sample changes in QoL following different (high-volume moderate-intensity continuous training, high-volume high-intensity interval training (HIIT), low-volume HIIT) 16-week supervised aerobic exercise training (ExT) programs compared to attention control, and to assess the differences in QoL variables between the different ExT programs. The SF-36 questionnaire was used to assess health-related QoL. At baseline, HTN showed lower scores (p < 0.05) in physical function (88.6 vs. 99.2), general health (63.3 vs. 82.4), vitality (58.2 vs. 68.7), social functioning (88.5 vs. 95.2), and mental health (76.1 vs. 81.8) compared to HEALTHY. Following intervention, all HTN subgroups showed higher (p < 0.05) vitality, but physical functioning and general health significantly improved only in the ExT groups, with even better values in general health for both HIIT subgroups. Only the low-volume HIIT showed positive changes (p < 0.05) in social functioning ( increment = 6.9%) and mental health ( increment = 6.4%) domains after the intervention. These results highlight the important role of supervised exercise in improving physical and psychological health.
C1 [Tous-Espelosin, Mikel; Gorostegi-Anduaga, Ilargi; Corres, Pablo; MartinezAguirre-Betolaza, Aitor; Maldonado-Martin, Sara] Univ Basque Country UPV EHU, GIzartea Kirola & Ariketa Fis Ikerkuntza Taldea G, Soc Sports & Phys Exercise Res Grp, Dept Phys Educ & Sport,Fac Educ & Sport,Phys Act, Vitoria 01007, Spain.
   [Tous-Espelosin, Mikel; Gorostegi-Anduaga, Ilargi; MartinezAguirre-Betolaza, Aitor; Maldonado-Martin, Sara] Bioaraba Hlth Res Inst, Vitoria 01009, Spain.
RP Maldonado-Martin, S (corresponding author), Univ Basque Country UPV EHU, GIzartea Kirola & Ariketa Fis Ikerkuntza Taldea G, Soc Sports & Phys Exercise Res Grp, Dept Phys Educ & Sport,Fac Educ & Sport,Phys Act, Vitoria 01007, Spain.; Maldonado-Martin, S (corresponding author), Bioaraba Hlth Res Inst, Vitoria 01009, Spain.
EM mikel.tous@ehu.eus; ilargi.gorostegi@ehu.eus; pablo.corres@ehu.eus;
   aitor.martinezdeaguirre@ehu.eus; sara.maldonado@ehu.eus
RI MALDONADO-MARTIN, SARA/AAZ-7681-2020
OI MALDONADO-MARTIN, SARA/0000-0002-2622-5385; Tous-Espelosin,
   Mikel/0000-0002-3394-1339; Corres, Pablo/0000-0002-2363-2962; Martinez
   de Aguirre, Aitor/0000-0002-6563-4325
FU University of the Basque CountryUniversity of Basque Country [EHU14/08,
   PPGA18/15]; University of the Basque Country (UPV/EHU)University of
   Basque Country; Basque GovernmentBasque Government
FX This study was supported by the University of the Basque Country
   (EHU14/08, PPGA18/15). MTE was supported by the University of the Basque
   Country (UPV/EHU). IGA, PC, and AMAB were supported by the Basque
   Government with predoctoral grants.
CR ALONSO J, 1995, MED CLIN-BARCELONA, V104, P771
   Alonso J, 2004, QUAL LIFE RES, V13, P283, DOI 10.1023/B:QURE.0000018472.46236.05
   Arija V, 2018, HEALTH QUAL LIFE OUT, V16, DOI 10.1186/s12955-018-1008-6
   Atan T, 2020, ARCH PHYS MED REHAB, V101, P1865, DOI 10.1016/j.apmr.2020.05.022
   Battaglia G, 2016, CLIN INTERV AGING, V11, P1009, DOI 10.2147/CIA.S109591
   Bull FC, 2020, BRIT J SPORT MED, V54, P1451, DOI 10.1136/bjsports-2020-102955
   Corres P, 2020, INT J ENV RES PUB HE, V17, DOI 10.3390/ijerph17082830
   Cuspidi C, 2018, PHARMACOL RES, V128, P315, DOI 10.1016/j.phrs.2017.10.003
   Leme MDP, 2019, REUMATISMO, V71, P68, DOI 10.4081/reumatismo.2019.1104
   Dechamps A, 2010, ARCH INTERN MED, V170, P162, DOI 10.1001/archinternmed.2009.489
   Di Liegro CM, 2019, GENES-BASEL, V10, DOI 10.3390/genes10090720
   Faul F, 2007, BEHAV RES METHODS, V39, P175, DOI 10.3758/BF03193146
   Fernandez MG, 2012, NUTR HOSP, V27, P800, DOI 10.3305/nh.2012.27.3.5679
   George SM, 2014, PLOS ONE, V9, DOI 10.1371/journal.pone.0087937
   Gorostegi-Anduaga I, 2018, HIGH BLOOD PRESS CAR, V25, P361, DOI 10.1007/s40292-018-0281-0
   Gorostegi-Anduaga I, 2018, EUR J PREV CARDIOL, V25, P343, DOI 10.1177/2047487317749956
   Guallar-Castillon P, 2004, MED CLIN-BARCELONA, V123, P606, DOI 10.1157/13068435
   HUNT SM, 1985, J ROY COLL GEN PRACT, V35, P185
   Jung ME, 2014, PLOS ONE, V9, DOI 10.1371/journal.pone.0114541
   Karlsen T, 2017, PROG CARDIOVASC DIS, V60, P67, DOI 10.1016/j.pcad.2017.03.006
   KIND P, 1987, SOC SCI MED, V25, P905, DOI 10.1016/0277-9536(87)90260-7
   Kitaoka M, 2016, ENVIRON HEALTH PREV, V21, P193, DOI 10.1007/s12199-016-0514-6
   Leal JM, 2020, CURR HYPERTENS REP, V22, DOI 10.1007/s11906-020-1030-z
   LoMartire R, 2020, PAIN, V161, P83, DOI 10.1097/j.pain.0000000000001700
   Sanchez-Carazo JL, 2014, J DERMATOL, V41, P673, DOI 10.1111/1346-8138.12465
   Maldonado-Martin S, 2016, J CLIN TRIALS, V6, P1, DOI [DOI 10.4172/2167-0870.1000252, 10.4172/2167-0870.1000252]
   Mancia G, 2013, J HYPERTENS, V31, P1281, DOI 10.1097/01.hjh.0000431740.32696.cc
   Portugal EMM, 2013, NEUROPSYCHOBIOLOGY, V68, P1, DOI 10.1159/000350946
   Mezzani A, 2012, J CARDIOPULM REHABIL, V32, P327, DOI 10.1097/HCR.0b013e3182757050
   Moreira JBN, 2020, NAT METAB, V2, P829, DOI 10.1038/s42255-020-0262-1
   Rodrigo EP, 2020, REV ESP SALUD PUBLIC, V94
   Pescatello LS, 2015, MAYO CLIN PROC, V90, P801, DOI 10.1016/j.mayocp.2015.04.008
   Piepoli MF, 2006, EUR J CARDIOV PREV R, V13, P150
   Rebollo-Rubio A, 2015, NEFROLOGIA, V35, P92, DOI 10.3265/Nefrologia.pre2014.Jul.12133
   Reljic D, 2020, J TRANSL MED, V18, DOI 10.1186/s12967-020-02592-6
   Trevisol DJ, 2012, J HUM HYPERTENS, V26, P374, DOI 10.1038/jhh.2011.48
   Tsai JC, 2004, CLIN EXP HYPERTENS, V26, P255, DOI 10.1081/CEH-120030234
   Vagetti GC, 2014, REV BRAS PSIQUIATR, V36, P76, DOI 10.1590/1516-4446-2012-0895
   Ware JE., 1993, SF 36 HLTH SURVEY MA
   Williams B, 2019, KARDIOL POL, V77, P71, DOI 10.5603/KP.2019.0018
   Yorks DM, 2017, J AM OSTEOPATH ASSOC, V117, pE17, DOI 10.7556/jaoa.2017.140
NR 41
TC 0
Z9 0
U1 5
U2 5
PU MDPI
PI BASEL
PA ST ALBAN-ANLAGE 66, CH-4052 BASEL, SWITZERLAND
EI 1660-4601
J9 INT J ENV RES PUB HE
JI Int. J. Environ. Res. Public Health
PD DEC
PY 2020
VL 17
IS 24
AR 9349
DI 10.3390/ijerph17249349
PG 12
WC Environmental Sciences; Public, Environmental & Occupational Health
SC Environmental Sciences & Ecology; Public, Environmental & Occupational
   Health
GA PL2EW
UT WOS:000602942700001
PM 33327586
OA DOAJ Gold, Green Published
DA 2021-05-17
ER

PT J
AU Streese, L
   Guerini, C
   Buhlmayer, L
   Lona, G
   Hauser, C
   Bade, S
   Deiseroth, A
   Hanssen, H
AF Streese, Lukas
   Guerini, Chiara
   Buhlmayer, Lucia
   Lona, Giulia
   Hauser, Christoph
   Bade, Svea
   Deiseroth, Arne
   Hanssen, Henner
TI Physical activity and exercise improve retinal microvascular health as a
   biomarker of cardiovascular risk: A systematic review
SO ATHEROSCLEROSIS
LA English
DT Review
DE Retinal vessel diameters; Flicker light-induced dilatation; Physical
   activity; Exercise; Microvascular health
ID TELEVISION VIEWING TIME; FLOW-MEDIATED DILATION; CORONARY-HEART-DISEASE;
   ATHEROSCLEROSIS RISK; VASCULAR CALIBER; VESSEL DIAMETER; CHILDREN;
   PREVENTION; MORTALITY; DYSFUNCTION
AB Background and aims: Physical activity (PA) and fitness are important modulators of vascular ageing and may therefore help expand individual health span. We aimed to systematically review the association of PA and fitness, as well as the effects of exercise interventions on the new microvascular biomarkers retinal arteriolar (CRAE) and venular (CRVE) diameters and the retinal flicker light-induced dilatation (FID) in children and adults.
   Methods: PubMed, Ovid, The Cochrane, EMBASE and Web of Science were searched. 805 studies were found, and 25 full-text articles analysed. Twenty-one articles were included in this systematic review.
   Results: Higher PA levels were associated with narrower CRVE in children and adults. Physical inactivity was associated with wider CRVE in both age groups. Combined aerobic and motor skill training in school settings lead to wider CRAE in children. Aerobic exercise interventions in adults with or without CV risk factors induced wider CRAE and narrower CRVE. Studies on the effect of exercise on FID are scarce. In a twelve-week randomized controlled trial, high-intensity interval training significantly improved FID in older patients with CV risk factors.
   Conclusions: Higher PA and fitness levels were associated with improved retinal microvascular health in children and adults. Short-term exercise interventions in healthy children and adults, as well as CV risk patients, improved retinal microvascular structure and function. Exercise has the potential to counteract microvascular remodelling and development of small vessel disease during lifespan. Retinal vessel analysis can differentiate the beneficial effects of exercise on target microvascular organ damage.
C1 [Streese, Lukas; Guerini, Chiara; Buhlmayer, Lucia; Lona, Giulia; Hauser, Christoph; Bade, Svea; Deiseroth, Arne; Hanssen, Henner] Univ Basel, Med Fac, Dept Sport Exercise & Hlth, Basel, Switzerland.
RP Hanssen, H (corresponding author), Univ Basel, Internal Med & Sports Med, St Jakob Arena,Mittlere Allee 18, CH-4052 Basel, Switzerland.; Hanssen, H (corresponding author), Univ Basel, Prevent Sports Med & Syst Physiol, St Jakob Arena,Mittlere Allee 18, CH-4052 Basel, Switzerland.; Hanssen, H (corresponding author), Univ Basel, Sports & Exercise Med, St Jakob Arena,Mittlere Allee 18, CH-4052 Basel, Switzerland.
EM henner.hanssen@unibas.ch
OI Streese, Lukas/0000-0003-3920-8610; Lona, Giulia/0000-0003-0916-969X;
   Deiseroth, Arne/0000-0003-4341-8629
FU Swiss National Science Foundation, SNSFSwiss National Science Foundation
   (SNSF) [32003B_159518/1]; Nora van Meeuwen-Hafliger Stiftung
FX The Swiss National Science Foundation, SNSF (Number: 32003B_159518/1),
   as well as the Nora van Meeuwen-Hafliger Stiftung supported this study.
CR Alexander Y, 2021, CARDIOVASC RES, V117, P29, DOI 10.1093/cvr/cvaa085
   Anuradha S, 2011, INVEST OPHTH VIS SCI, V52, P6522, DOI 10.1167/iovs.11-7324
   Anuradha S, 2011, AM J EPIDEMIOL, V173, P518, DOI 10.1093/aje/kwq412
   Anuradha S, 2011, MED SCI SPORT EXER, V43, P280, DOI 10.1249/MSS.0b013e3181ea0f0d
   Badrov MB, 2019, J AM HEART ASSOC, V8, DOI 10.1161/JAHA.119.012257
   Blair SN, 2009, BRIT J SPORT MED, V43, P1
   Braun G, 2018, MICROVASC RES, V120, P36, DOI 10.1016/j.mvr.2018.06.001
   CELERMAJER DS, 1992, LANCET, V340, P1111, DOI 10.1016/0140-6736(92)93147-F
   Deiseroth A, 2019, FRONT PHYSIOL, V10, DOI 10.3389/fphys.2019.01119
   Deiseroth A, 2018, FRONT PHYSIOL, V9, DOI 10.3389/fphys.2018.00176
   Dinu M, 2019, SPORTS MED, V49, P437, DOI 10.1007/s40279-018-1023-0
   Dorner GT, 2003, AM J PHYSIOL-HEART C, V285, pH631, DOI 10.1152/ajpheart.00111.2003
   Downes MJ, 2016, BMJ OPEN, V6, DOI 10.1136/bmjopen-2016-011458
   Erikssen G, 2001, SPORTS MED, V31, P571, DOI 10.2165/00007256-200131080-00001
   Francia P, 2004, CIRCULATION, V110, P2889, DOI 10.1161/01.CIR.0000147731.24444.4D
   Gopinath B, 2011, ARTERIOSCL THROM VAS, V31, P1233, DOI 10.1161/ATVBAHA.110.219451
   Green DJ, 2013, MED SCI SPORT EXER, V45, P75, DOI 10.1249/MSS.0b013e318269affe
   Green DJ, 2012, EXP PHYSIOL, V97, P295, DOI 10.1113/expphysiol.2011.058826
   Gunthner R, 2019, CIRC RES, V124, P1796, DOI 10.1161/CIRCRESAHA.118.314318
   Halcox JPJ, 2002, CIRCULATION, V106, P653, DOI 10.1161/01.CIR.0000025404.78001.D8
   Hanssen H, 2018, SCAND J MED SCI SPOR, V28, P1103, DOI 10.1111/sms.13023
   Hanssen H, 2012, ATHEROSCLEROSIS, V221, P242, DOI 10.1016/j.atherosclerosis.2011.12.029
   Hanssen H, 2011, ATHEROSCLEROSIS, V216, P433, DOI 10.1016/j.atherosclerosis.2011.02.009
   Hanssen H, 2018, MICROVASC RES, V120, P111, DOI 10.1016/j.mvr.2018.07.003
   Higgins JPT, 2011, BMJ-BRIT MED J, V343, DOI 10.1136/bmj.d5928
   Hotta K, 2017, J PHYSIOL-LONDON, V595, P3703, DOI 10.1113/JP274172
   Ikram MK, 2006, NEUROLOGY, V66, P1339, DOI 10.1212/01.wnl.0000210533.24338.ea
   Imboden MT, 2018, J AM COLL CARDIOL, V72, P2283, DOI 10.1016/j.jacc.2018.08.2166
   Imhof K, 2016, SCAND J MED SCI SPOR, V26, P731, DOI 10.1111/sms.12499
   Ismail H, 2013, JACC-HEART FAIL, V1, P514, DOI 10.1016/j.jchf.2013.08.006
   Keel S, 2016, ASIA-PAC J OPHTHALMO, V5, P180, DOI 10.1097/APO.0000000000000186
   Kim K, 2020, EUR HEART J, V41, P1490, DOI 10.1093/eurheartj/ehz768
   Kneser M, 2009, MED SCI MONITOR, V15, pCR436
   Kochli S, 2019, HYPERTENSION, V73, P153, DOI 10.1161/HYPERTENSIONAHA.118.11872
   Kotliar KE, 2011, MICROVASC RES, V81, P123, DOI 10.1016/j.mvr.2010.11.007
   Lavie CJ, 2015, CIRC RES, V117, P207, DOI 10.1161/CIRCRESAHA.117.305205
   Liberati A, 2009, BMJ-BRIT MED J, V339, DOI 10.1136/bmj.b2700
   Lin KH, 2018, INT J MOL SCI, V19
   Ludyga S, 2019, J SCI MED SPORT, V22, P672, DOI 10.1016/j.jsams.2018.11.029
   Lundberg K, 2018, SCAND J MED SCI SPOR, V28, P1897, DOI 10.1111/sms.13204
   Machalinska A, 2018, CURR EYE RES, V43, P128, DOI 10.1080/02713683.2017.1358372
   McGeechan K, 2009, AM J EPIDEMIOL, V170, P1323, DOI 10.1093/aje/kwp306
   MILLER VM, 1988, AM J PHYSIOL, V255, pH446
   Moholdt TT, 2009, AM HEART J, V158, P1031, DOI 10.1016/j.ahj.2009.10.003
   Montero D, 2013, MED SCI SPORT EXER, V45, P1219, DOI 10.1249/MSS.0b013e31828d5ffc
   Mutlu U, 2016, HYPERTENSION, V67, P281, DOI 10.1161/HYPERTENSIONAHA.115.06619
   Naegele MP, 2018, EUR HEART J, V39, P47, DOI 10.1093/eurheartj/ehx565
   Nishida C, 2004, PUBLIC HEALTH NUTR, V7, P245, DOI 10.1079/PHN2003592
   Paneni F, 2015, CLIN SCI, V128, P69, DOI 10.1042/CS20140302
   Pellegrini A, 2020, EXPERT REV ANTI-INFE, DOI 10.1080/14787210.2021.1851597
   Pressler A, 2011, ATHEROSCLEROSIS, V219, P864, DOI 10.1016/j.atherosclerosis.2011.08.052
   Ramos JS, 2015, SPORTS MED, V45, P679, DOI 10.1007/s40279-015-0321-z
   Rijks J, 2018, SCI REP-UK, V8, DOI 10.1038/s41598-018-35279-6
   Rognmo O, 2012, CIRCULATION, V126, P1436, DOI 10.1161/CIRCULATIONAHA.112.123117
   Ross R, 2016, CIRCULATION, V134, pE653, DOI 10.1161/CIR.0000000000000461
   Seidelmann SB, 2016, CIRCULATION, V134, P1328, DOI 10.1161/CIRCULATIONAHA.116.023425
   Seshadri S., ACTA OPHTHALMOL, V94
   Siegrist M, 2018, ATHEROSCLEROSIS, V278, P73, DOI 10.1016/j.atherosclerosis.2018.09.003
   Sorensen B.M., 2016, CIRCULATION, V134
   Streese L, 2020, EUR J PREV CARDIOL, V27, P168, DOI 10.1177/2047487319880367
   Streese L, 2020, SCAND J MED SCI SPOR, V30, P272, DOI 10.1111/sms.13560
   Streese L, 2020, EUR HEART J, V41, P1514, DOI 10.1093/eurheartj/ehz196
   Streese L, 2019, FRONT PHYSIOL, V10, DOI 10.3389/fphys.2019.00831
   Streese L, 2018, FRONT PHYSIOL, V9, DOI 10.3389/fphys.2018.00116
   Sui X., 2013, PERCENTAGE DEATHS AT, P1
   Tikellis G, 2010, MICROCIRCULATION, V17, P381, DOI 10.1111/j.1549-8719.2010.00033.x
   Wang JJ, 2007, EUR HEART J, V28, P1984, DOI 10.1093/eurheartj/ehm221
   Wang JJ, 2003, HYPERTENSION, V42, P534, DOI 10.1161/01.HYP.0000090122.38230.41
   Wannamethee SG, 2001, SPORTS MED, V31, P101, DOI 10.2165/00007256-200131020-00003
   Wewege MA, 2018, J AM HEART ASSOC, V7, DOI 10.1161/JAHA.118.009305
   Wong T.Y., 2006, INVEST OPHTHALMOL VI, V47
   Wong TY, 2004, ANN INTERN MED, V140, P248, DOI 10.7326/0003-4819-140-4-200402170-00006
   Wong TY, 2002, JAMA-J AM MED ASSOC, V287, P1153, DOI 10.1001/jama.287.9.1153
   World Health Organization, 2013, GLOBAL ACTION PLAN P
NR 74
TC 1
Z9 1
U1 0
U2 0
PU ELSEVIER IRELAND LTD
PI CLARE
PA ELSEVIER HOUSE, BROOKVALE PLAZA, EAST PARK SHANNON, CO, CLARE, 00000,
   IRELAND
SN 0021-9150
EI 1879-1484
J9 ATHEROSCLEROSIS
JI Atherosclerosis
PD DEC
PY 2020
VL 315
BP 33
EP 42
DI 10.1016/j.atherosclerosis.2020.09.017
PG 10
WC Cardiac & Cardiovascular Systems; Peripheral Vascular Disease
SC Cardiovascular System & Cardiology
GA PH0IO
UT WOS:000600108000005
PM 33212315
OA Other Gold
DA 2021-05-17
ER

PT J
AU Nie, J
   Shi, Q
   Kong, Z
   Lao, CK
   Zhang, H
   Tong, TK
AF Nie, J.
   Shi, Q.
   Kong, Z.
   Lao, C. K.
   Zhang, H.
   Tong, T. K.
TI QTc interval prolongation during recovery from brief high-intensity
   intermittent exercise in obese adults
SO HERZ
LA English
DT Article
DE High-intensity interval exercise; Electrocardiogram; Obesity;
   Arrhythmia; Exercise recovery
ID HEART-RATE; HEALTH; DEATH
AB The risk of malignant arrhythmias is higher during extremely intense exercise and after its cessation. It is still unclear whether high-intensity interval exercise (HIE), an increasingly popular option in preventive and rehabilitative medicine, can lead to an impaired electrophysiological milieu, as revealed by QT interval prolongation on an electrocardiogram. This study investigated heart rate-corrected QT interval (QTc) dynamics during recovery from HIE in obese adults. In total, 13 obese males (age: 24.3 +/- 4.6 years old; body mass index: 31.6 +/- 4.1 kg/m(2)) underwent: (1) HIE: an HIE session of four 30-s all-out cycling efforts interspersed with 4-min recovery periods; (2) REC: a recovery session 24 h after HIE; and (3) CON: a control session of no treatment. The QT interval was measured before HIE, REC, and CON, and then at 30-min intervals thereafter, for up to 3 h. QTc values were obtained using Bazett, Fridericia, Framingham, Hodges, and Rautaharju correction formulas. Acute HIE led to a significant increase in QTc for each correction (by 5-47 ms, all p < 0.05), and QTc was significantly longer during early recovery from acute exercise (HIE) compared with CON corrected with the Bazett (by 49 ms), Fridericia (by 11 ms), Hodges (by 27 ms), and Rautaharju (by 15 ms) formulas (all p < 0.05). Further, the QTc for each correction at most of the observation points in the REC trial was significantly longer (by 5-10 ms, all p < 0.05) than the corresponding value of the CON. In conclusion, in obese adults, the risk of QTc prolongation increased after brief HIE, and the risk may be sustained for more than 24 h.
C1 [Nie, J.; Shi, Q.; Lao, C. K.] Macao Polytech Inst, Sch Phys Educ & Sports, Rua Luis Gonzaga Gomes, Macau, Peoples R China.
   [Kong, Z.] Univ Macau, Fac Educ, Macau, Peoples R China.
   [Zhang, H.] Hebei Normal Univ, Phys Educ Coll, Shijiazhuang, Hebei, Peoples R China.
   [Tong, T. K.] Hong Kong Baptist Univ, Dr Stephen Hui Res Ctr Phys Recreat & Wellness, Dept Phys Educ, Hong Kong, Peoples R China.
RP Shi, Q (corresponding author), Macao Polytech Inst, Sch Phys Educ & Sports, Rua Luis Gonzaga Gomes, Macau, Peoples R China.
EM qdshi@ipm.edu.mo
RI Nie, Jinlei/B-6616-2011; Kong, Zhaowei/O-1095-2013
OI Nie, Jinlei/0000-0003-2326-3615; Kong, Zhaowei/0000-0002-9999-1312
FU Macao Polytechnic Institute [RP/ESEFD02/2012]
FX The study was supported by a research grant from Macao Polytechnic
   Institute (RP/ESEFD02/2012).
CR Albert CM, 2000, NEW ENGL J MED, V343, P1355, DOI 10.1056/NEJM200011093431902
   Benoit SR, 2005, EUR J CARDIOV PREV R, V12, P363, DOI 10.1097/01.hjr.0000173110.21851.a9
   Cipryan L, 2015, J SPORT MED PHYS FIT, V55, P495
   De Vecchis R, 2018, EUR J CLIN PHARMACOL, V74, P1645, DOI 10.1007/s00228-018-2537-y
   Gaesser GA, 2011, J APPL PHYSIOL, V111, P1540, DOI 10.1152/japplphysiol.01237.2011
   Gillen JB, 2014, APPL PHYSIOL NUTR ME, V39, P409, DOI 10.1139/apnm-2013-0187
   Indik JH, 2006, HEART RHYTHM, V3, P1003, DOI 10.1016/j.hrthm.2006.05.023
   Levinger I, 2015, CLIN MED INSIGHTS-CA, V9, P53, DOI 10.4137/CMC.S26230
   MacInnis MJ, 2017, J PHYSIOL-LONDON, V595, P2915, DOI 10.1113/JP273196
   Mangi MA, 2017, CUREUS, V9, DOI 10.7759/cureus.1322
   Michishita R, 2015, J NUTR SCI VITAMINOL, V61, P138, DOI 10.3177/jnsv.61.138
   Omran J, 2018, PROG CARDIOVASC DIS, V61, P124, DOI 10.1016/j.pcad.2018.04.004
   Perkins SE, 2017, J SCI MED SPORT, V20, P312, DOI 10.1016/j.jsams.2016.08.009
   Postema PG, 2014, CURR CARDIOL REV, V10, P287, DOI 10.2174/1573403X10666140514103612
   SAGIE A, 1992, AM J CARDIOL, V70, P797, DOI 10.1016/0002-9149(92)90562-D
   Scherr J, 2012, MED SCI SPORT EXER, V44, P1637, DOI 10.1249/MSS.0b013e318258aaf4
   Smetana P, 2003, PACE, V26, P383, DOI 10.1046/j.1460-9592.2003.00054.x
   Stewart GM, 2014, EUR J APPL PHYSIOL, V114, P1, DOI 10.1007/s00421-013-2742-4
   Vandenberk B, 2016, J AM HEART ASSOC, V5, DOI 10.1161/JAHA.116.003264
   Webner D, 2012, MED SCI SPORT EXER, V44, P1843, DOI 10.1249/MSS.0b013e318258b59a
   WHO_Western_Pacific_Region IASO IOTF, 2000, ASIA PACIFIC PERSPEC
NR 21
TC 1
Z9 1
U1 0
U2 0
PU URBAN & VOGEL
PI MUNICH
PA NEUMARKTER STRASSE 43, D-81673 MUNICH, GERMANY
SN 0340-9937
EI 1615-6692
J9 HERZ
JI Herz
PD DEC
PY 2020
VL 45
IS SUPPL 1
SU 1
BP 67
EP 71
DI 10.1007/s00059-019-4808-5
PG 5
WC Cardiac & Cardiovascular Systems
SC Cardiovascular System & Cardiology
GA PC4CN
UT WOS:000596951500008
PM 31041490
DA 2021-05-17
ER

PT J
AU Way, KL
   Sabag, A
   Sultana, RN
   Baker, MK
   Keating, SE
   Lanting, S
   Gerofi, J
   Chuter, VH
   Caterson, ID
   Twigg, SM
   Johnson, NA
AF Way, Kimberley L.
   Sabag, Angelo
   Sultana, Rachelle N.
   Baker, Michael K.
   Keating, Shelley E.
   Lanting, Sean
   Gerofi, James
   Chuter, Vivienne H.
   Caterson, Ian D.
   Twigg, Stephen M.
   Johnson, Nathan A.
TI The effect of low-volume high-intensity interval training on
   cardiovascular health outcomes in type 2 diabetes: A randomised
   controlled trial
SO INTERNATIONAL JOURNAL OF CARDIOLOGY
LA English
DT Article
DE High-intensity interval training; Type 2 diabetes; Arterial stiffness;
   Cardiovascular health
ID BODY-MASS INDEX; ARTERIAL STIFFNESS; CARDIORESPIRATORY FITNESS; WAIST
   CIRCUMFERENCE; PHYSICAL-ACTIVITY; BLOOD-PRESSURE; ALL-CAUSE; EXERCISE;
   DISEASE; MEN
AB Background: Low-volume high-intensity interval training (HIIT) may be a time-efficient strategy that leads to similar or superior improvements in cardiorespiratory fitness (CRF) and cardiovascular disease (CVD) risk factors when compared with moderate-intensity continuous training (MICT). Our study investigated the effect of low-volume HIIT or MICT versus sham placebo-control (PLA) on central arterial stiffness, hemodynamic responses, and CVD risk factors in adults with obesity and type 2 diabetes (T2D).
   Methods: Eligible participants were previously inactive adults with obesity and T2D. Individuals were randomly allocated to: i) HIIT (1 x 4 min cycling at 90% peak oxygen consumption [(V)over dotO(2peak)]); ii) MICT (45min of cycling at 60% VO2peak); or PLA. Training groups exercised thrice weekly for 12 weeks. Central arterial stiffness, hemodynamics and CVD risk factors were assessed at baseline and post-intervention. Analysis of covariance (ANCOVA) was used to examine changes following HIIT, MICT and PLA.
   Results: Thirty-five participants (age: 55.1 +/- 1.4 years, BMI: 36.1 +/- 0.8 kg/m(2)) completed the study. A significant intervention effect was found for changes in pulse wave velocity (PWV) (p = .03), which reduced with HIIT (-0.3 +/- 0.9 m/s) and MICT (-0.1 +/- 1.1 m/s) but increased with PLA (0.8 +/- 1.6 m/s). There was a significant intervention effect for changes in (V)over dotO(2peak) (p < .01), glycosylated hemoglobin (p = .03), systolic blood pressure (p < .01), and waist circumference (p = .03), which all improved following MICT or HIIT but not PLA; there was no difference between MICT and HIIT.
   Conclusions: Twelve minutes of low-volume HIIT per week leads to improvements in central arterial stiffness and cardiovascular health in inactive individuals with obesity and T2D. (C) 2020 Elsevier B.V. All rights reserved.
C1 [Way, Kimberley L.; Sabag, Angelo; Sultana, Rachelle N.; Johnson, Nathan A.] Univ Sydney, Fac Med & Hlth, Discipline Exercise & Sports Sci, Camperdown, NSW, Australia.
   [Way, Kimberley L.; Sabag, Angelo; Sultana, Rachelle N.; Gerofi, James; Caterson, Ian D.; Johnson, Nathan A.] Univ Sydney, Boden Collaborat Obes Nutr Exercise & Eating Diso, Camperdown, NSW, Australia.
   [Way, Kimberley L.; Sabag, Angelo; Sultana, Rachelle N.; Gerofi, James; Caterson, Ian D.; Twigg, Stephen M.; Johnson, Nathan A.] Univ Sydney, Charles Perkins Ctr, Camperdown, NSW, Australia.
   [Baker, Michael K.] Australian Catholic Univ, Sch Exercise Sci, Strathfield, NSW, Australia.
   [Keating, Shelley E.; Chuter, Vivienne H.] Univ Queensland, Sch Human Movement & Nutr Sci, Ctr Res Exercise Phys Act & Hlth, St Lucia, Qld, Australia.
   [Lanting, Sean] Univ Newcastle, Sch Hlth Sci, Ourimbah, NSW, Australia.
   [Twigg, Stephen M.] Univ Sydney, Sch Med, Cent Clin Sch, Camperdown, NSW, Australia.
RP Way, KL (corresponding author), Deakin Univ, 221 Burwood Highway, Burwood, Vic 3125, Australia.
EM kim.way@deakin.edu.au
RI Sabag, Angelo/AAI-7904-2020; Keating, Shelley E/P-2520-2015
OI Sabag, Angelo/0000-0002-0195-7029; Keating, Shelley
   E/0000-0001-5357-2721; Way, Kimberley/0000-0002-1999-2498
FU Collaborative Research Network for Advancing Exercise & Sports Science
   (CRN-AESS)/Research Capacity Building Seeding Grant Scheme
FX This trial was funded by the Collaborative Research Network for
   Advancing Exercise & Sports Science (CRN-AESS)/Research Capacity
   Building Seeding Grant Scheme.
CR Afousi AG, 2018, EXP PHYSIOL, V103, P1264, DOI 10.1113/EP087005
   Ashor AW, 2014, PLOS ONE, V9, DOI 10.1371/journal.pone.0110034
   Banitalebi E, 2019, LIFE SCI, V217, P101, DOI 10.1016/j.lfs.2018.11.062
   Boule NG, 2003, DIABETOLOGIA, V46, P1071, DOI 10.1007/s00125-003-1160-2
   Church TS, 2004, DIABETES CARE, V27, P83, DOI 10.2337/diacare.27.1.83
   Colberg SR, 2017, FRONT ENDOCRINOL, V8, DOI 10.3389/fendo.2017.00033
   Colberg SR, 2016, DIABETES CARE, V39, P2065, DOI 10.2337/dc16-1728
   De Nardi AT, 2018, DIABETES RES CLIN PR, V137, P149, DOI 10.1016/j.diabres.2017.12.017
   Einarson TR, 2018, CARDIOVASC DIABETOL, V17, DOI 10.1186/s12933-018-0728-6
   Ettehad D, 2016, LANCET, V387, P957, DOI 10.1016/S0140-6736(15)01225-8
   Fletcher GF, 2013, CIRCULATION, V128, P873, DOI 10.1161/CIR.0b013e31829b5b44
   Francois ME, 2018, J DIABETES COMPLICAT, V32, P226, DOI 10.1016/j.jdiacomp.2017.10.002
   Hu G, 2004, EUR HEART J, V25, P2212, DOI 10.1016/j.ehj.2004.10.020
   Lee DC, 2011, CIRCULATION, V124, P2483, DOI 10.1161/CIRCULATIONAHA.111.038422
   Little JP, 2011, J APPL PHYSIOL, V111, P1554, DOI 10.1152/japplphysiol.00921.2011
   Liu JX, 2019, AGING CLIN EXP RES, V31, P575, DOI 10.1007/s40520-018-1012-z
   MacInnis MJ, 2017, J PHYSIOL-LONDON, V595, P2915, DOI 10.1113/JP273196
   Madden KM, 2009, DIABETES CARE, V32, P1531, DOI 10.2337/dc09-0149
   Magalhaes JP, 2019, CARDIOVASC DIABETOL, V18, DOI 10.1186/s12933-019-0840-2
   McEniery CM, 2014, EUR HEART J, V35, P1719, DOI 10.1093/eurheartj/eht565
   POULIOT MC, 1994, AM J CARDIOL, V73, P460, DOI 10.1016/0002-9149(94)90676-9
   Ramos JS, 2016, J HYPERTENS, V34, P1977, DOI 10.1097/HJH.0000000000001034
   Rapsomaniki E, 2014, LANCET, V383, P1899, DOI 10.1016/S0140-6736(14)60685-1
   Reljic D, 2018, EUR J APPL PHYSIOL, V118, P1153, DOI 10.1007/s00421-018-3845-8
   Sarwar N, 2010, LANCET, V375, P2215, DOI 10.1016/S0140-6736(10)60484-9
   Schram MT, 2004, HYPERTENSION, V43, P176, DOI 10.1161/01.HYP.0000111829.46090.92
   Shinohara K, 2005, J ATHEROSCLER THROMB, V12, P205, DOI 10.5551/jat.12.205
   Thomas N, 2004, POSTGRAD MED J, V80, P287, DOI 10.1136/pgmj.2003.010553
   Tordi N, 2010, EUR J APPL PHYSIOL, V108, P801, DOI 10.1007/s00421-009-1285-1
   Umpierre D, 2013, DIABETOLOGIA, V56, P242, DOI 10.1007/s00125-012-2774-z
   Vlachopoulos C, 2010, J AM COLL CARDIOL, V55, P1318, DOI 10.1016/j.jacc.2009.10.061
   Way KL, 2016, DIABETES METAB J, V40, P253, DOI 10.4093/dmj.2016.40.4.253
   Way KL, 2016, CURR DIABETES REV, V12, P369, DOI 10.2174/1573399811666150817124601
   Weston KS, 2014, BRIT J SPORT MED, V48, P1227, DOI 10.1136/bjsports-2013-092576
   Whyte JJ, 2010, ACTA PHYSIOL, V199, P441, DOI 10.1111/j.1748-1716.2010.02127.x
NR 35
TC 6
Z9 6
U1 22
U2 39
PU ELSEVIER IRELAND LTD
PI CLARE
PA ELSEVIER HOUSE, BROOKVALE PLAZA, EAST PARK SHANNON, CO, CLARE, 00000,
   IRELAND
SN 0167-5273
EI 1874-1754
J9 INT J CARDIOL
JI Int. J. Cardiol.
PD DEC 1
PY 2020
VL 320
BP 148
EP 154
DI 10.1016/j.ijcard.2020.06.019
PG 7
WC Cardiac & Cardiovascular Systems
SC Cardiovascular System & Cardiology
GA OE5UB
UT WOS:000580594200033
PM 32598997
DA 2021-05-17
ER

PT J
AU von Korn, P
   Keating, S
   Mueller, S
   Haller, B
   Kraenkel, N
   Dinges, S
   Duvinage, A
   Scherr, J
   Wisloff, U
   Tjonna, AE
   Halle, M
   Lechner, K
AF von Korn, Pia
   Keating, Shelley
   Mueller, Stephan
   Haller, Bernhard
   Kraenkel, Nicolle
   Dinges, Sophia
   Duvinage, Andre
   Scherr, Johannes
   Wisloff, Ulrik
   Tjonna, Arnt Erik
   Halle, Martin
   Lechner, Katharina
TI The Effect of Exercise Intensity and Volume on Metabolic Phenotype in
   Patients with Metabolic Syndrome: A Randomized Controlled Trial
SO METABOLIC SYNDROME AND RELATED DISORDERS
LA English
DT Article
DE exercise training; high intensity interval training; visceral adiposity;
   atherogenic dyslipidemia; metabolic syndrome; free fatty acid oxidation
ID INSULIN-RESISTANCE; ECTOPIC FAT; WAIST; CHOLESTEROL; OBESITY; RATIO
AB Background: Moderate intensity continuous training (MICT) ameliorates dysmetabolism in patients with metabolic syndrome (MetS). The impact of low- (1HIIT) versus high-volume high-intensity interval training (4HIIT) versus MICT on central adiposity, insulin resistance, and atherogenic dyslipidemia in patients with MetS has not yet been reported.
   Methods: Twenty-nine patients with MetS according to International Diabetes Federation criteria (nine females, age 61 +/- 5 years, body mass index 31.1 +/- 3.7 kg/m(2), waist circumference (WC) female 102.2 +/- 10.6 cm, male 108.5 +/- 8.6 cm) were randomized (1:1:1) to 16 weeks of (1) MICT (5 x 30 min/week, 35%-50% heart rate reserve (HRR), (2) 1HIIT (3 x 17 min/week incl. 4 min @80%-90% HRR), and (3) 4HIIT (3 x 38 min/week incl. 4 x 4 min @80%-90% HRR). Peak oxygen uptake (V?O-2peak), WC and anthropometric/metabolic indices indicative of MetS, fasting glucose/insulin, Homeostatic Model Assessment for Insulin Resistance (HOMA-IR), dyslipidemia, and respiratory exchange ratio (RER) at warm-up were quantified at baseline and study completion. Analysis of variance and paired t tests were used for statistical analysis. Analyses were performed after checking for parametric distribution.
   Results: There were no significant differences between groups in waist-to-height ratio (female: Delta -0.10 +/- -0.05, male: Delta -0.08 +/- -0.06, P = 0.916), WC (female: Delta -1.4 +/- -0.1 cm, male: Delta 0.1 +/- 0.9 cm, P = 0.590), fasting glucose (Delta -1.18 +/- 16.7 mu U/mL, P = 0.773), fasting insulin (Delta 0.76 +/- 13.4 mu U/mL, P = 0.509), HOMA-IR (Delta 0.55 +/- 4.1, P = 0.158), atherogenic dyslipidemia [triglycerides (TAG) Delta -10.1 +/- 46.9 mg/dL, P = 0.468, high-density lipoprotein cholesterol (HDL-C) Delta 1.5 +/- 5.4, P = 0.665, TAG/HDL-C -0.19 +/- 1.3, P = 0.502], V?O-2peak (P = 0.999), or RER (P = 0.842). In the entire group, waist-to-height-ratio and V?O-2peak significantly improved by a clinically meaningful amount (Delta 2.7 +/- 0.9 mL/min/kg; P < 0.001) and RER at warm-up significantly decreased (Delta -0.03 +/- 0.06, P = 0.039).
   Conclusion: In patients with MetS, there was no significant difference between HIIT, irrespective of volume, to MICT for improving exercise capacity or metabolic health.
C1 [von Korn, Pia; Mueller, Stephan; Dinges, Sophia; Duvinage, Andre; Scherr, Johannes; Halle, Martin; Lechner, Katharina] Tech Univ Munich, Sch Med, Dept Prevent & Sports Med, Georg Brauchle Ring 56, D-80992 Munich, Germany.
   [von Korn, Pia; Mueller, Stephan; Duvinage, Andre; Halle, Martin; Lechner, Katharina] DZHK German Ctr Cardiovasc Res, Munich Heart Alliance, Partner Site Munich, Munich, Germany.
   [Keating, Shelley] Univ Queensland, Sch Human Movement & Nutr Sci, Ctr Res Exercise Phys Act & Hlth, St Lucia, Qld, Australia.
   [Haller, Bernhard] Tech Univ Munich, Klinikum Rechts Isar, Inst Med Informat Stat & Epidemiol, Sch Med,Univ Hosp, Munich, Germany.
   [Kraenkel, Nicolle] Charite Campus Benjamin Franklin, Kardiol Klin, Berlin, Germany.
   [Kraenkel, Nicolle] DZHK German Ctr Cardiovasc Res, Partner Site Berlin, Berlin, Germany.
   [Scherr, Johannes] Univ Zurich, Univ Ctr Prevent & Sports Med, Balgrist Univ Hosp, Zurich, Switzerland.
   [Wisloff, Ulrik; Tjonna, Arnt Erik] Norwegian Univ Sci & Technol, Dept Circulat & Med Imaging, Trondheim, Norway.
   [Lechner, Katharina] Tech Univ Munich, Dept Cardiol, German Heart Ctr Munich, Munich, Germany.
RP von Korn, P (corresponding author), Tech Univ Munich, Sch Med, Dept Prevent & Sports Med, Georg Brauchle Ring 56, D-80992 Munich, Germany.
EM pia.vonkorn@mri.tum.de
RI Mueller, Stephan/AAM-9760-2021
OI Mueller, Stephan/0000-0003-4890-3981; von Korn, Pia/0000-0003-4528-2681
FU DZHK (German Centre for Cardiovascular Research) [DZHK B 16-029 SE, FKZ
   81X2600612]
FX This work was funded by the DZHK (German Centre for Cardiovascular
   Research) (DZHK B 16-029 SE) research grant [shared expertise within the
   translational pipeline (FKZ 81X2600612)].
CR Alberti KGMM, 2005, LANCET, V366, P1059, DOI 10.1016/S0140-6736(05)67402-8
   Alberti KGMM, 1998, DIABETIC MED, V15, P539, DOI 10.1002/(SICI)1096-9136(199807)15:7<539::AID-DIA668>3.0.CO;2-S
   Alvarez-Alvarez I, 2018, EUR J PREV CARDIOL, V25, P1186, DOI 10.1177/2047487318783263
   Ashwell M, 2012, OBES REV, V13, P275, DOI 10.1111/j.1467-789X.2011.00952.x
   Ashwell M, 2016, BMJ OPEN, V6, DOI 10.1136/bmjopen-2015-010159
   BEAVER WL, 1986, J APPL PHYSIOL, V60, P2020
   Bhanpuri NH, 2018, CARDIOVASC DIABETOL, V17, DOI 10.1186/s12933-018-0698-8
   Boren J, 2020, EUR HEART J, V41, P2313, DOI 10.1093/eurheartj/ehz962
   Britton KA, 2011, CIRCULATION, V124, pE837, DOI 10.1161/CIRCULATIONAHA.111.077602
   Cleeman JI, 2001, JAMA-J AM MED ASSOC, V285, P2486, DOI 10.1001/jama.285.19.2486
   Cosentino F, 2020, EUR HEART J, V41, P255, DOI 10.1093/eurheartj/ehz486
   Davies MJ, 2018, DIABETES CARE, V41, P2669, DOI 10.2337/dci18-0033
   de Cabo R, 2019, NEW ENGL J MED, V381, P2541, DOI 10.1056/NEJMra1905136
   Despres JP, 2006, NATURE, V444, P881, DOI 10.1038/nature05488
   Despres JP, 2012, CIRCULATION, V126, P1301, DOI 10.1161/CIRCULATIONAHA.111.067264
   Faghihnia N, 2011, OBESITY, V19, P1360, DOI 10.1038/oby.2011.72
   Fiuza-Luces C, 2018, NAT REV CARDIOL, V15, P731, DOI 10.1038/s41569-018-0065-1
   Gepner Y, 2018, CIRCULATION, V137, P1143, DOI 10.1161/CIRCULATIONAHA.117.030501
   Glaser S, 2013, Pneumologie, V67, P58, DOI 10.1055/s-0032-1325951
   Guazzi M, 2016, CIRCULATION, V133, pE694, DOI 10.1161/CIR.0000000000000406
   Hyde PN, 2019, JCI INSIGHT, V4, DOI 10.1172/jci.insight.128308
   Ismail I, 2012, OBES REV, V13, P68, DOI 10.1111/j.1467-789X.2011.00931.x
   Guio DL, 2019, LTE-REV INTERDISCIP, V14
   LeBlanc S, 2018, J AM HEART ASSOC, V7, DOI 10.1161/JAHA.117.008139
   Lechner K, 2020, EUR J PREV CARDIOL, V27, P394, DOI 10.1177/2047487319869400
   Lechner K, 2020, METAB SYNDR RELAT D, V18, P176, DOI 10.1089/met.2019.0115
   Lemieux I, 2000, CIRCULATION, V102, P179, DOI 10.1161/01.CIR.102.2.179
   Mach F, 2019, ATHEROSCLEROSIS, V290, P140, DOI [10.1093/eurheartj/ehz455, 10.1016/j.atherosclerosis.2019.08.014]
   Martinez-Lopez N, 2017, CELL METAB, V26, P856, DOI 10.1016/j.cmet.2017.09.020
   MATTHEWS DR, 1985, DIABETOLOGIA, V28, P412, DOI 10.1007/BF00280883
   Mezzani A, 2013, EUR J PREV CARDIOL, V20, P442, DOI 10.1177/2047487312460484
   Mora-Rodriguez R, 2014, NUTR METAB CARDIOVAS, V24, P792, DOI 10.1016/j.numecd.2014.01.011
   Priest C, 2019, NAT METAB, V1, P1177, DOI 10.1038/s42255-019-0145-5
   Ramos JS, 2017, METAB SYNDR RELAT D, V15, P319, DOI 10.1089/met.2017.0042
   Ren J, 2018, TRENDS ENDOCRIN MET, V29, P699, DOI 10.1016/j.tem.2018.08.001
   Schneider HJ, 2010, J CLIN ENDOCR METAB, V95, P1777, DOI 10.1210/jc.2009-1584
   Severinsen MCK, 2020, ENDOCR REV, V41, DOI 10.1210/endrev/bnaa016
   Shulman GI, 2014, NEW ENGL J MED, V371, P1131, DOI 10.1056/NEJMra1011035
   Sniderman AD, 2019, JAMA CARDIOL, V4, P1287, DOI 10.1001/jamacardio.2019.3780
   Tjonna AE, 2018, BMC PUBLIC HEALTH, V18, DOI 10.1186/s12889-018-5343-7
   von Bibra H, 2017, HORM METAB RES, V49, P542, DOI 10.1055/s-0043-107782
NR 41
TC 0
Z9 0
U1 1
U2 1
PU MARY ANN LIEBERT, INC
PI NEW ROCHELLE
PA 140 HUGUENOT STREET, 3RD FL, NEW ROCHELLE, NY 10801 USA
SN 1540-4196
EI 1557-8518
J9 METAB SYNDR RELAT D
JI Metab. Syndr. Relat. Disord.
PD MAR 1
PY 2021
VL 19
IS 2
BP 107
EP 114
DI 10.1089/met.2020.0105
EA NOV 2020
PG 8
WC Medicine, Research & Experimental
SC Research & Experimental Medicine
GA QQ7VK
UT WOS:000593338000001
PM 33232639
DA 2021-05-17
ER

PT J
AU Dosbaba, F
   Hartman, M
   Hnatiak, J
   Batalik, L
   Ludka, O
AF Dosbaba, Filip
   Hartman, Martin
   Hnatiak, Jakub
   Batalik, Ladislav
   Ludka, Ondrej
TI Effect of home-based high-intensity interval training using
   telerehabilitation among coronary heart disease patients
SO MEDICINE
LA English
DT Article
DE cardiac rehabilitation; cardiorespiratory fitness; high-intensity
   interval training; telerehabilitation
AB Introduction: Cardiovascular diseases are the world's most common causes of morbidity and mortality in the population, including Central Europe. Cardiac rehabilitation (CR) is an effective preventive approach that includes several core components. Physical training is identified as an integral and essential part of CR. Training can positively influence several cardiovascular risk factors in people diagnosed with coronary heart disease and prevent them from clinical events. Our study aims to research the method of high-intensity interval training (HIIT) in a home environment using telerehabilitation. We assume that the HIIT form of telerehabilitation, using a heart rate monitor as a tool for backing up training data, can improve cardiorespiratory fitness and lead to higher peak oxygen uptake than the traditional moderate-intensity continuous training (MICT). Methods: This study is designed as a monocentral randomized controlled trial at University Hospital Brno in the Czech Republic. After the coronary heart event, the suitable patients will be randomized (1:1 ratio) and separated into 2 groups: the experimental HIIT group and the control MICT group. Both groups undergo a 12-week telerehabilitation with a 1-year follow-up period. Study participants will be telemonitored during physical training in their home environment via a heart rate monitor and a web platform. Once a week, the patients will give their feedback and motivation by a telephone call. The primary outcome observed will be the effect of intervention expressed by changes in cardiorespiratory fitness. Secondary outcomes will be the health-related quality of life, anxiety, training adherence, body composition, safety, and satisfaction. Discussion: The HIIT is widely researched predominantly in a center-based supervised form. Our study differs from others by the use of telemedicine and smart technologies in home-based settings. Previous home-based cardiac telerehabilitation studies have focused primarily on MICT, which has demonstrated feasibility, and results have shown similar improvements as center-based CR. There is a presumption that HIIT may be superior to MICT. However, it can be complicated to self-dose the method in the home environment. Investigators expect that HIIT research will provide insight into the possibilities of telemedicine feasibility, effect, and limitations of coronary heart disease patients' use at low to moderate cardiovascular risk.
C1 [Dosbaba, Filip; Hartman, Martin; Hnatiak, Jakub; Batalik, Ladislav] Univ Hosp Brno, Dept Rehabil, Jihlavska 20, Brno 62500, Czech Republic.
   [Dosbaba, Filip; Ludka, Ondrej] Masaryk Univ, Fac Med, Brno, Czech Republic.
RP Batalik, L (corresponding author), Univ Hosp Brno, Dept Rehabil, Jihlavska 20, Brno 62500, Czech Republic.
EM batalik.ladislav@fnbrno.cz
RI Hnatiak, Jakub/ABD-7818-2020; Batalik, Ladislav/L-9506-2019
OI Hnatiak, Jakub/0000-0002-3991-2512; Batalik,
   Ladislav/0000-0003-2147-1541
FU Ministry of Health, Czech Republic - conceptual development of research
   organization [65269705, 58/20]
FX The Ministry of Health, Czech Republic - conceptual development of
   research organization (FNBr, 65269705, IP-RHO, 58/20), supports this
   study.
CR Abreu A, 2019, EUR J PREV CARDIOL, V26, P1131, DOI 10.1177/2047487319827453
   Ambrosetti M, 2020, EUR J PREV CARDIOL, DOI 10.1177/2047487320913379
   American Association of Cardiovascular & Pulmonary Rehabilitation, 2013, HUMAN KINET, P336
   Anderson L., 2016, J AM COLL CARDIOL, V67, P1, DOI [10.1016/j.jacc.2015.10.044, DOI 10.1016/J.JACC.2015.10.044]
   Batalik L., 2020, MED MADR, V99, P1
   Batalik L, 2020, WORLD J CLIN CASES, V8, P1818, DOI 10.12998/wjcc.v8.i10.1818
   Bell SP, 2016, CLIN GERIATR MED, V32, P215, DOI 10.1016/j.cger.2016.01.013
   Bjelland I, 2002, J PSYCHOSOM RES, V52, P69, DOI 10.1016/S0022-3999(01)00296-3
   Dempster M, 2000, HEART, V83, P641, DOI 10.1136/heart.83.6.641
   Elliott AD, 2015, HEART LUNG CIRC, V24, P149, DOI 10.1016/j.hlc.2014.09.001
   Fletcher GF, 2013, CIRCULATION, V128, P873, DOI 10.1161/CIR.0b013e31829b5b44
   da Silva AKF, 2014, REV BRAS CIR CARDIOV, V29, P255, DOI 10.5935/1678-9741.20140067
   Gielen S., 2015, ESC TXB PREVENTIVE C
   Guazzi M, 2018, EUR HEART J, V39, P1144, DOI 10.1093/eurheartj/ehw180
   Hammill BG, 2010, CIRCULATION, V121, P63, DOI 10.1161/CIRCULATIONAHA.109.876383
   Hannan AL, 2018, OPEN ACCESS J SPORTS, V9, P1, DOI 10.2147/OAJSM.S150596
   Heidenreich PA, 2011, CIRCULATION, V123, P933, DOI 10.1161/CIR.0b013e31820a55f5
   Huang KS, 2015, EUR J PREV CARDIOL, V22, P959, DOI 10.1177/2047487314561168
   InBody, 2020, FREQUENTLY ASKED QUE
   Karel I., 2009, 17 VYROCN SJEZD CESK
   Lawler PR, 2011, AM HEART J, V162, P571, DOI 10.1016/j.ahj.2011.07.017
   Lemos T, 2017, CURR OPIN ENDOCRINOL, V24, P310, DOI 10.1097/MED.0000000000000360
   Leos S., 2016, EHEALTH TELEMEDICINE
   Mampuya WM, 2012, CARDIOVASC DIAGN THE, V2, P38, DOI 10.3978/j.issn.2223-3652.2012.01.02
   Mitchell BL, 2019, BRIT J SPORT MED, V53, P1342, DOI 10.1136/bjsports-2018-099153
   Petr P., 2000, KONTAKT, V2, P26
   Piotrowicz E, 2013, EUR J PREV CARDIOL, V20, P12, DOI 10.1177/2047487313487483c
   Ruano-Ravina A, 2016, INT J CARDIOL, V223, P436, DOI 10.1016/j.ijcard.2016.08.120
   Sandesara PB, 2015, J AM COLL CARDIOL, V65, P389, DOI 10.1016/j.jacc.2014.10.059
   Scherrenberg M, 2020, EUR J PREV CARDIOL, DOI 10.1177/2047487320939671
   Thomas RJ, 2019, J CARDIOPULM REHABIL, V39, P208, DOI 10.1097/HCR.0000000000000447
   Vanaskova E., 2004, NARODNI CENTRUM OSET, P65
   World Health Organisation, 2015, WORLD HLTH STAT 2015
   Wu CY, 2018, KARDIOL POL, V76, P1717, DOI 10.5603/KP.a2018.0175
NR 34
TC 0
Z9 0
U1 10
U2 10
PU LIPPINCOTT WILLIAMS & WILKINS
PI PHILADELPHIA
PA TWO COMMERCE SQ, 2001 MARKET ST, PHILADELPHIA, PA 19103 USA
SN 0025-7974
EI 1536-5964
J9 MEDICINE
JI Medicine (Baltimore)
PD NOV 20
PY 2020
VL 99
IS 47
DI 10.1097/MD.0000000000023126
PG 6
WC Medicine, General & Internal
SC General & Internal Medicine
GA PE3BD
UT WOS:000598241400029
PM 33217814
OA DOAJ Gold, Green Published
DA 2021-05-17
ER

PT J
AU Villela, MA
   Chinnadurai, T
   Salkey, K
   Furlani, A
   Yanamandala, M
   Vukelic, S
   Sims, DB
   Shin, JJ
   Saeed, O
   Jorde, UP
   Patel, SR
AF Alvarez Villela, Miguel
   Chinnadurai, Thiru
   Salkey, Kalil
   Furlani, Andrea
   Yanamandala, Mounica
   Vukelic, Sasha
   Sims, Daniel B.
   Shin, Jooyoung J.
   Saeed, Omar
   Jorde, Ulrich P.
   Patel, Snehal R.
TI Feasibility of high-intensity interval training in patients with left
   ventricular assist devices: a pilot study
SO ESC HEART FAILURE
LA English
DT Article
DE Exercise capacity; Cardiopulmonary exercise test; High-intensity
   interval training; Left ventricular assist device; Quality of life;
   Kansas City Cardiomyopathy Questionnaire
ID QUALITY-OF-LIFE; HEART-FAILURE; CARDIAC REHABILITATION;
   FUNCTIONAL-CAPACITY; EXERCISE CAPACITY; HEALTH-STATUS; PUMP SPEED;
   LOW-VOLUME; FLOW; PARAMETERS
AB Aims Patients with left ventricular assist device (LVAD) suffer from persistent exercise limitation despite improvement of their heart failure syndrome. Exercise training (ET) programmes to improve aerobic capacity have shown modest efficacy. High-intensity interval training (HIIT), as an alternative to moderate continuous training, has not been systematically tested in this population. We examine the feasibility of a short, personalized HIIT programme in patients with LVAD and describe its effects on aerobic capacity and left ventricular remodelling.
   Methods and results Patients on durable LVAD support were prospectively enrolled in a 15-session, 5 week HIIT programme. Turndown echocardiogram, Kansas City Cardiomyopathy Questionnaire, and cardiopulmonary exercise test were performed before and after HIIT. Training workloads for each subject were based on pretraining peak cardiopulmonary exercise test work rate (W). Percentage of prescribed training workload completed and adverse events were recorded for each subject. Fifteen subjects were enrolled [10 men, age = 51 (29-71) years, HeartMate II = 12, HeartMate 3 = 3, and time on LVAD = 18 (3-64) months]. Twelve completed post-training testing. HIIT was well tolerated, and 90% (inter-quartile range: 78, 99%) of the prescribed workload (W) was completed with no major adverse events. Improvements were seen in aV?O-2 at ventilatory threshold [7.1 (6.5, 9.1) to 8.5 (7.7, 9.3) mL/kg/min, P = 0.04], work rate at ventilatory threshold [44 (14, 54) to 55 (21, 66) W, P = 0.05], and left ventricular end-diastolic volume [168 (144, 216) to 159 (124, 212) mL, n = 7, P = 0.02]. HIIT had no effect on maximal oxygen consumption (V?O-2peak) or Kansas City Cardiomyopathy Questionnaire score.
   Conclusions Cardiopulmonary exercise test-guided HIIT is feasible and can improve submaximal aerobic capacity in stable patients with chronic LVAD support. Further studies are needed on its effects on the myocardium and its potential role in cardiac rehabilitation programmes.
C1 [Alvarez Villela, Miguel; Chinnadurai, Thiru; Salkey, Kalil; Furlani, Andrea; Vukelic, Sasha; Sims, Daniel B.; Shin, Jooyoung J.; Saeed, Omar; Jorde, Ulrich P.; Patel, Snehal R.] Montefiore Einstein Ctr Heart & Vasc Care, Dept Med, New York, NY USA.
   [Alvarez Villela, Miguel] Jacobi Med Ctr, Dept Med, Div Cardiol, New York, NY USA.
   [Yanamandala, Mounica] Harvard Med Sch, Brigham & Womens Hosp, Heart & Vasc Ctr, Dept Med, Boston, MA 02115 USA.
RP Villela, MA (corresponding author), 8 E 74 St,Apt 2B, New York, NY 10021 USA.
EM miguel.alvarez.vil@gmail.com
RI Furlani, Andrea/AAO-7317-2021
OI Cangiani Furlani, Andrea/0000-0002-0897-9116
CR Adamopoulos S, 2019, EUR J HEART FAIL, V21, P3, DOI 10.1002/ejhf.1352
   Ben Gal T, 2015, INT J CARDIOL, V201, P215, DOI 10.1016/j.ijcard.2015.08.081
   Brassard P, 2011, CIRC-HEART FAIL, V4, P554, DOI 10.1161/CIRCHEARTFAILURE.110.958041
   Burgomaster KA, 2005, J APPL PHYSIOL, V98, P1985, DOI 10.1152/japplphysiol.01095.2004
   Cowger JA, 2018, J HEART LUNG TRANSPL, V37, P15, DOI 10.1016/j.healun.2017.10.019
   Drakos SG, 2013, J AM COLL CARDIOL, V61, P1985, DOI 10.1016/j.jacc.2013.01.072
   Dunlay SM, 2014, J CARD FAIL, V20, P548, DOI 10.1016/j.cardfail.2014.05.008
   Ellingsen O, 2017, CIRCULATION, V135, P839, DOI 10.1161/CIRCULATIONAHA.116.022924
   George RS, 2010, J HEART LUNG TRANSPL, V29, P1245, DOI 10.1016/j.healun.2010.05.032
   Gibala MJ, 2012, J PHYSIOL-LONDON, V590, P1077, DOI 10.1113/jphysiol.2011.224725
   Goldstein DJ, 2019, J HEART LUNG TRANSPL, V38, P352, DOI 10.1016/j.healun.2019.02.004
   Grosman-Rimon L, 2013, J HEART LUNG TRANSPL, V32, P930, DOI 10.1016/j.healun.2013.05.013
   Hayes K, 2012, J HEART LUNG TRANSPL, V31, P729, DOI 10.1016/j.healun.2012.02.021
   Karapolat H, 2013, TRANSPL P, V45, P3381, DOI 10.1016/j.transproceed.2013.06.009
   Kerrigan DJ, 2014, JACC-HEART FAIL, V2, P653, DOI 10.1016/j.jchf.2014.06.011
   Kerrigan DJ, 2013, J CARDIOPULM REHABIL, V33, P396, DOI 10.1097/HCR.0000000000000024
   Kugler C, 2012, EUR J CARDIO-THORAC, V42, P1026, DOI 10.1093/ejcts/ezs206
   Laoutaris ID, 2011, EUR J CARDIOV PREV R, V18, P33, DOI 10.1097/HJR.0b013e32833c0320
   Little JP, 2010, J PHYSIOL-LONDON, V588, P1011, DOI 10.1113/jphysiol.2009.181743
   Loyaga-Rendon RY, 2015, J HEART LUNG TRANSPL, V34, P1005, DOI 10.1016/j.healun.2014.12.006
   Marko C, 2015, EUR J PREV CARDIOL, V22, P1378, DOI 10.1177/2047487314558772
   Martina J, 2013, ARTIF ORGANS, V37, P754, DOI 10.1111/aor.12151
   Mehra MR, 2018, NEW ENGL J MED, V378, P1386, DOI 10.1056/NEJMoa1800866
   Nahumi N, 2014, J HEART LUNG TRANSPL, V33, P213, DOI 10.1016/j.healun.2013.10.023
   Smith KJ, 2020, J APPL PHYSIOL, V128, P108, DOI 10.1152/japplphysiol.00604.2019
   Smith KJ, 2019, MED SCI SPORT EXER, V51, P1372, DOI 10.1249/MSS.0000000000001904
   Tabata I, 1996, MED SCI SPORT EXER, V28, P1327, DOI 10.1097/00005768-199610000-00018
   Tzanis G, 2017, J CARD FAIL, V23, P36, DOI 10.1016/j.cardfail.2016.06.007
   Ugata Y, 2018, INT HEART J, V59, P216, DOI 10.1536/ihj.17-090
   Vignati C, 2017, INT J CARDIOL, V230, P28, DOI 10.1016/j.ijcard.2016.12.112
   Villela MA, 2020, ASAIO J, V66, pE29, DOI 10.1097/MAT.0000000000000976
   Vincent G, 2015, FRONT PHYSIOL, V6, DOI 10.3389/fphys.2015.00051
   Wisloff U, 2007, CIRCULATION, V115, P3086, DOI 10.1161/CIRCULATIONAHA.106.675041
NR 33
TC 1
Z9 1
U1 0
U2 0
PU WILEY PERIODICALS, INC
PI SAN FRANCISCO
PA ONE MONTGOMERY ST, SUITE 1200, SAN FRANCISCO, CA 94104 USA
SN 2055-5822
J9 ESC HEART FAIL
JI ESC Heart Fail.
PD FEB
PY 2021
VL 8
IS 1
BP 498
EP 507
DI 10.1002/ehf2.13106
EA NOV 2020
PG 10
WC Cardiac & Cardiovascular Systems
SC Cardiovascular System & Cardiology
GA PX9BV
UT WOS:000589885100001
PM 33205573
OA DOAJ Gold, Green Published
DA 2021-05-17
ER

PT J
AU Reljic, D
   Frenk, F
   Herrmann, HJ
   Neurath, MF
   Zopf, Y
AF Reljic, Dejan
   Frenk, Fabienne
   Herrmann, Hans J.
   Neurath, Markus F.
   Zopf, Yurdaguel
TI Low-volume high-intensity interval training improves cardiometabolic
   health, work ability and well-being in severely obese individuals: a
   randomized-controlled trial sub-study
SO JOURNAL OF TRANSLATIONAL MEDICINE
LA English
DT Article
DE Obesity; Metabolic syndrome; High-intensity interval training; Aerobic
   exercise; Cardiorespiratory fitness; Weight loss; Psychological health;
   Work ability
ID ALL-CAUSE MORTALITY; PHYSICAL-ACTIVITY; WEIGHT-LOSS; CARDIORESPIRATORY
   FITNESS; OVERWEIGHT; EXERCISE; MASS; METAANALYSIS; ADULTS; RISK
AB BackgroundObesity is associated with impaired health and lower work ability. Increased physical activity is a cornerstone in the treatment of obesity and related risk factors. Recently, high-intensity interval training (HIIT) has emerged as a popular exercise option. However, data regarding the effects on cardiometabolic health, perceived work ability and well-being in severely obese individuals are lacking.MethodsSixty-five obese individuals with sedentary occupation (48.79.9 years, BMI: 39.67.1 kg/m(2)) were randomly allocated to an extremely time-efficient HIIT (5x1 min at 80-95% maximal heart rate on cycle ergometers, 2x/week for 12 weeks) or an inactive control group (CON). Both groups received nutritional counseling to support weight loss. Primary outcome was maximal oxygen uptake (VO2max), secondary outcomes were cardiometabolic risk indices, body composition, work ability index (WAI), quality of life (QoL, EQ-5D-5L-questionnaire) and perceived stress (PSQ-questionnaire).ResultsMean body weight reduction was 5.3 kg [95% confidence interval (95% CI) -7.3 to -3.3 kg] in the HIIT group (P<0.001) and 3.7 kg (95% CI -5.3 to -2.1 kg) in CON (P<0.001), respectively. Only the HIIT group showed significant (P<0.001) changes in VO2max [+3.5 mL/kg/min (95% CI 2.5 to 4.6 mL/kg/min)], waist circumference [-7.5 cm (95% CI -9.8 to -5.1 kg)], mean arterial blood pressure [-11 mmHg (95% CI -14 to -8 mmHg)], WAI [+3.0 points (95% CI 1.7 to 4.3 points)] and QoL [+10% (95% CI 5 to 16%)]. In CON, none of these parameters improved significantly.Conclusions Low-volume HIIT may induce significant improvements in cardiometabolic health, especially VO2max, WAI and well-being in obese individuals after only 12 weeks. Our results underpin the wide range of benefits on health and subjective measures through exercise that go well beyond simple weight loss through dietary restriction alone.Trial registration: ClinicalTrials.gov Id: NCT03306069. Registered 10 October 2017, https://clinicaltrials.gov/ct2/show/NCT03306069.
C1 [Reljic, Dejan; Frenk, Fabienne; Herrmann, Hans J.; Zopf, Yurdaguel] Friedrich Alexander Univ Erlangen Nurnberg, Univ Hosp Erlangen, Hector Ctr Nutr Exercise & Sports, Dept Med 1, Ulmenweg 18, D-91054 Erlangen, Germany.
   [Neurath, Markus F.] Friedrich Alexander Univ Erlangen Nurnberg, Dept Med 1, Univ Hosp Erlangen, Erlangen, Germany.
RP Reljic, D (corresponding author), Friedrich Alexander Univ Erlangen Nurnberg, Univ Hosp Erlangen, Hector Ctr Nutr Exercise & Sports, Dept Med 1, Ulmenweg 18, D-91054 Erlangen, Germany.
EM dejan.reljic@uk-erlangen.de
FU Projekt DEAL; H.W. & J. Hector Foundation; Manfred Roth Foundation;
   Research Foundation for Medicine at the University Hospital Erlangen
FX Open Access funding enabled and organized by Projekt DEAL. This study
   has been supported by the H.W. & J. Hector Foundation, the Manfred Roth
   Foundation and Research Foundation for Medicine at the University
   Hospital Erlangen.
CR Amler N, 2018, GESUNDHEITSWESEN, V80, P79, DOI 10.1055/s-0041-110678
   Andersen LL, 2017, INT ARCH OCC ENV HEA, V90, P779, DOI 10.1007/s00420-017-1240-0
   Andersen RE, 2009, J PHYS ACT HEALTH, V6, P651, DOI 10.1123/jpah.6.5.651
   Andreato LV, 2019, OBES REV, V20, P142, DOI 10.1111/obr.12766
   [Anonymous], 2010, ACSMS GUIDELINES EXE, V8th, P26
   Bao T, 2019, PLOS ONE, V14, DOI 10.1371/journal.pone.0219737
   Barry VW, 2014, PROG CARDIOVASC DIS, V56, P382, DOI 10.1016/j.pcad.2013.09.002
   Batacan RB, 2017, BRIT J SPORT MED, V51, DOI 10.1136/bjsports-2015-095841
   Biddle SJH, 2015, INT J BEHAV NUTR PHY, V12, DOI 10.1186/s12966-015-0254-9
   BORG G, 1982, INT J SPORTS MED, V3, P153, DOI 10.1055/s-2008-1026080
   Carels Robert A, 2008, Eat Behav, V9, P328, DOI 10.1016/j.eatbeh.2007.12.003
   Clark A, 2019, EUR J APPL PHYSIOL, V119, P879, DOI 10.1007/s00421-019-04077-x
   Coswig VS, 2020, J TRANSL MED, V18, DOI 10.1186/s12967-020-02261-8
   de Gonzalez AB, 2010, NEW ENGL J MED, V363, P2211, DOI 10.1056/NEJMoa1000367
   De Lorenzo A, 2019, J TRANSL MED, V17, DOI 10.1186/s12967-019-1919-y
   Ettehad D, 2016, LANCET, V387, P957, DOI 10.1016/S0140-6736(15)01225-8
   Ezzati M, 2017, LANCET, V390, P2627, DOI 10.1016/S0140-6736(17)32129-3
   Field AE, 2001, ARCH INTERN MED, V161, P1581, DOI 10.1001/archinte.161.13.1581
   Fliege H, 2005, PSYCHOSOM MED, V67, P78, DOI 10.1097/01.psy.0000151491.80178.78
   Gaesser GA, 2015, CURR SPORT MED REP, V14, P327, DOI 10.1249/JSR.0000000000000170
   Gibala MJ, 2020, J PHYSIOL-LONDON, V598, P61, DOI 10.1113/JP276849
   Gibala MJ, 2012, J PHYSIOL-LONDON, V590, P1077, DOI 10.1113/jphysiol.2011.224725
   Gillen JB, 2016, PLOS ONE, V11, DOI 10.1371/journal.pone.0154075
   Goodpaster BH, 2002, OBES RES, V10, P575, DOI 10.1038/oby.2002.78
   Grochtdreis T, 2019, EUR J HEALTH ECON, V20, P933, DOI 10.1007/s10198-019-01054-1
   Hadgraft NT, 2021, BRIT J SPORT MED, V55, P144, DOI 10.1136/bjsports-2019-101154
   HOWLEY ET, 1995, MED SCI SPORT EXER, V27, P1292
   Huang PL, 2009, DIS MODEL MECH, V2, P231, DOI 10.1242/dmm.001180
   Hui WS, 2010, EUR J EPIDEMIOL, V25, P375, DOI 10.1007/s10654-010-9459-z
   Jensen B, 2019, OBESITY FACTS, V12, P307, DOI 10.1159/000499607
   Keating SE, 2017, OBES REV, V18, P943, DOI 10.1111/obr.12536
   Knaier R, 2019, MED SCI SPORT EXER, V51, P1006, DOI 10.1249/MSS.0000000000001869
   Kolotkin RL, 2017, CLIN OBES, V7, P273, DOI 10.1111/cob.12203
   Kraja AT, 2006, NUTR METAB, V3, DOI 10.1186/1743-7075-3-41
   Ladabaum U, 2014, AM J MED, V127, P717, DOI 10.1016/j.amjmed.2014.02.026
   Lanzi S, 2015, OBESITY, V23, P1987, DOI 10.1002/oby.21206
   Martinez-Useros J, 2016, J TRANSL MED, V14, DOI 10.1186/s12967-016-0772-5
   Metcalfe RS, 2020, BMC PUBLIC HEALTH, V20, DOI 10.1186/s12889-020-8444-z
   Metcalfe RS, 2018, EUR J APPL PHYSIOL, V118, P2551, DOI 10.1007/s00421-018-3980-2
   Meyer T, 2005, INT J SPORTS MED, V26, pS38, DOI 10.1055/s-2004-830514
   Meyer T, 2001, INT J SPORTS MED, V22, P593, DOI 10.1055/s-2001-18523
   Moroshko I, 2011, OBES REV, V12, P912, DOI 10.1111/j.1467-789X.2011.00915.x
   Myers J, 2015, PROG CARDIOVASC DIS, V57, P306, DOI 10.1016/j.pcad.2014.09.011
   National Institute for Health and Care Excellence (NICE), 2014, WEIGHT MAN LIF SERV
   Oakman J, 2018, SCAND J WORK ENV HEA, V44, P134, DOI 10.5271/sjweh.3685
   Okifuji A, 2015, J PAIN RES, V8, P399, DOI 10.2147/JPR.S55598
   Parry S, 2013, BMC PUBLIC HEALTH, V13, DOI 10.1186/1471-2458-13-296
   Pedersen BK, 2015, SCAND J MED SCI SPOR, V25, P1, DOI 10.1111/sms.12581
   Poole DC, 2008, EUR J APPL PHYSIOL, V102, P403, DOI 10.1007/s00421-007-0596-3
   Reljic D, 2016, SCAND J MED SCI SPOR, V26, P507, DOI 10.1111/sms.12485
   Reljic D, 2019, SCAND J MED SCI SPOR, V29, P1288, DOI 10.1111/sms.13452
   Reljic D, 2018, EUR J APPL PHYSIOL, V118, P1153, DOI 10.1007/s00421-018-3845-8
   Robroek SJW, 2013, SCAND J WORK ENV HEA, V39, P233, DOI 10.5271/sjweh.3354
   Ross R, 2020, NAT REV ENDOCRINOL, V16, P177, DOI 10.1038/s41574-019-0310-7
   Ross R, 2015, MAYO CLIN PROC, V90, P1506, DOI 10.1016/j.mayocp.2015.07.024
   Ross Robert, 2008, Can J Cardiol, V24 Suppl D, p25D
   Salvadori A, 2004, SPORT SCI HLTH, DOI [10.1007/s11332-004-0010-z, DOI 10.1007/S11332-004-0010-Z]
   Schmier JK, 2006, SCAND J WORK ENV HEA, V32, P5, DOI 10.5271/sjweh.970
   Tholl U, 2016, BLOOD PRESS MONIT, V21, P197, DOI 10.1097/MBP.0000000000000186
   Tudor-Locke C, 2010, INT J BEHAV NUTR PHY, V7, DOI 10.1186/1479-5868-7-60
   Turk Y, 2017, OBES SCI PRACT, V3, P258, DOI 10.1002/osp4.109
   van Dongen JM, 2012, SCAND J WORK ENV HEA, V38, P393, DOI 10.5271/sjweh.3275
   Viana RB, 2019, BRIT J SPORT MED, V53, P655, DOI 10.1136/bjsports-2018-099928
   Villareal DT, 2005, AM J CLIN NUTR, V82, P923
   Vollaard NBJ, 2017, MED SCI SPORT EXER, V49, P1147, DOI 10.1249/MSS.0000000000001204
   Weiss EP, 2017, MED SCI SPORT EXER, V49, P206, DOI 10.1249/MSS.0000000000001074
   Wewege M, 2017, OBES REV, V18, P635, DOI 10.1111/obr.12532
   Whelton PK, 2018, J AM COLL CARDIOL, V71, P2275, DOI 10.1016/j.jacc.2018.03.016
   Williamson DA, 2015, OBESITY, V23, P2319, DOI 10.1002/oby.21358
   Wood G, 2019, BMJ OPEN SPORT EXERC, V5, DOI 10.1136/bmjsem-2019-000647
   Zaccagni Luciana, 2014, J Transl Med, V12, P120, DOI 10.1186/1479-5876-12-120
   Zoeller RF, 2007, AM J LIFESTYLE MED, V1, P437, DOI 10.1177/1559827607306889
NR 72
TC 1
Z9 1
U1 8
U2 8
PU BMC
PI LONDON
PA CAMPUS, 4 CRINAN ST, LONDON N1 9XW, ENGLAND
EI 1479-5876
J9 J TRANSL MED
JI J. Transl. Med.
PD NOV 7
PY 2020
VL 18
IS 1
AR 419
DI 10.1186/s12967-020-02592-6
PG 15
WC Medicine, Research & Experimental
SC Research & Experimental Medicine
GA OT2SS
UT WOS:000590702200005
PM 33160382
OA DOAJ Gold, Green Published
DA 2021-05-17
ER

PT J
AU de Faria, WF
   Mendonca, FR
   Elias, RGM
   de Oliveira, RG
   Neto, AS
AF de Faria, Waynne Ferreira
   Mendonca, Filipe Rodrigues
   Marques Elias, Rui Goncalves
   de Oliveira, Raphael Goncalves
   Neto, Antonio Stabelini
TI HIIT, RESISTANCE TRAINING, AND RISK FACTORS IN ADOLESCENTS: A SYSTEMATIC
   REVIEW
SO REVISTA BRASILEIRA DE MEDICINA DO ESPORTE
LA English
DT Review
DE Exercise; High-intensity interval training; Adolescent health
ID INSULIN-RESISTANCE; CARDIOMETABOLIC RISK; METABOLIC SYNDROME; OBESE
   ADOLESCENTS; PHYSICAL-ACTIVITY; BODY-COMPOSITION; WEIGHT-LOSS; EXERCISE;
   CHILDREN; FITNESS
AB It has been shown that combined physical exercise is an efficient non-pharmacological approach in the context of public health, since it has demonstrated satisfactory results in the prevention, treatment and control of various morbidities. Therefore, it is essential to systematize current knowledge to enable professionals involved in the prescription of physical exercise to do so based on evidence. Thus, the objective of this study was to perform a systematic review of randomized clinical trials to verify changes in cardiometabolic risk factors induced by high-intensity interval training (HIIT) and resistance training (RT) in adolescents. The systematic search was performed in the following databases: Pubmed, ScienceDirect, Cochrane, LILACS and Scielo. Initially 933 studies were identified, then two researchers eliminated duplications and manuscripts that did not meet the eligibility criteria. Thus, two articles were included that met these criteria: a randomized clinical trial conducted with adolescents (10 to 19 years) of both sexes, an intervention lasting for at least four weeks, which prescribed HIIT and RT in the same session or not, and evaluation of at least one cardiometabolic risk factor. The results demonstrated that eight to 12 weeks of HIIT and RT without nutritional intervention were effective in significantly reducing waist circumference and body fat percentage. However, data pertinent to the efficacy of this combination on risk of developing type 2 diabetes mellitus and arterial hypertension are controversial. In view of the above, it is ascertained from the included studies that the combination of HIIT and RT has the potential to reduce cardiometabolic risk factors in adolescents; therefore, further studies should be conducted to determine the effectiveness of this prescription of physical exercise.
C1 [de Faria, Waynne Ferreira; Mendonca, Filipe Rodrigues; Marques Elias, Rui Goncalves; de Oliveira, Raphael Goncalves; Neto, Antonio Stabelini] Univ Estadual Norte Parana, Ctr Ciencias Saude, Alameda Padre Magno 841, BR-86400000 Jacarezinho, PR, Brazil.
RP de Faria, WF (corresponding author), Univ Estadual Norte Parana, Ctr Ciencias Saude, Alameda Padre Magno 841, BR-86400000 Jacarezinho, PR, Brazil.
EM waynne.faria@uenp.edu.br
OI Goncalves Marques Elias, Rui/0000-0002-0040-8212; Goncalves de Oliveira,
   Raphael/0000-0003-0904-9305; Faria, Waynne/0000-0003-3407-6372
CR Ackel-D'Elia C, 2014, INT J SPORTS MED, V35, P164, DOI 10.1055/s-0033-1345128
   Afridi I, 2003, J HYPERTENS, V21, P1983, DOI 10.1097/01.hjh.0000084751-37215.d2
   Alberga AS, 2015, INT J OBESITY, V39, P1494, DOI 10.1038/ijo.2015.133
   Alberga AS, 2012, CONTEMP CLIN TRIALS, V33, P839, DOI 10.1016/j.cct.2012.04.004
   Antunes Barbara de Moura M., 2013, Rev. paul. pediatr., V31, P371, DOI 10.1590/S0103-05822013000300015
   Bell LM, 2007, J CLIN ENDOCR METAB, V92, P4230, DOI 10.1210/jc.2007-0779
   Browning MG, 2015, J PEDIATR-US, V166, P1364, DOI 10.1016/j.jpeds.2015.03.011
   Bruyndonckx L, 2015, PEDIATRICS, V135, pE653, DOI 10.1542/peds.2014-1577
   Calcaterra V, 2013, J PEDIATR ENDOCR MET, V26, P271, DOI 10.1515/jpem-2012-0157
   Campos RMS, 2014, J STRENGTH COND RES, V28, P758, DOI 10.1519/JSC.0b013e3182a996df
   Carrel Aaron, 2005, WMJ, V104, P44
   Costigan SA, 2015, BRIT J SPORT MED, V49, DOI 10.1136/bjsports-2014-094490
   Damaso AR, 2014, J SPORT SCI, V32, P1435, DOI 10.1080/02640414.2014.900692
   Davis JN, 2011, MED SCI SPORT EXER, V43, P2195, DOI 10.1249/MSS.0b013e31821f5d4e
   de Mello MT, 2011, J CLIN HYPERTENS, V13, P343, DOI 10.1111/j.1751-7176.2010.00388.x
   de Piano A, 2012, EUR J GASTROEN HEPAT, V24, P1313, DOI 10.1097/MEG.0b013e32835793ac
   Dias DF, 2015, CIENC SAUDE COLETIVA, V20, P3339, DOI 10.1590/1413-812320152011.00592014
   Earnest CP, 2014, MED SCI SPORT EXER, V46, P1293, DOI 10.1249/MSS.0000000000000242
   Eddolls WTB, 2017, SPORTS MED, V47, P2363, DOI 10.1007/s40279-017-0753-8
   Expert Panel on Integrated Guidelines for Cardiovascular Health and Risk Reduction in Children and Adolescents, 2011, Pediatrics, V128 Suppl 5, pS213, DOI 10.1542/peds.2009-2107C
   Faigenbaum AD, 2009, J STRENGTH COND RES, V23, pS60, DOI 10.1519/JSC.0b013e31819df407
   Forsell Y, 2015, TRIALS, V16, DOI 10.1186/s13063-015-1071-9
   Foschini D, 2010, OBESITY, V18, P766, DOI 10.1038/oby.2009.247
   Garber CE, 2011, MED SCI SPORT EXER, V43, P1334, DOI 10.1249/MSS.0b013e318213fefb
   Garcia-Hermoso A, 2018, BRIT J SPORT MED, V52, P161, DOI 10.1136/bjsports-2016-096605
   Gentil P, 2017, EUR J APPL PHYSIOL, V117, P1257, DOI 10.1007/s00421-017-3614-0
   Giannaki CD, 2016, J SPORT MED PHYS FIT, V56, P894
   Gow ML, 2016, OBES RES CLIN PRACT, V10, P178, DOI 10.1016/j.orcp.2015.04.001
   Gueugnon C, 2012, EUR J APPL PHYSIOL, V112, P1797, DOI 10.1007/s00421-011-2154-2
   Huang CJ, 2015, J INVEST MED, V63, P29, DOI 10.1097/JIM.0000000000000120
   Huffman KM, 2014, DIABETOLOGIA, V57, P2282, DOI 10.1007/s00125-014-3343-4
   Hutton B, 2015, ANN INTERN MED, V162, P777, DOI 10.7326/M14-2385
   Inoue DS, 2015, J DIABETES COMPLICAT, V29, P258, DOI 10.1016/j.jdiacomp.2014.11.002
   Kamal NN, 2012, DIABETOL METAB SYNDR, V4, DOI 10.1186/1758-5996-4-27
   Kelishadi R, 2008, CLIN ENDOCRINOL, V69, P721, DOI 10.1111/j.1365-2265.2008.03220.x
   Knox GJ, 2012, AM J HEALTH PROMOT, V27, P75, DOI 10.4278/ajhp.110617-QUAN-258
   Logan GRM, 2016, MED SCI SPORT EXER, V48, P481, DOI 10.1249/MSS.0000000000000799
   Maher CG, 2008, PHYS THER, V88, P1068, DOI 10.2522/ptj.20080002
   Martins C, 2016, INT J SPORT NUTR EXE, V26, P197, DOI 10.1123/ijsnem.2015-0078
   McCormack SE, 2014, PEDIATR OBES, V9, P281, DOI 10.1111/j.2047-6310.2013.00180.x
   Antunes BDM, 2015, ARCH ENDOCRIN METAB, V59, P303, DOI 10.1590/2359-3997000000095
   Mendelson M, 2015, PEDIATR OBES, V10, P311, DOI 10.1111/ijpo.255
   Monteiro PA, 2015, LIPIDS HEALTH DIS, V14, DOI 10.1186/s12944-015-0152-9
   Ng M, 2014, LANCET, V384, P766, DOI 10.1016/S0140-6736(14)60460-8
   Ormsbee MJ, 2015, APPL PHYSIOL NUTR ME, V40, P37, DOI 10.1139/apnm-2014-0256
   Pescatello LS, 2004, MED SCI SPORT EXER, V36, P533, DOI 10.1249/01.MSS.0000115224.88514.3A
   Pugh JK, 2015, PHYSIOL REP, V3, DOI 10.14814/phy2.12364
   Racil G, 2016, APPL PHYSIOL NUTR ME, V41, P103, DOI 10.1139/apnm-2015-0384
   Ratamess NA, 2009, MED SCI SPORT EXER, V41, P687, DOI 10.1249/MSS.0b013e3181915670
   Reinehr T, 2011, J PUBLIC HEALTH-HEID, V19, P377, DOI 10.1007/s10389-011-0410-x
   Sigal RJ, 2014, JAMA PEDIATR, V168, P1006, DOI 10.1001/jamapediatrics.2014.1392
   Silva RF, 2012, INT J SPORTS MED, V33, P627, DOI 10.1055/s-0031-1299698
   Skinner AC, 2015, NEW ENGL J MED, V373, P1307, DOI 10.1056/NEJMoa1502821
   Son WM, 2017, CLIN EXP HYPERTENS, V39, P546, DOI 10.1080/10641963.2017.1288742
   Stumvoll M, 2005, LANCET, V365, P1333, DOI 10.1016/S0140-6736(05)61032-X
   Fayh APT, 2013, EUR J NUTR, V52, P1443, DOI 10.1007/s00394-012-0450-1
   Vrablik M, 2014, PHYSIOL RES, V63, P743, DOI 10.33549/physiolres.932895
   Weston M, 2014, SPORTS MED, V44, P1005, DOI 10.1007/s40279-014-0180-z
   Wisloff U, 2015, J PHYSIOL-LONDON, V593, P5215, DOI 10.1113/JP271041
   World Health Organization, 2010, GLOB REC PHYS ACT HL
NR 60
TC 0
Z9 0
U1 4
U2 4
PU SOC BRASILEIRA MED ESPORTE
PI SAO PAULO SP
PA AV BRIGADEIRO LUIS ANTONIO, 278, 6 AND, SAO PAULO SP, 01318 901, BRAZIL
SN 1517-8692
EI 1806-9940
J9 REV BRAS MED ESPORTE
JI Rev. Bras. Med. Esporte
PD NOV-DEC
PY 2020
VL 26
IS 6
BP 558
EP 564
DI 10.1590/1517-869220202606201837
PG 7
WC Physiology; Sport Sciences
SC Physiology; Sport Sciences
GA PE6UF
UT WOS:000598498600017
OA DOAJ Gold
DA 2021-05-17
ER

PT J
AU Mekari, S
   Neyedli, HF
   Fraser, S
   O'Brien, MW
   Martins, R
   Evans, K
   Earle, M
   Aucoin, R
   Chiekwe, J
   Hollohan, Q
   Kimmerly, DS
   Dupuy, O
AF Mekari, Said
   Neyedli, Heather F.
   Fraser, Sarah
   O'Brien, Myles W.
   Martins, Ricardo
   Evans, Kailey
   Earle, Meghan
   Aucoin, Rachelle
   Chiekwe, Joy
   Hollohan, Quinn
   Kimmerly, Derek S.
   Dupuy, Olivier
TI High-Intensity Interval Training Improves Cognitive Flexibility in Older
   Adults
SO BRAIN SCIENCES
LA English
DT Article
DE aging; exercise intensity; cognition; brain health; cardiorespiratory
   fitness
ID EXERCISE; BRAIN; DECLINE; HEALTH; IMPACT
AB Introduction: Regular aerobic exercise is associated with better executive function in older adults. It is unclear if high-intensity-interval-training (HIIT) elicits moderate-intensity continuous training (MICT) or resistance training (RT). We hypothesized that HIIT would augment executive function more than MICT and RT. Methods: Sixty-nine older adults (age: 68 +/- 7 years) performed six weeks (three days/week) of HIIT (2 x 20 min bouts alternating between 15 s intervals at 100% of peak power output (PPO) and passive recovery (0% PPO); n = 24), MICT (34 min at 60% PPO; n = 19), or whole-body RT (eight exercise superior improvements in executive function of older adults than moderate-intensity-continuous-training, 2 x 10 repetitions; n = 26). Cardiorespiratory fitness (i.e., VO2max) and executive function were assessed before and after each intervention via a progressive maximal cycle ergometer protocol and the Stroop Task, respectively. Results: The VO2max findings revealed a significant group by time interaction (p = 0.001) in which all groups improved following training, but HIIT and MICT improved more than RT. From pre- to post-training, no interaction in the naming condition of the Stroop Task was observed (p > 0.10). However, interaction from pre- to post-training by group was observed, and only the HIIT group exhibited a faster reaction time (from 1250 +/- 50 to 1100 +/- 50 ms; p < 0.001) in switching (cognitive flexibility). Conclusion: Despite similar improvements in cardiorespiratory fitness, HIIT, but not MICT nor RT, enhanced cognitive flexibility in older adults. Exercise programs should consider using HIIT protocols in an effort to combat cognitive decline in older adults.
C1 [Mekari, Said; Martins, Ricardo; Evans, Kailey; Earle, Meghan; Aucoin, Rachelle; Chiekwe, Joy; Hollohan, Quinn] Acadia Univ, Sch Kinesiol, 550 Main St, Wolfville, NS B4P 2R6, Canada.
   [Neyedli, Heather F.; O'Brien, Myles W.; Kimmerly, Derek S.] Dalhousie Univ, Fac Hlth, Sch Hlth & Human Performance, Div Kinesiol, Halifax, NS B3H 1T8, Canada.
   [Fraser, Sarah] Univ Ottawa, Interdisciplinary Sch Hlth Sci, Ottawa, ON K1N 74K, Canada.
   [Dupuy, Olivier] Univ Poitiers, Fac Sport Sci, Lab MOVE EA 6314, F-86000 Poitiers, France.
RP Mekari, S (corresponding author), Acadia Univ, Sch Kinesiol, 550 Main St, Wolfville, NS B4P 2R6, Canada.
EM said.mekary@acadiau.ca; hneyedli@dal.ca; Sarah.Fraser@uottawa.ca;
   myles.obrien@dal.ca; rschultzmartins@gmail.com; evansk3@myumanitoba.ca;
   mearle@kinduct.com; rachelle.aucoin@acadiau.ca; joychiekwe@gmail.com;
   quinn.mk.hollohan@gmail.com; dskimmerly@dal.ca;
   olivier.dupuy@univ-poitiers.fr
OI Kimmerly, Derek/0000-0002-3462-8037; Neyedli,
   Heather/0000-0002-4831-0775; Dupuy, Olivier/0000-0001-7273-8272
FU Dalhousie University, Faculty of Health Research Development grant; Nova
   Scotia Health Research Foundation (NSHRF) Development/Innovation grant;
   Acadia University McCain Foundation Fund; Killam PreDoctoral
   Scholarship; Heart& Stroke Foundation of Canada BrightRed Scholarship;
   Nova Scotia Graduate Scholarship; NSHRF Scotia Scholars Award
FX Support for the work was provided by a Dalhousie University, Faculty of
   Health Research Development grant (to D.S. Kimmerly), a Nova Scotia
   Health Research Foundation (NSHRF) Development/Innovation grant (to D.S.
   Kimmerly and S. Mekary), as well as the Acadia University McCain
   Foundation Fund (to S. Mekary). M.W. O'Brien was supported by a Killam
   PreDoctoral Scholarship, Heart& Stroke Foundation of Canada BrightRed
   Scholarship, a Nova Scotia Graduate Scholarship, and a NSHRF Scotia
   Scholars Award.
CR Ainslie PN, 2008, J PHYSIOL-LONDON, V586, P4005, DOI 10.1113/jphysiol.2008.158279
   Angelini A, 2009, ARCH GERONTOL GERIAT, V49, P5, DOI 10.1016/j.archger.2009.09.006
   Angevaren M, 2007, EUR J CARDIOV PREV R, V14, P825, DOI 10.1097/HJR.0b013e3282ef995b
   Barha CK, 2017, FRONT NEUROENDOCRIN, V46, P71, DOI 10.1016/j.yfrne.2017.04.002
   Berryman N, 2014, AGE, V36, DOI 10.1007/s11357-014-9710-8
   Brown BM, 2012, TRANSL PSYCHIAT, V2, DOI 10.1038/tp.2012.118
   Calverley TA, 2020, J PHYSIOL-LONDON, V598, P2513, DOI 10.1113/JP275021
   Clark LR, 2012, J INT NEUROPSYCH SOC, V18, P118, DOI 10.1017/S1355617711001524
   Coetsee C, 2017, EUR REV AGING PHYS A, V14, DOI 10.1186/s11556-017-0183-5
   Cotman CW, 2007, TRENDS NEUROSCI, V30, P489, DOI 10.1016/j.tins.2007.06.011
   Cotman CW, 2002, TRENDS NEUROSCI, V25, P295, DOI 10.1016/S0166-2236(02)02143-4
   Dupuy O, 2015, FRONT HUM NEUROSCI, V9, DOI 10.3389/fnhum.2015.00066
   Fjell AM, 2017, CEREB CORTEX, V27, P2303, DOI 10.1093/cercor/bhw082
   Francois Monique E, 2015, Diabetes Spectr, V28, P39, DOI 10.2337/diaspect.28.1.39
   Freitas DA, 2019, BEHAV BRAIN RES, V376, DOI 10.1016/j.bbr.2019.112181
   Goenarjo R, 2020, INT J ENV RES PUB HE, V17, DOI 10.3390/ijerph17041406
   Guadagni V, 2020, NEUROLOGY, V94, pE2245, DOI 10.1212/WNL.0000000000009478
   Guiney H, 2013, PSYCHON B REV, V20, P73, DOI 10.3758/s13423-012-0345-4
   Guiraud T, 2012, SPORTS MED, V42, P587, DOI 10.2165/11631910-000000000-00000
   Herbert P, 2017, AGING MALE, V20, P54, DOI 10.1080/13685538.2016.1260108
   Jeon YK, 2017, ENVIRON HEALTH PREV, V22, DOI 10.1186/s12199-017-0643-6
   Jimenez-Maldonado A, 2018, FRONT NEUROSCI-SWITZ, V12, DOI 10.3389/fnins.2018.00839
   Kawagoe T, 2017, SCI REP-UK, V7, DOI 10.1038/srep40107
   Kernan WN, 1999, J CLIN EPIDEMIOL, V52, P19, DOI 10.1016/S0895-4356(98)00138-3
   Kovacevic A, 2020, APPL PHYSIOL NUTR ME, V45, P591, DOI 10.1139/apnm-2019-0495
   Levy G, 2002, MOVEMENT DISORD, V17, P1221, DOI 10.1002/mds.10280
   Lucas SJE, 2015, J CEREBR BLOOD F MET, V35, P902, DOI 10.1038/jcbfm.2015.49
   MACLEOD CM, 1992, J EXP PSYCHOL GEN, V121, P12, DOI 10.1037/0096-3445.121.1.12
   Mekari S, 2020, BRAIN SCI, V10, DOI 10.3390/brainsci10020081
   Mekari S, 2019, GEROSCIENCE, V41, P681, DOI 10.1007/s11357-019-00128-5
   Miyake A, 2000, COGNITIVE PSYCHOL, V41, P49, DOI 10.1006/cogp.1999.0734
   Moreau D, 2017, ELIFE, V6, DOI 10.7554/eLife.25062
   Nicolini C, 2019, PHYSIOL REP, V7, DOI 10.14814/phy2.14140
   Northey JM, 2018, BRIT J SPORT MED, V52, P154, DOI 10.1136/bjsports-2016-096587
   O'Brien MW, 2020, MED SCI SPORT EXER, V52, P1057, DOI 10.1249/MSS.0000000000002226
   Pallesen H, 2019, J CENT NERV SYST DIS, V11, DOI 10.1177/1179573519843493
   Predovan David, 2012, J Aging Res, V2012, P269815, DOI 10.1155/2012/269815
   Ramos JS, 2015, SPORTS MED, V45, P679, DOI 10.1007/s40279-015-0321-z
   Ratamess NA, 2009, MED SCI SPORT EXER, V41, P687, DOI 10.1249/MSS.0b013e3181915670
   de Asteasu MLS, 2017, AGEING RES REV, V37, P117, DOI 10.1016/j.arr.2017.05.007
   Shea Thomas B, 2018, J Alzheimers Dis Rep, V2, P201, DOI 10.3233/ADR-180056
   Sinai M, 2010, NEUROPSYCHOLOGY, V24, P757, DOI 10.1037/a0020314
   van Gelder BM, 2004, NEUROLOGY, V63, P2316, DOI 10.1212/01.WNL.0000147474.29994.35
   Venckunas T, 2016, J STRENGTH COND RES, V30, P2114, DOI 10.1519/JSC.0000000000001322
   Weston KS, 2014, BRIT J SPORT MED, V48, P1227, DOI 10.1136/bjsports-2013-092576
NR 45
TC 0
Z9 0
U1 9
U2 9
PU MDPI
PI BASEL
PA ST ALBAN-ANLAGE 66, CH-4052 BASEL, SWITZERLAND
EI 2076-3425
J9 BRAIN SCI
JI Brain Sci.
PD NOV
PY 2020
VL 10
IS 11
AR 796
DI 10.3390/brainsci10110796
PG 12
WC Neurosciences
SC Neurosciences & Neurology
GA OW2NJ
UT WOS:000592730000001
PM 33137993
OA DOAJ Gold, Green Published
DA 2021-05-17
ER

PT J
AU Atan, T
   Karavelioglu, Y
AF Atan, Tugba
   Karavelioglu, Yusuf
TI Effectiveness of High-Intensity Interval Training vs Moderate-Intensity
   Continuous Training in Patients With Fibromyalgia: A Pilot Randomized
   Controlled Trial
SO ARCHIVES OF PHYSICAL MEDICINE AND REHABILITATION
LA English
DT Article
DE Cardiorespiratory fitness; Exercise; High-intensity interval training;
   Oxygen consumption; Rehabilitation
ID RELIABILITY; EXERCISE; VALIDITY; SUPERIOR; WOMEN
AB Objective: To compare the effects of high-intensity interval training (HIIT) and moderate-intensity continuous training (MICT) combined with strengthening and stretching exercises in patients with fibromyalgia.
   Design: Interventional, single-blind, randomized controlled trial.
   Setting: Outpatient rehabilitation center.
   Participants: Women with fibromyalgia (N=60) were randomized to HIIT, MICT, and control groups.
   Interventions: HIIT included a 5-minute warm-up at 50% of peak heart rate and 4 cycles of 4 minutes at 80%-95% of peak heart rate followed by 3-minute recovery intervals at 70% of peak heart rate. MICT consisted of 45 minutes at 65%-70% of peak heart rate. Each aerobic training session was followed by standardized strengthening and stretching exercises. The programs performed using cycle ergometers for 5 sessions per week for 6 weeks. The control group did not participate in any supervised exercise sessions.
   Main Outcome Measures: The primary outcome measure was the Fibromyalgia Impact Questionnaire (FIQ). The secondary outcome measures were visual analog scale for pain, Short Form-36 Health Survey (SF-36), cardiopulmonary exercise test (CPET), and body composition parameters.
   Results: Fifty-five participants completed the study. There was no significant difference in FIQ between HIIT vs MICT (1.03; 95% CI, -9.67 to 11.75) after treatment. Group-time interactions were significant for the FIQ between interventions and control (HIIT vs control, -16.20; 95% CI, -27.23 to -5.13 and MICT vs control, -17.24; 95% CI, -28.27 to -6.22) (all P<.001). There were significant group-time interactions for the pain, SF-36, and CPET parameters between treatments and control (all P<.05). Body weight, fat percentage, fat mass, and body mass index improved significantly (all P<.05) only in the MICT group after treatment.
   Conclusions: The HIIT plus strengthening and stretching exercises and MICT plus strengthening and stretching exercises interventions showed significant improvements for the effect of fibromyalgia, pain degree, functional capacity, and quality of life compared with the control group. HIIT was not superior to MICT. Furthermore, body composition parameters were improved significantly only for the MICT group. (C) 2020 by the American Congress of Rehabilitation Medicine
C1 [Atan, Tugba] Gaziler Phys Therapy & Rehabil Educ & Res Hosp, Dept Phys Med & Rehabil, Ankara, Turkey.
   [Karavelioglu, Yusuf] Hitit Univ, Fac Med, Dept Cardiol, Corum, Turkey.
RP Atan, T (corresponding author), Gaziler Phys Therapy & Rehabil Educ & Res Hosp, Dept Phys Med & Rehabil, Ankara, Turkey.
EM tubaatan@gmail.com
CR Andrade A, 2018, ADV RHEUMATOL, V58, DOI 10.1186/s42358-018-0033-9
   Andrade A, 2019, PM&R, V11, P703, DOI 10.1016/j.pmrj.2018.09.032
   Andrade A, 2017, AM J PHYS MED REHAB, V96, P889, DOI 10.1097/PHM.0000000000000782
   ATS, 2003, AM J RESP CRIT CARE, V167, P211, DOI 10.1164/rccm.167.2.211
   Bidonde J, 2019, COCHRANE DB SYST REV, DOI 10.1002/14651858.CD013340
   Bidonde J, 2017, COCHRANE DB SYST REV, DOI 10.1002/14651858.CD012700
   Boonstra AM, 2008, INT J REHABIL RES, V31, P165, DOI 10.1097/MRR.0b013e3282fc0f93
   Busch A, 2007, COCHRANE DB SYST REV, DOI 10.1002/14651858.CD003786.pub2
   Choy E, 2010, BMC HEALTH SERV RES, V10, DOI 10.1186/1472-6963-10-102
   Cordier R, 2018, BIOMED RES INT, V2018, DOI 10.1155/2018/1013453
   Correa-Rodriguez M, 2019, NUTRIENTS, V11, DOI 10.3390/nu11051193
   De Nardi AT, 2018, DIABETES RES CLIN PR, V137, P149, DOI 10.1016/j.diabres.2017.12.017
   Dobkin PL, 2005, ARTHRIT RHEUM-ARTHR, V53, P724, DOI 10.1002/art.21470
   Dun YS, 2019, CLIN GERIATR MED, V35, P469, DOI 10.1016/j.cger.2019.07.011
   Fleg Jerome L, 2016, F1000Res, V5, DOI 10.12688/f1000research.8778.1
   Hauser W, 2010, ARTHRITIS RES THER, V12, DOI 10.1186/ar3002
   Ito S, 2016, INTERNAL MED, V55, P2329, DOI 10.2169/internalmedicine.55.6068
   Macfarlane GJ, 2017, ANN RHEUM DIS, V76, P318, DOI 10.1136/annrheumdis-2016-209724
   Maillard F, 2018, SPORTS MED, V48, P269, DOI 10.1007/s40279-017-0807-y
   Miguet Maud, 2020, Appl Physiol Nutr Metab, V45, P437, DOI 10.1139/apnm-2019-0160
   Mira L, 2020, J RAIL TRANSPORT PLA, V14, DOI 10.1016/j.jrtpm.2020.100177
   Newcomb LW, 2011, MED SCI SPORT EXER, V43, P1106, DOI 10.1249/MSS.0b013e3182061b49
   Queiroz LP, 2013, CURR PAIN HEADACHE R, V17, DOI 10.1007/s11916-013-0356-5
   Rognmo O, 2004, EUR J CARDIOV PREV R, V11, P216, DOI 10.1097/01.hjr.0000131677.96762.0c
   Saglam M, 2010, PERCEPT MOTOR SKILL, V111, P278, DOI 10.2466/06.08.PMS.111.4.278-284
   Santos A, 2020, SYST REV-LONDON, V9, DOI 10.1186/s13643-020-01301-0
   Sanudo B, 2010, ARCH PHYS MED REHAB, V91, P1838, DOI 10.1016/j.apmr.2010.09.006
   Sarmer S, 2000, RHEUMATOL INT, V20, P9, DOI 10.1007/s002960000077
   Segura-Jimenez V, 2016, EUR J PAIN, V20, P811, DOI 10.1002/ejp.807
   Su LQ, 2019, PLOS ONE, V14, DOI 10.1371/journal.pone.0210644
   Tschentscher M, 2016, EUR J PREV CARDIOL, V23, P14, DOI 10.1177/2047487314560100
   Wewege M, 2017, OBES REV, V18, P635, DOI 10.1111/obr.12532
   Wewege MA, 2018, J AM HEART ASSOC, V7, DOI 10.1161/JAHA.118.009305
NR 33
TC 2
Z9 2
U1 6
U2 8
PU W B SAUNDERS CO-ELSEVIER INC
PI PHILADELPHIA
PA 1600 JOHN F KENNEDY BOULEVARD, STE 1800, PHILADELPHIA, PA 19103-2899 USA
SN 0003-9993
EI 1532-821X
J9 ARCH PHYS MED REHAB
JI Arch. Phys. Med. Rehabil.
PD NOV
PY 2020
VL 101
IS 11
BP 1865
EP 1876
DI 10.1016/j.apmr.2020.05.022
PG 12
WC Rehabilitation; Sport Sciences
SC Rehabilitation; Sport Sciences
GA OH7DM
UT WOS:000582754600004
PM 32585169
DA 2021-05-17
ER

PT J
AU Stork, MJ
   Williams, TL
   Ginis, KAM
AF Stork, Matthew J.
   Williams, Toni L.
   Ginis, Kathleen A. Martin
TI Unpacking the debate: A qualitative investigation of first-time
   experiences with interval exercise
SO PSYCHOLOGY OF SPORT AND EXERCISE
LA English
DT Article
DE Interval training; Public health; Exercise behavior; Qualitative
   research; Physical inactivity
ID PHYSICAL-ACTIVITY; MUSIC; FITNESS; HEALTH; METAANALYSIS; DISEASE
AB Objective: There has been compelling debate about whether interval exercise should be promoted in public health strategies as a means of eliciting the health and fitness adaptations associated with physical activity behavior, particularly among individuals who are inactive. Despite a rapidly growing body of quantitative research, there is a notable absence of qualitative research on the topic. This study used a series of interviews conducted over time to develop a richer understanding of inactive adults' experiences and perceptions of moderate-intensity continuous training (MICT), high-intensity interval training (HIIT), and sprint interval training (SIT) over time and factors that may influence their participation in these types of exercise.
   Methods: Thirty inactive young adults (18 women, 12 men) completed three lab-based trials of cycling exercise in a random order on separate days: MICT, HIIT, and SIT, and subsequently logged their free-living exercise over four weeks. Interviews were conducted at five timepoints and subjected to a reflexive thematic analysis.
   Results: Three overarching themes were constructed: (1) interval exercise sounds appealing, but is it for me? (2) exercise trade-offs - the value of interval vs. traditional exercise, and (3) real-world exercise adaptations to make it on your own.
   Conclusions: The findings emphasize that people respond differently to different forms of exercise and the factors that influence participation in interval or continuous exercise are far more complex than can be captured by quantitative methodologies alone. Results suggest there is indeed a place for interval exercise in exercise plans and programs for the general population and interval exercise can be used concurrently with continuous exercise.
C1 [Stork, Matthew J.; Ginis, Kathleen A. Martin] Univ British Columbia, Sch Hlth & Exercise Sci, 3333 Univ Way, Kelowna, BC V1V 1V7, Canada.
   [Williams, Toni L.] Leeds Beckett Univ, Carnegie Sch Sport, Leeds, W Yorkshire, England.
   [Ginis, Kathleen A. Martin] Univ British Columbia, Fac Med, Dept Med, Kelowna, BC V1V 1V7, Canada.
RP Stork, MJ (corresponding author), Univ British Columbia, Sch Hlth & Exercise Sci, 3333 Univ Way, Kelowna, BC V1V 1V7, Canada.
EM matthew.stork@ubc.ca
FU North American Society for the Psychology of Sport and Physical
   Activity; Social Sciences and Humanities Research Council of
   CanadaSocial Sciences and Humanities Research Council of Canada (SSHRC);
   Michael Smith Foundation for Health ResearchMichael Smith Foundation for
   Health Research; Reichwald Family UBC Southern Medical Program Chair in
   Preventive Medicine
FX The authors would like to acknowledge the North American Society for the
   Psychology of Sport and Physical Activity for funding this project. We
   would also like to thank Mari Meuller for her assistance with data
   transcriptions, and the participants who volunteered their time and
   effort to this study. We gratefully acknowledge the Social Sciences and
   Humanities Research Council of Canada and the Michael Smith Foundation
   for Health Research for their financial support to Matthew J. Stork
   through a Joseph-Armand Bombardier Canada Graduate Scholarships Program
   Doctoral Scholarship and a Research Trainee Award, respectively.
   Kathleen Martin Ginis is supported through the Reichwald Family UBC
   Southern Medical Program Chair in Preventive Medicine.
CR Abbasi IN, 2014, QUEST, V66, P448, DOI 10.1080/00336297.2014.955118
   AJZEN I, 1991, ORGAN BEHAV HUM DEC, V50, P179, DOI 10.1016/0749-5978(91)90020-T
   Allison MK, 2017, MED SCI SPORT EXER, V49, P298, DOI 10.1249/MSS.0000000000001188
   Astorino T. A., 2016, FRONT PSYCHOL, V7, P1
   Bandura A., 1997, SELF EFFICACY EXERCI
   Batacan RB, 2017, BRIT J SPORT MED, V51, DOI 10.1136/bjsports-2015-095841
   Biddle SJH, 2015, INT J BEHAV NUTR PHY, V12, DOI 10.1186/s12966-015-0254-9
   Bradshaw C, 2017, GLOB QUALIT NURS RES, V4, DOI 10.1177/2333393617742282
   Brand R, 2017, GER J EXERC SPORT RE, V47, P1, DOI [10.1007/s12662-017-0450-7, 10.1007/s12662-017-0477-9]
   Braun V., 2006, QUALITATIVE RES PSYC, V3, P77, DOI DOI 10.1191/1478088706qp063oa
   Braun V, 2019, QUAL RES SPORT EXERC, V11, P589, DOI 10.1080/2159676X.2019.1628806
   Burn N, 2019, INT J SPORT EXERC PS, V17, P537, DOI 10.1080/1612197X.2017.1421682
   Decker ES, 2017, PSYCHOL SPORT EXERC, V28, P1, DOI 10.1016/j.psychsport.2016.09.005
   Ekkekakis P, 2003, COGNITION EMOTION, V17, P213, DOI 10.1080/02699930302292
   Estabrooks PA, 2003, ANN BEHAV MED, V25, P100, DOI 10.1207/S15324796ABM2502_05
   Evans JST, 2013, PERSPECT PSYCHOL SCI, V8, P223, DOI 10.1177/1745691612460685
   Gaesser GA, 2011, J APPL PHYSIOL, V111, P1540, DOI 10.1152/japplphysiol.01237.2011
   Gibala MJ, 2014, SPORTS MED, V44, pS127, DOI 10.1007/s40279-014-0259-6
   HARDCASTLE SJ, 2014, FRONT PSYCHOL, V5, DOI DOI 10.3389/FPSYG.2014.01505
   Heyward V. H., 1998, PHYS FITNESS SPECIAL
   Hutchinson JC, 2015, ANN BEHAV MED, V49, P199, DOI 10.1007/s12160-014-9647-2
   Jaeschke L, 2017, INT J BEHAV NUTR PHY, V14, DOI 10.1186/s12966-017-0627-3
   Jones L, 2017, PHYSIOL BEHAV, V170, P106, DOI 10.1016/j.physbeh.2016.12.017
   Juneau M, 2014, CAN J CARDIOL, V30, pS401, DOI 10.1016/j.cjca.2014.09.014
   Jung ME, 2014, PLOS ONE, V9, DOI 10.1371/journal.pone.0114541
   Karageorghis CI, 2012, INT REV SPORT EXER P, V5, P67, DOI 10.1080/1750984X.2011.631027
   Kilpatrick M, 2020, ACSMS HEALTH FIT J, V24, P24, DOI 10.1249/FIT.0000000000000587
   Kinnafick FE, 2018, J SPORT EXERCISE PSY, V40, P10, DOI 10.1123/jsep.2017-0306
   Locke SR, 2018, MED SCI SPORT EXER, V50, P2067, DOI 10.1249/MSS.0000000000001668
   Martin Ginis K. A., 2006, J APPL BIOBEHAVIORAL, V11, P1
   McGannon KR, 2015, PSYCHOL SPORT EXERC, V17, P79, DOI 10.1016/j.psychsport.2014.07.010
   Metcalfe RS, 2020, BMC PUBLIC HEALTH, V20, DOI 10.1186/s12889-020-8444-z
   Michie S., 2011, IMPLEMENT SCI, V42, P1
   Morse JM, 2015, QUAL HEALTH RES, V25, P1212, DOI 10.1177/1049732315588501
   Poucher ZA, 2020, INT REV SPORT EXER P, V13, P163, DOI 10.1080/1750984X.2019.1656276
   Rhodes R. E., 2018, PERSUASION AND COMMU, P38
   Rhodes RE, 2015, ANN BEHAV MED, V49, P715, DOI 10.1007/s12160-015-9704-5
   Rhodes RE, 2009, ANN BEHAV MED, V38, P180, DOI 10.1007/s12160-009-9147-y
   Rodgers WM, 1998, J APPL SOC PSYCHOL, V28, P1016, DOI 10.1111/j.1559-1816.1998.tb01665.x
   Sandelowski M, 2000, RES NURS HEALTH, V23, P334, DOI 10.1002/1098-240X(200008)23:4<334::AID-NUR9>3.0.CO;2-G
   Sandelowski M, 2010, RES NURS HEALTH, V33, P77, DOI 10.1002/nur.20362
   Smith B, 2018, QUAL RES SPORT EXERC, V10, P137, DOI 10.1080/2159676X.2017.1393221
   Smith B, 2018, INT REV SPORT EXER P, V11, P101, DOI [10.1080/1750984X.2017.1317357, 10.1080/1750984x.2017.1317357]
   Smith M, 2015, BOKO HARAM: INSIDE NIGERIA'S UNHOLY WAR, P202
   Sparkes A.C., 2014, QUALITATIVE RES METH
   Stork MJ, 2019, PSYCHOL SPORT EXERC, V45, DOI 10.1016/j.psychsport.2019.101547
   Stork MJ, 2018, MED SCI SPORT EXER, V50, P2110, DOI 10.1249/MSS.0000000000001671
   Stork MJ, 2017, HEALTH PSYCHOL REV, V11, P324, DOI 10.1080/17437199.2017.1326011
   Stork MJ, 2017, J SPORT SCI, V35, P1940, DOI 10.1080/02640414.2016.1242764
   Stork MJ, 2015, MED SCI SPORT EXER, V47, P1052, DOI 10.1249/MSS.0000000000000494
   Taylor JL, 2019, PROG CARDIOVASC DIS, V62, P140, DOI 10.1016/j.pcad.2019.01.004
   Thompson WR, 2018, ACSMS HEALTH FIT J, V22, P10, DOI 10.1249/FIT.0000000000000438
   Tracy SJ, 2010, QUAL INQ, V16, P837, DOI 10.1177/1077800410383121
   Vaterlaus JM, 2015, COMPUT HUM BEHAV, V45, P151, DOI 10.1016/j.chb.2014.12.013
   Wendel-Vos W, 2007, OBES REV, V8, P425, DOI 10.1111/j.1467-789X.2007.00370.x
   Weston KS, 2014, BRIT J SPORT MED, V48, P1227, DOI 10.1136/bjsports-2013-092576
   Williams DM, 2012, ANN BEHAV MED, V44, P43, DOI 10.1007/s12160-012-9362-9
   Williams TL, 2017, HEALTH PSYCHOL REV, V11, P179, DOI 10.1080/17437199.2017.1299027
   Williams TL, 2018, PSYCHOL SPORT EXERC, V37, P224, DOI 10.1016/j.psychsport.2017.09.004
NR 59
TC 1
Z9 1
U1 2
U2 3
PU ELSEVIER
PI AMSTERDAM
PA RADARWEG 29, 1043 NX AMSTERDAM, NETHERLANDS
SN 1469-0292
EI 1878-5476
J9 PSYCHOL SPORT EXERC
JI Psychol. Sport Exerc.
PD NOV
PY 2020
VL 51
AR 101788
DI 10.1016/j.psychsport.2020.101788
PG 12
WC Hospitality, Leisure, Sport & Tourism; Psychology, Applied; Psychology;
   Sport Sciences
SC Social Sciences - Other Topics; Psychology; Sport Sciences
GA OD6CS
UT WOS:000579940200007
DA 2021-05-17
ER

PT J
AU Sugimoto, T
   Suga, T
   Tsukamoto, H
   Calverley, TA
   Tanaka, D
   Takenaka, S
   Tomoo, K
   Dora, K
   Bailey, DM
   Isaka, T
   Hashimoto, T
AF Sugimoto, Takeshi
   Suga, Tadashi
   Tsukamoto, Hayato
   Calverley, Thomas A.
   Tanaka, Daichi
   Takenaka, Saki
   Tomoo, Keigo
   Dora, Kento
   Bailey, Damian M.
   Isaka, Tadao
   Hashimoto, Takeshi
TI Similar improvements in inhibitory control following low-volume
   high-intensity interval exercise and moderate-intensity continuous
   exercise
SO PSYCHOLOGY OF SPORT AND EXERCISE
LA English
DT Article
DE Cognitive function; Brain health; Aerobic exercise; Lactate; Perceived
   exertion
ID EXECUTIVE FUNCTION; NEUROTROPHIC FACTOR; COGNITIVE FUNCTION; BRAIN;
   RESPONSES; HEART; INTERFERENCE; CONSUMPTION; ENJOYMENT; DURATION
AB Objectives: We previously demonstrated that a traditional high-volume (HV) high-intensity interval exercise (HIIE) was more effective in improving post-exercise inhibitory control (IC) than moderate-intensity continuous exercise (MCE). Nevertheless, because HV-HIIE is performed with a higher volume and longer duration, it may result in decreased adherence to this exercise for some individuals. In this study, we compared the effect of a practical low-volume (LV) HIIE to that of MCE on post-exercise IC improvements.
   Design: Twenty healthy males performed both LV-HIIE and MCE on a cycle ergometer in a crossover design.
   Method: LV-HIIE was consisted of ten 1-min bouts at 90% of the peak oxygen consumption (VO2 peak) with 1-min active recovery at 30% of VO2 peak, which had a total duration of 20 min. MCE was performed for 40 min at 60% of VO2 peak. To evaluate IC, the Stroop test was administered before exercise, immediately after exercise, and every 10 min during the 30-min post-exercise recovery period.
   Results: IC significantly improved immediately after LV-HIIE and MCE compared with that before each exercise (both Ps < 0.05). The improved IC remained significant until the 20-min post-exercise recovery period for both protocols (all Ps < 0.05). The degrees of post-exercise IC improvements throughout the 30-min post-exercise recovery period did not differ significantly between protocols.
   Conclusions: These findings demonstrated that despite lower exercise volume and shorter exercise duration, LVHIIE could improve post-exercise IC similar to MCE.
C1 [Sugimoto, Takeshi; Suga, Tadashi; Tanaka, Daichi; Takenaka, Saki; Tomoo, Keigo; Dora, Kento; Isaka, Tadao; Hashimoto, Takeshi] Ritsumeikan Univ, Fac Sport & Hlth Sci, 1-1-1 Nojihigashi, Kusatsu, Shiga, Japan.
   [Tsukamoto, Hayato] Ritsumeikan Univ, Res Org Sci & Technol, Kusatsu, Shiga, Japan.
   [Tsukamoto, Hayato; Calverley, Thomas A.; Bailey, Damian M.] Univ South Wales, Fac Life Sci & Educ, Neurovasc Res Lab, Pontypridd, M Glam, Wales.
RP Suga, T (corresponding author), Ritsumeikan Univ, Fac Sport & Hlth Sci, 1-1-1 Nojihigashi, Kusatsu, Shiga, Japan.
EM t-suga@fc.ritsumei.ac.jp
OI Tsukamoto, Hayato/0000-0001-5512-0497
FU Center of Innovation Program from Japan Science and Technology Agency
   [JPMJCE1306]; Japanese Ministry of Education, Culture, Sports, Science,
   and TechnologyMinistry of Education, Culture, Sports, Science and
   Technology, Japan (MEXT) [17H07244, 201960215, 26702029, 15K12676];
   Nakatomi Foundation
FX The authors appreciate the time and effort expended by the volunteer
   subjects. This study was supported by Center of Innovation Program from
   Japan Science and Technology Agency (#JPMJCE1306 to T.S and T.I),
   Grant-in-Aid for Scientific Research from the Japanese Ministry of
   Education, Culture, Sports, Science, and Technology (#17H07244 and
   #201960215 to H.T; #26702029 and #15K12676 to T.H), and The Nakatomi
   Foundation (to H.T).
CR Alves CRR, 2014, PERCEPT MOTOR SKILL, V118, P63, DOI 10.2466/22.06.PMS.118k10w4
   Autry AE, 2012, PHARMACOL REV, V64, P238, DOI 10.1124/pr.111.005108
   BORG GAV, 1982, MED SCI SPORT EXER, V14, P377, DOI 10.1249/00005768-198205000-00012
   Byun KH, 2014, NEUROIMAGE, V98, P336, DOI 10.1016/j.neuroimage.2014.04.067
   COHEN J, 1992, PSYCHOL BULL, V112, P155, DOI 10.1037/0033-2909.112.1.155
   Cooper SB, 2011, PHYSIOL BEHAV, V103, P431, DOI 10.1016/j.physbeh.2011.03.018
   Coxon JP, 2007, J NEUROPHYSIOL, V97, P2480, DOI 10.1152/jn.01284.2006
   Dalsgaard MK, 2002, J PHYSIOL-LONDON, V540, P681, DOI 10.1113/jphysiol.2001.013062
   DeCarli C, 2003, LANCET NEUROL, V2, P15, DOI 10.1016/S1474-4422(03)00262-X
   Decker ES, 2017, PSYCHOL SPORT EXERC, V28, P1, DOI 10.1016/j.psychsport.2016.09.005
   DeFina LF, 2013, ANN INTERN MED, V158, P162, DOI 10.7326/0003-4819-158-3-201302050-00005
   Erickson KI, 2011, P NATL ACAD SCI USA, V108, P3017, DOI 10.1073/pnas.1015950108
   Erickson KI, 2010, J NEUROSCI, V30, P5368, DOI 10.1523/JNEUROSCI.6251-09.2010
   Forlenza OV, 2010, WORLD J BIOL PSYCHIA, V11, P774, DOI 10.3109/15622971003797241
   Gibala MJ, 2012, J PHYSIOL-LONDON, V590, P1077, DOI 10.1113/jphysiol.2011.224725
   Grego F, 2005, INT J SPORTS MED, V26, P27, DOI 10.1055/s-2004-817915
   Hajjar I, 2016, HYPERTENSION, V67, P171, DOI 10.1161/HYPERTENSIONAHA.115.06277
   HARDCASTLE SJ, 2014, FRONT PSYCHOL, V5, DOI DOI 10.3389/FPSYG.2014.01505
   Hashimoto T, 2018, FASEB J, V32, P1417, DOI 10.1096/fj.201700381RR
   Hillman CH, 2008, NAT REV NEUROSCI, V9, P58, DOI 10.1038/nrn2298
   Hood MS, 2011, MED SCI SPORT EXER, V43, P1849, DOI 10.1249/MSS.0b013e3182199834
   Ide K, 1999, J APPL PHYSIOL, V87, P1604
   Ikeda Y, 2010, PERCEPT MOTOR SKILL, V110, P654, DOI 10.2466/PMS.110.2.654-660
   Jung ME, 2014, PLOS ONE, V9, DOI 10.1371/journal.pone.0114541
   Kao SC, 2018, PSYCHOL SPORT EXERC, V38, P90, DOI 10.1016/j.psychsport.2018.05.011
   Komiyama T, 2016, PHYSIOL BEHAV, V157, P178, DOI 10.1016/j.physbeh.2016.02.013
   Leckie RL, 2014, FRONT HUM NEUROSCI, V8, DOI 10.3389/fnhum.2014.00985
   Little JP, 2011, J APPL PHYSIOL, V111, P1554, DOI 10.1152/japplphysiol.00921.2011
   Little JP, 2010, J PHYSIOL-LONDON, V588, P1011, DOI 10.1113/jphysiol.2009.181743
   Marquez CMS, 2015, J APPL PHYSIOL, V119, P1363, DOI 10.1152/japplphysiol.00126.2015
   Martinez N, 2015, J SPORT EXERCISE PSY, V37, P138, DOI 10.1123/jsep.2014-0212
   Miyake A, 2000, COGNITIVE PSYCHOL, V41, P49, DOI 10.1006/cogp.1999.0734
   O'Callaghan A, 2020, AGING CLIN EXP RES, V32, P1731, DOI 10.1007/s40520-019-01353-w
   Olney N, 2018, J STRENGTH COND RES, V32, P2130, DOI 10.1519/JSC.0000000000002154
   Ozonoff S, 1997, J AUTISM DEV DISORD, V27, P59, DOI 10.1023/A:1025821222046
   Parker L, 2017, FRONT PHYSIOL, V7, DOI 10.3389/fphys.2016.00661
   Poon ETC, 2018, J EXERC SCI FIT, V16, P106, DOI 10.1016/j.jesf.2018.09.002
   Rognmo O, 2012, CIRCULATION, V126, P1436, DOI 10.1161/CIRCULATIONAHA.112.123117
   Sagelv EH, 2019, FRONT PSYCHOL, V10, DOI 10.3389/fpsyg.2019.01788
   Stork MJ, 2015, MED SCI SPORT EXER, V47, P1052, DOI 10.1249/MSS.0000000000000494
   Stroop JR, 1935, J EXP PSYCHOL, V18, P643, DOI 10.1037/h0054651
   SVEBAK S, 1985, J PERS SOC PSYCHOL, V48, P107, DOI 10.1037/0022-3514.48.1.107
   Tanaka D, 2018, PHYSIOL BEHAV, V194, P170, DOI 10.1016/j.physbeh.2018.05.030
   Thum JS, 2017, PLOS ONE, V12, DOI 10.1371/journal.pone.0166299
   Tjonna AE, 2008, CIRCULATION, V118, P346, DOI 10.1161/CIRCULATIONAHA.108.772822
   Trost SG, 2002, MED SCI SPORT EXER, V34, P1996, DOI 10.1097/00005768-200212000-00020
   Tsukamoto H, 2018, NUTRITION, V46, P90, DOI 10.1016/j.nut.2017.08.017
   Tsukamoto H, 2017, MED SCI SPORT EXER, V49, P774, DOI 10.1249/MSS.0000000000001155
   Tsukamoto H, 2016, PHYSIOL BEHAV, V160, P26, DOI 10.1016/j.physbeh.2016.03.029
   Tsukamoto H, 2016, PHYSIOL BEHAV, V155, P224, DOI 10.1016/j.physbeh.2015.12.021
   van Hall G, 2009, J CEREBR BLOOD F MET, V29, P1121, DOI 10.1038/jcbfm.2009.35
   Weston KS, 2014, BRIT J SPORT MED, V48, P1227, DOI 10.1136/bjsports-2013-092576
   Wisloff U, 2007, CIRCULATION, V115, P3086, DOI 10.1161/CIRCULATIONAHA.106.675041
NR 53
TC 0
Z9 0
U1 5
U2 5
PU ELSEVIER
PI AMSTERDAM
PA RADARWEG 29, 1043 NX AMSTERDAM, NETHERLANDS
SN 1469-0292
EI 1878-5476
J9 PSYCHOL SPORT EXERC
JI Psychol. Sport Exerc.
PD NOV
PY 2020
VL 51
AR 101791
DI 10.1016/j.psychsport.2020.101791
PG 8
WC Hospitality, Leisure, Sport & Tourism; Psychology, Applied; Psychology;
   Sport Sciences
SC Social Sciences - Other Topics; Psychology; Sport Sciences
GA OD6CS
UT WOS:000579940200004
DA 2021-05-17
ER

PT J
AU Andreato, LV
AF Andreato, Leonardo Vidal
TI High-Intensity Interval Training: Methodological Considerations for
   Interpreting Results and Conducting Research
SO TRENDS IN ENDOCRINOLOGY AND METABOLISM
LA English
DT Review
ID VISCERAL FAT MASS; WORLDWIDE SURVEY; FITNESS TRENDS; AEROBIC CAPACITY;
   BODY-COMPOSITION; SPRINT INTERVAL; EXERCISE; OVERWEIGHT; IMPACT; ADULTS
AB In recent years, high-intensity interval training (HIIT) has gained prominence in the health and fitness area, becoming a worldwide trend. Given the positive results of HIIT, researchers have compared it with moderate-intensity continuous training (MICT). However, much of that research has presented methodological challenges. Therefore, the aim of this opinion article is to address an important risk of bias common in research comparing HIIT and MICT: the lack of equalisation among protocols. This limitation can be considered a risk of bias that limits the conclusions of many studies. Thus, it is necessary to achieve the equalisation of sessions in some way such as using equalisation by energy expenditure, by workload performed in the session, or by duration of the session.
C1 [Andreato, Leonardo Vidal] Univ Estado Santa Catarina, Sport & Exercise Psychol Lab LAPE, Florianopolis, SC, Brazil.
RP Andreato, LV (corresponding author), Univ Estado Santa Catarina, Sport & Exercise Psychol Lab LAPE, Florianopolis, SC, Brazil.
EM vidal.leo@hotmail.com
OI Andreato, Leonardo/0000-0003-4739-4265
CR Andreato LV, 2019, OBES REV, V20, P142, DOI 10.1111/obr.12766
   Andreato LV, 2017, OBES REV, V18, P1223, DOI 10.1111/obr.12583
   Andreato LV, 2019, EUR HEART J, V40, P3947, DOI 10.1093/eurheartj/ehz899
   Andreato LV, 2018, SPORTS MED, V48, P2413, DOI 10.1007/s40279-018-0904-6
   Buchheit M, 2013, SPORTS MED, V43, P313, DOI 10.1007/s40279-013-0029-x
   Campbell E, 2018, MULT SCLER RELAT DIS, V24, P55, DOI 10.1016/j.msard.2018.06.005
   Cao M, 2019, INT J ENV RES PUB HE, V16, DOI 10.3390/ijerph16091533
   Neto MC, 2018, INT J CARDIOL, V261, P134, DOI 10.1016/j.ijcard.2018.02.076
   Costa EC, 2018, SPORTS MED, V48, P2127, DOI 10.1007/s40279-018-0944-y
   da Silva DE, 2019, CURR ATHEROSCLER REP, V21, DOI 10.1007/s11883-019-0767-9
   De Nardi AT, 2018, DIABETES RES CLIN PR, V137, P149, DOI 10.1016/j.diabres.2017.12.017
   Eddolls WTB, 2017, SPORTS MED, V47, P2363, DOI 10.1007/s40279-017-0753-8
   El-Agroudy NN, 2019, TRENDS ENDOCRIN MET, V30, P701, DOI 10.1016/j.tem.2019.07.013
   Esteves JV, 2019, AGING CLIN EXP RES, V31, P1023, DOI 10.1007/s40520-019-01179-6
   Faude O, 2013, J SPORT SCI, V31, P1460, DOI 10.1080/02640414.2013.796065
   Franchini E, 2019, J STRENGTH COND RES, V33, P242, DOI 10.1519/JSC.0000000000002957
   Garcia-Hermoso A, 2016, OBES REV, V17, P531, DOI 10.1111/obr.12395
   Gomes-Neto M, 2017, EUR J PREV CARDIOL, V24, P1696, DOI 10.1177/2047487317728370
   Hannan AL, 2018, OPEN ACCESS J SPORTS, V9, P1, DOI 10.2147/OAJSM.S150596
   Harrison CB, 2015, SPORTS MED, V45, P969, DOI 10.1007/s40279-015-0330-y
   Hebisz P, 2016, EUR J APPL PHYSIOL, V116, P1495, DOI 10.1007/s00421-016-3405-z
   Helgerud J, 2007, MED SCI SPORT EXER, V39, P665, DOI 10.1249/mss.0b013e3180304570
   Higgins S, 2016, APPL PHYSIOL NUTR ME, V41, P1177, DOI 10.1139/apnm-2016-0240
   Jelleyman C, 2015, OBES REV, V16, P942, DOI 10.1111/obr.12317
   Keating SE, 2017, OBES REV, V18, P943, DOI 10.1111/obr.12536
   Kinnunen JV, 2019, J STRENGTH COND RES, V33, P479, DOI 10.1519/JSC.0000000000001881
   Kong ZW, 2016, PLOS ONE, V11, DOI 10.1371/journal.pone.0158589
   Kunz P, 2019, SPORTS MED-OPEN, V5, DOI 10.1186/s40798-019-0180-5
   Lanzi S, 2015, OBESITY, V23, P1987, DOI 10.1002/oby.21206
   Li B, 2018, TRENDS ENDOCRIN MET, V29, P380, DOI 10.1016/j.tem.2018.03.019
   Liu JX, 2019, AGING CLIN EXP RES, V31, P575, DOI 10.1007/s40520-018-1012-z
   Maillard F, 2016, DIABETES METAB, V42, P433, DOI 10.1016/j.diabet.2016.07.031
   Maillard F, 2018, SPORTS MED, V48, P269, DOI 10.1007/s40279-017-0807-y
   Martins C, 2016, INT J SPORT NUTR EXE, V26, P197, DOI 10.1123/ijsnem.2015-0078
   Mugele H, 2019, J CANCER SURVIV, V13, P205, DOI 10.1007/s11764-019-00743-3
   Panissa V.L., 2016, APPL PHYSIOL NUTR ME, V7, P1
   Ramos JS, 2015, SPORTS MED, V45, P679, DOI 10.1007/s40279-015-0321-z
   Robinson E, 2015, J APPL PHYSIOL, V119, P508, DOI 10.1152/japplphysiol.00334.2015
   Ronnestad BR, 2018, INT J SPORT PHYSIOL, V13, P390, DOI 10.1123/ijspp.2017-0228
   Schaun GZ, 2018, J SPORT SCI, V36, P2053, DOI 10.1080/02640414.2018.1435967
   Skleryk JR, 2013, DIABETES OBES METAB, V15, P1146, DOI 10.1111/dom.12150
   Streese L, 2020, EUR HEART J, V41, P1514, DOI 10.1093/eurheartj/ehz196
   Taylor JL, 2019, PROG CARDIOVASC DIS, V62, P140, DOI 10.1016/j.pcad.2019.01.004
   Thompson WR, 2018, ACSMS HEALTH FIT J, V22, P10, DOI 10.1249/FIT.0000000000000438
   Thompson WR, 2017, ACSMS HEALTH FIT J, V21, P10
   Tjonna AE, 2008, CIRCULATION, V118, P346, DOI 10.1161/CIRCULATIONAHA.108.772822
   TREMBLAY A, 1994, METABOLISM, V43, P814, DOI 10.1016/0026-0495(94)90259-3
   Viana RB, 2019, BRIT J SPORT MED, V53, P655, DOI 10.1136/bjsports-2018-099928
   Viana RB, 2018, SPORTS MED, V48, P2001, DOI 10.1007/s40279-018-0925-1
   Wewege M, 2017, OBES REV, V18, P635, DOI 10.1111/obr.12532
   Zhang HF, 2017, J DIABETES RES, V2017, DOI 10.1155/2017/5071740
NR 51
TC 3
Z9 3
U1 3
U2 5
PU ELSEVIER SCIENCE LONDON
PI LONDON
PA 84 THEOBALDS RD, LONDON WC1X 8RR, ENGLAND
SN 1043-2760
EI 1879-3061
J9 TRENDS ENDOCRIN MET
JI Trends Endocrinol. Metab.
PD NOV
PY 2020
VL 31
IS 11
BP 812
EP 817
DI 10.1016/j.tem.2020.08.003
PG 6
WC Endocrinology & Metabolism
SC Endocrinology & Metabolism
GA OE4NL
UT WOS:000580509100007
PM 32967776
DA 2021-05-17
ER

PT J
AU Khalafi, M
   Symonds, ME
AF Khalafi, Mousa
   Symonds, Michael E.
TI The impact of high-intensity interval training on inflammatory markers
   in metabolic disorders: A meta-analysis
SO SCANDINAVIAN JOURNAL OF MEDICINE & SCIENCE IN SPORTS
LA English
DT Review
DE adipokine; cytokine; high-intensity interval training; inflammation;
   metabolic disorder; physical activity
ID CARDIOMETABOLIC RISK MARKERS; ADIPOSE-TISSUE; INSULIN SENSITIVITY;
   EXERCISE INTENSITY; ADIPONECTIN; CYTOKINES; LEPTIN; RESISTANCE; OBESITY;
   HOMEOSTASIS
AB Introduction High-intensity interval training (HIIT) is considered a time-efficient strategy to improve metabolic health. We performed a systematic meta-analysis to assess the effects of HIIT on inflammatory markers and adipo-cytokines compared with control conditions (CON) or moderate-intensity continuous training (MICT) in individuals with metabolic disorders. Methods Up to January 2020, electronic databases were searched for HIIT interventions based on populations with metabolic disorders including diabetes, metabolic syndrome, polycystic ovary syndrome, non-alcoholic fatty liver disease or overweight/obesity, with outcome measurements that included IL-6, TNF-alpha, CRP, leptin or adiponectin and training >= 2 weeks. Random-effects models were used to aggregate a mean effect size (ES), 95% confidence intervals (Cis), and potential moderators were explored. Results Twenty-nine studies involving 841 participants were included in the meta-analysis. HIIT improved circulating adiponectin (P = .02), leptin (P = .02), and TNF-alpha (P = .003) when compared to CON. There were no differences between groups in IL-6 and CRP. Intervention duration was a significant moderator for the effect of HIIT on IL-6, and leptin (P < .05). Conclusion High-intensity interval training improves circulating TNF-alpha, leptin and adiponectin, thereby indicating that it may be an effective and time-efficient intervention for controlling low-grade inflammation in individuals with metabolic disorders.
C1 [Khalafi, Mousa] Univ Guilan, Fac Sport Sci, Dept Exercise Physiol, Rasht, Iran.
   [Symonds, Michael E.] Univ Nottingham, Sch Med, Div Child Hlth Obstet & Gynaecol, Early Life Res Unit, Nottingham NG7 2UH, England.
   [Symonds, Michael E.] Univ Nottingham, Sch Med, Nottingham Digest Dis Ctr, Nottingham NG7 2UH, England.
   [Symonds, Michael E.] Univ Nottingham, Sch Med, Biomed Res Ctr, Nottingham NG7 2UH, England.
RP Symonds, ME (corresponding author), Univ Nottingham, Sch Med, Div Child Hlth Obstet & Gynaecol, Early Life Res Unit, Nottingham NG7 2UH, England.; Symonds, ME (corresponding author), Univ Nottingham, Sch Med, Nottingham Digest Dis Ctr, Nottingham NG7 2UH, England.; Symonds, ME (corresponding author), Univ Nottingham, Sch Med, Biomed Res Ctr, Nottingham NG7 2UH, England.; Khalafi, M (corresponding author), Univ Guilan, Fac Phys Educ & Sport Sci, Dept Exercise Physiol, Rasht 4199613776, Iran.
EM mousa.khalafi@ut.ac.ir; Michael.Symonds@nottingham.ac.uk
RI khalafi, mousa/ABA-6120-2020
OI khalafi, mousa/0000-0001-6465-1281; Symonds, Michael/0000-0001-9649-8963
CR Abella V, 2017, NAT REV RHEUMATOL, V13, P100, DOI 10.1038/nrrheum.2016.209
   Ahmadizad S, 2015, HORM MOL BIOL CLIN I, V21, P165, DOI 10.1515/hmbci-2014-0038
   Aktas HS, 2019, ARCH PHYSIOL BIOCHEM, DOI 10.1080/13813455.2019.1662450
   Allen NG, 2017, EUR J APPL PHYSIOL, V117, P1249, DOI 10.1007/s00421-017-3613-1
   Almenning I, 2015, PLOS ONE, V10, DOI 10.1371/journal.pone.0138793
   Bahmanbeglou NA, 2019, J CARDIOPULM REHABIL, V39, P50, DOI 10.1097/HCR.0000000000000377
   Banitalebi E, 2019, LIFE SCI, V217, P101, DOI 10.1016/j.lfs.2018.11.062
   Barry JC, 2018, CYTOKINE, V111, P460, DOI 10.1016/j.cyto.2018.05.035
   Barry JC, 2017, MED SCI SPORT EXER, V49, P1631, DOI 10.1249/MSS.0000000000001261
   Batacan RB, 2017, BRIT J SPORT MED, V51, DOI 10.1136/bjsports-2015-095841
   Becic Tarik, 2018, Med Sci (Basel), V6, DOI 10.3390/medsci6040097
   Bluher S, 2017, METABOLISM, V68, P77, DOI 10.1016/j.metabol.2016.11.015
   Boff W, 2019, FRONT PHYSIOL, V10, DOI 10.3389/fphys.2019.00450
   Boyd JC, 2013, PLOS ONE, V8, DOI 10.1371/journal.pone.0068091
   Bradley JR, 2008, J PATHOL, V214, P149, DOI 10.1002/path.2287
   Buchheit M, 2013, SPORTS MED, V43, P927, DOI 10.1007/s40279-013-0066-5
   Chatzigeorgiou A, 2010, ANN MED, V42, P426, DOI 10.3109/07853890.2010.495951
   Choe SS, 2016, FRONT ENDOCRINOL, V7, DOI 10.3389/fendo.2016.00030
   Coelho M, 2013, ARCH MED SCI, V9, P191, DOI 10.5114/aoms.2013.33181
   Cohen J., 1988, STAT POWER ANAL BEHA
   Colberg SR, 2010, DIABETES CARE, V33, P2692, DOI 10.2337/dc10-1548
   Costigan SA, 2015, BRIT J SPORT MED, V49, DOI 10.1136/bjsports-2014-094490
   Diamanti-Kandarakis E, 2006, ANN NY ACAD SCI, V1092, P175, DOI 10.1196/annals.1365.015
   Dunnwald T, 2019, INT J SPORTS MED, V40, P158, DOI 10.1055/a-0828-8047
   Egger M, 1997, BMJ-BRIT MED J, V315, P629, DOI 10.1136/bmj.315.7109.629
   Esser N, 2014, DIABETES RES CLIN PR, V105, P141, DOI 10.1016/j.diabres.2014.04.006
   Fain JN, 2006, VITAM HORM, V74, P443, DOI 10.1016/S0083-6729(06)74018-3
   Fedewa MV, 2018, ACTA CARDIOL, V73, P283, DOI 10.1080/00015385.2017.1364832
   Ferrucci L, 2018, NAT REV CARDIOL, V15, P505, DOI 10.1038/s41569-018-0064-2
   Gao LL, 2016, PLOS ONE, V11, DOI 10.1371/journal.pone.0164021
   Gerosa-Neto J, 2016, J EXERC REHABIL, V12, P575, DOI 10.12965/jer.1632770.385
   Ghadge AA, 2019, CYTOKINE, V121, DOI 10.1016/j.cyto.2019.154735
   Gist NH, 2014, SPORTS MED, V44, P269, DOI 10.1007/s40279-013-0115-0
   Gleeson M, 2011, NAT REV IMMUNOL, V11, P607, DOI 10.1038/nri3041
   Godin G., 1994, AM J HLTH PROMOT, V8, P279, DOI [DOI 10.4278/0890-1171-8.4.279, 10.4278/0890-1171-8.4.279]
   Hayashino Y, 2014, METABOLISM, V63, P431, DOI 10.1016/j.metabol.2013.08.018
   Heiston EM, 2020, EXP PHYSIOL, V105, P632, DOI 10.1113/EP088158
   Higgins JP., 2020, COCHRANE HDB SYSTEMA, DOI DOI 10.1002/9780470712184
   Tong HV, 2017, J DIABETES INVEST, V8, P295, DOI 10.1111/jdi.12579
   Kadowaki T, 2006, J CLIN INVEST, V116, P1784, DOI 10.1172/JCI29126
   Karstoft K, 2016, IMMUNOL CELL BIOL, V94, P146, DOI 10.1038/icb.2015.101
   Keating SE, 2014, J OBES, V2014, DOI 10.1155/2014/834865
   Kelly Benjamin M, 2017, BMC Obes, V4, P17, DOI 10.1186/s40608-017-0151-7
   Khosravi N, 2019, BRAIN BEHAV IMMUN, V81, P92, DOI 10.1016/j.bbi.2019.08.187
   Kong ZW, 2016, J DIABETES RES, V2016, DOI 10.1155/2016/4073618
   Lee SS, 2015, J PHYS THER SCI, V27, P3063, DOI 10.1589/jpts.27.3063
   Leggate M, 2012, J APPL PHYSIOL, V112, P1353, DOI 10.1152/japplphysiol.01080.2011
   Liu CX, 2016, CYTOKINE, V86, P100, DOI 10.1016/j.cyto.2016.06.028
   Lora-Pozo I, 2019, INT J ENV RES PUB HE, V16, DOI 10.3390/ijerph16224524
   MacInnis MJ, 2017, J PHYSIOL-LONDON, V595, P2915, DOI 10.1113/JP273196
   Maillard F, 2018, SPORTS MED, V48, P269, DOI 10.1007/s40279-017-0807-y
   Makki Kassem, 2013, ISRN Inflamm, V2013, P139239, DOI 10.1155/2013/139239
   Mallard AR, 2017, J SCI MED SPORT, V20, P893, DOI 10.1016/j.jsams.2017.03.014
   Maury E, 2010, MOL CELL ENDOCRINOL, V314, P1, DOI 10.1016/j.mce.2009.07.031
   Medicine ACoS, 2013, ACSMS GUIDELINES EXE
   Meneses-Echavez JF, 2016, CANCER EPIDEM BIOMAR, V25, P1009, DOI 10.1158/1055-9965.EPI-15-1061
   Moher D, 2009, BMJ-BRIT MED J, V339, DOI [10.1136/bmj.b2535, 10.1371/journal.pmed.1000097, 10.1016/j.ijsu.2010.02.007]
   Monteiro-Junior RS, 2018, J PHYS ACT HEALTH, V15, P64, DOI 10.1123/jpah.2016-0735
   Mora-Rodriguez R, 2018, J CLIN HYPERTENS, V20, P11, DOI 10.1111/jch.13130
   Mozos I, 2017, FRONT IMMUNOL, V8, DOI 10.3389/fimmu.2017.01058
   Nikseresht M, 2014, J STRENGTH COND RES, V28, P3399, DOI 10.1519/JSC.0000000000000553
   Oh S, 2018, EXERC MED, V2, P4, DOI DOI 10.26644/em.2018.004
   Oh S, 2017, SCI REP-UK, V7, P1, DOI 10.1038/srep43029
   Pearson MJ, 2018, HEART FAIL REV, V23, P209, DOI 10.1007/s10741-018-9677-0
   Pedersen BK, 2015, SCAND J MED SCI SPOR, V25, P1, DOI 10.1111/sms.12581
   Pedersen BK, 2019, NUTRITION AND SKELETAL MUSCLE, P197, DOI 10.1016/B978-0-12-810422-4.00014-2
   Petridou A, 2019, METABOLISM, V92, P163, DOI 10.1016/j.metabol.2018.10.009
   Racil G, 2016, BIOL SPORT, V33, P145, DOI 10.5604/20831862.1198633
   Racil G, 2013, EUR J APPL PHYSIOL, V113, P2531, DOI 10.1007/s00421-013-2689-5
   Racil G, 2016, APPL PHYSIOL NUTR ME, V41, P103, DOI 10.1139/apnm-2015-0384
   Ramos JS, 2015, SPORTS MED, V45, P679, DOI 10.1007/s40279-015-0321-z
   Reichert FF, 2007, AM J PUBLIC HEALTH, V97, P515, DOI 10.2105/AJPH.2005.070144
   Robinson E, 2015, J APPL PHYSIOL, V119, P508, DOI 10.1152/japplphysiol.00334.2015
   Romero-Gomez M, 2017, J HEPATOL, V67, P829, DOI 10.1016/j.jhep.2017.05.016
   Ruan H, 2004, CURR OPIN LIPIDOL, V15, P297, DOI 10.1097/00041433-200406000-00009
   Saghebjoo M, 2019, OBES MED, V16
   Sardeli AV, 2018, EXP GERONTOL, V111, P188, DOI 10.1016/j.exger.2018.07.021
   Sawyer BJ, 2016, J APPL PHYSIOL, V121, P279, DOI 10.1152/japplphysiol.00024.2016
   Scherer PE, 2006, DIABETES, V55, P1537, DOI 10.2337/db06-0263
   Sirico F, 2018, CHILD OBES, V14, P207, DOI 10.1089/chi.2017.0269
   Stensvold D, 2012, METAB SYNDR RELAT D, V10, P267, DOI 10.1089/met.2011.0140
   Stern JH, 2016, CELL METAB, V23, P770, DOI 10.1016/j.cmet.2016.04.011
   TaheriChadorneshin H, 2019, OBES MED, V14, P100101
   Tilg H, 2006, NAT REV IMMUNOL, V6, P772, DOI 10.1038/nri1937
   Tilg H, 2010, DIGEST DIS, V28, P179, DOI 10.1159/000282083
   Vella CA, 2017, EUR J SPORT SCI, V17, P1203, DOI 10.1080/17461391.2017.1359679
   Viana RB, 2019, BRIT J SPORT MED, V53, P655, DOI 10.1136/bjsports-2018-099928
   Way KL, 2016, DIABETES METAB J, V40, P253, DOI 10.4093/dmj.2016.40.4.253
   Weston KS, 2014, BRIT J SPORT MED, V48, P1227, DOI 10.1136/bjsports-2013-092576
   World Health Organization, 2010, GLOB REC PHYS ACT HL
   Yin H, 2018, FRONT AGING NEUROSCI, V10, DOI 10.3389/fnagi.2018.00132
NR 91
TC 1
Z9 1
U1 5
U2 18
PU WILEY
PI HOBOKEN
PA 111 RIVER ST, HOBOKEN 07030-5774, NJ USA
SN 0905-7188
EI 1600-0838
J9 SCAND J MED SCI SPOR
JI Scand. J. Med. Sci. Sports
PD NOV
PY 2020
VL 30
IS 11
BP 2020
EP 2036
DI 10.1111/sms.13754
PG 17
WC Sport Sciences
SC Sport Sciences
GA OB9NI
UT WOS:000578788900001
PM 32585734
DA 2021-05-17
ER

PT J
AU Whitaker, AA
   Alwatban, M
   Freemyer, A
   Perales-Puchalt, J
   Billinger, SA
AF Whitaker, Alicen A.
   Alwatban, Mohammed
   Freemyer, Andrea
   Perales-Puchalt, Jaime
   Billinger, Sandra A.
TI Effects of high intensity interval exercise on cerebrovascular function:
   A systematic review
SO PLOS ONE
LA English
DT Review
ID CEREBRAL-BLOOD-FLOW; DYNAMIC EXERCISE; SPRINT INTERVAL; CARBON-DIOXIDE;
   AUTOREGULATION; OXYGENATION; VELOCITY; BRAIN; REACTIVITY; STROKE
AB High intensity interval exercise (HIIE) improves aerobic fitness with decreased exercise time compared to moderate continuous exercise. A gap in knowledge exists regarding the effects of HIIE on cerebrovascular function such as cerebral blood velocity and autoregulation. The objective of this systematic review was to ascertain the effect of HIIE on cerebrovascular function in healthy individuals. We searched PubMed and the Cumulative Index to Nursing and Allied Health Literature databases with apriori key words. We followed the Preferred Reporting Items for Systematic Reviews. Twenty articles were screened and thirteen articles were excluded due to not meeting the apriori inclusion criteria. Seven articles were reviewed via the modified Sackett's quality evaluation. Outcomes included middle cerebral artery blood velocity (MCAv) (n = 4), dynamic cerebral autoregulation (dCA) (n = 2), cerebral de/oxygenated hemoglobin (n = 2), cerebrovascular reactivity to carbon dioxide (CO2) (n = 2) and cerebrovascular conductance/resistance index (n = 1). Quality review was moderate with 3/7 to 5/7 quality criteria met. HIIE acutely lowered exercise MCAv compared to moderate intensity. HIIE decreased dCA phase following acute and chronic exercise compared to rest. HIIE acutely increased de/oxygenated hemoglobin compared to rest. HIIE acutely decreased cerebrovascular reactivity to higher CO2 compared to rest and moderate intensity. The acute and chronic effects of HIIE on cerebrovascular function vary depending on the outcomes measured. Therefore, future research is needed to confirm the effects of HIIE on cerebrovascular function in healthy individuals and better understand the effects in individuals with chronic conditions. In order to conduct rigorous systematic reviews in the future, we recommend assessing MCAv, dCA and CO2 reactivity during and post HIIE.
C1 [Whitaker, Alicen A.; Alwatban, Mohammed; Freemyer, Andrea; Billinger, Sandra A.] Univ Kansas, Med Ctr, Dept Phys Therapy & Rehabil Sci, Kansas City, KS 66103 USA.
   [Perales-Puchalt, Jaime] Univ Kansas, Alzheimers Dis Ctr, Fairway, KS USA.
   [Perales-Puchalt, Jaime; Billinger, Sandra A.] Univ Kansas, Med Ctr, Dept Neurol, Kansas City, KS 66103 USA.
   [Billinger, Sandra A.] Univ Kansas, Med Ctr, Dept Phys Med & Rehabil, Kansas City, KS 66103 USA.
RP Billinger, SA (corresponding author), Univ Kansas, Med Ctr, Dept Phys Therapy & Rehabil Sci, Kansas City, KS 66103 USA.; Billinger, SA (corresponding author), Univ Kansas, Med Ctr, Dept Neurol, Kansas City, KS 66103 USA.; Billinger, SA (corresponding author), Univ Kansas, Med Ctr, Dept Phys Med & Rehabil, Kansas City, KS 66103 USA.
EM sbillinger@kumc.edu
OI Billinger, Sandra/0000-0002-1618-7207
FU Georgia Holland Endowment Fund; National Institute on Aging of the
   National Institutes of HealthUnited States Department of Health & Human
   ServicesNational Institutes of Health (NIH) - USANIH National Institute
   on Aging (NIA) [P30AG035982]; Eunice Kennedy Shriver National Institute
   of Child Health and Human DevelopmentUnited States Department of Health
   & Human ServicesNational Institutes of Health (NIH) - USANIH Eunice
   Kennedy Shriver National Institute of Child Health & Human Development
   (NICHD) [T32HD057850]
FX The Georgia Holland Research in Exercise and Cardiovascular Health
   (REACH) laboratory space was supported by the Georgia Holland Endowment
   Fund. JPP was supported in part by the National Institute on Aging of
   the National Institutes of Health [grant number P30AG035982]. AW was
   supported in part by the Eunice Kennedy Shriver National Institute of
   Child Health and Human Development [grant number T32HD057850]. The
   funders had no role in study design, data collection and analysis,
   decision to publish, or preparation of the manuscript.
CR AASLID R, 1989, STROKE, V20, P45, DOI 10.1161/01.STR.20.1.45
   Ainslie PN, 2008, AM J PHYSIOL-REG I, V295, pR1613, DOI 10.1152/ajpregu.90420.2008
   Ainslie PN, 2008, J PHYSIOL-LONDON, V586, P4005, DOI 10.1113/jphysiol.2008.158279
   ALEXANDROV AV, 1994, STROKE, V25, P1378, DOI 10.1161/01.STR.25.7.1378
   Alikhani M., 2007, AM J PHYSIOL, V292, pC850, DOI 10.1152/ajpce11.00356.2006
   [Anonymous], 2015, Aesthet Surg J, V35, P902, DOI 10.1093/asj/sjv171
   [Anonymous], 2005, AM J PHYSIOL-HEART C, V288, pH2869
   [Anonymous], 2019, JMIR PUBLIC HLTH SUR, V4, pe53, DOI 10.2196/publichealth.9932
   [Anonymous], 2005, AM J PHYSIOL-HEART C, V288, pH2869
   Aoi MC, 2012, PLOS ONE, V7, DOI 10.1371/journal.pone.0046794
   Aries MJH, 2010, STROKE, V41, P2697, DOI 10.1161/STROKEAHA.110.594168
   Auger H, 2016, BIOMED OPT EXPRESS, V7, P3826, DOI 10.1364/BOE.7.003826
   Bailey DM, 2011, EXP PHYSIOL, V96, P1196, DOI 10.1113/expphysiol.2011.060178
   Batacan RB, 2017, BRIT J SPORT MED, V51, DOI 10.1136/bjsports-2015-095841
   Battisti-Charbonney A, 2011, J PHYSIOL-LONDON, V589, P3039, DOI 10.1113/jphysiol.2011.206052
   Bayati M, 2011, J SPORT SCI MED, V10, P571
   Brassard P, 2012, CRIT CARE MED, V40, P1873, DOI 10.1097/CCM.0b013e3182474ca7
   Brugniaux JV, 2014, J CEREBR BLOOD F MET, V34, P1873, DOI 10.1038/jcbfm.2014.142
   Brys M, 2003, AM J PHYSIOL-HEART C, V285, pH1048, DOI 10.1152/ajpheart.00062.2003
   Burma JS, 2020, PHYSIOL REP, V8, DOI 10.14814/phy2.14467
   Burma JS, 2020, PHYSIOL REP, V8, DOI 10.14814/phy2.14367
   Calverley TA, 2020, J PHYSIOL-LONDON, V598, P2513, DOI 10.1113/JP275021
   Castro P, 2018, CURR ATHEROSCLER REP, V20, DOI 10.1007/s11883-018-0739-5
   Claassen JAHR, 2007, J APPL PHYSIOL, V102, P870, DOI 10.1152/japplphysiol.00906.2006
   Coetsee C, 2017, EUR J APPL PHYSIOL, V117, P1617, DOI 10.1007/s00421-017-3651-8
   Costa EC, 2018, SPORTS MED, V48, P2127, DOI 10.1007/s40279-018-0944-y
   Coverdale NS, 2014, J APPL PHYSIOL, V117, P1090, DOI 10.1152/japplphysiol.00285.2014
   CUNNINGHAM DA, 1979, EUR J APPL PHYSIOL O, V41, P187, DOI 10.1007/BF00430011
   Davenport MH, 2012, EXERC SPORT SCI REV, V40, P153, DOI 10.1097/JES.0b013e3182553430
   Drapeau A, 2019, PHYSIOL REP, V7, DOI 10.14814/phy2.14185
   Duffin J, 2018, FRONT NEUROSCI-SWITZ, V12, DOI 10.3389/fnins.2018.00409
   Dupuy O, 2019, NUTRIENTS, V11, DOI 10.3390/nu11092019
   Edge J, 2006, EUR J APPL PHYSIOL, V96, P97, DOI 10.1007/s00421-005-0068-6
   Fierstra J, 2013, J PHYSIOL-LONDON, V591, P5809, DOI 10.1113/jphysiol.2013.259150
   Fisher JP, 2013, J PHYSIOL-LONDON, V591, P1859, DOI 10.1113/jphysiol.2012.244905
   Franklin BA, 2020, CIRCULATION, V141, pE705, DOI 10.1161/CIR.0000000000000749
   Gjellesvik TI, 2020, ARCH PHYS MED REHAB, V101, P939, DOI 10.1016/j.apmr.2020.02.006
   Gonzalez-Alonso J, 2004, J PHYSIOL-LONDON, V557, P331, DOI 10.1113/jphysiol.2004.060574
   Gorelick PB, 2017, STROKE, V48, pE284, DOI 10.1161/STR.0000000000000148
   Hamner JW, 2004, J PHYSIOL-LONDON, V559, P965, DOI 10.1113/jphysiol.2004.066969
   Hansen RK, 2020, SCAND J MED SCI SPOR, V30, P399, DOI 10.1111/sms.13582
   Hanssen H, 2018, SCAND J MED SCI SPOR, V28, P1103, DOI 10.1111/sms.13023
   Head GA, 2014, FRONT PHYSIOL, V5, DOI 10.3389/fphys.2014.00458
   HELLSTROM G, 1993, NEUROSURG REV, V16, P151, DOI 10.1007/BF00258249
   HERHOLZ K, 1987, J NEUROL, V234, P9, DOI 10.1007/BF00314001
   Hsieh SS, 2021, J SPORT SCI, V39, P10, DOI 10.1080/02640414.2020.1803630
   JORGENSEN LG, 1992, J APPL PHYSIOL, V72, P1123
   Kempf KS, 2019, J NEUROL PHYS THER, V43, P212, DOI 10.1097/NPT.0000000000000289
   Kirkham AA, 2017, INT J CARDIOL, V245, P263, DOI 10.1016/j.ijcard.2017.07.037
   Klein T, 2019, MED SCI SPORT EXER, V51, P1523, DOI 10.1249/MSS.0000000000001924
   Komiyama T, 2020, MED SCI SPORT EXER, V52, P561, DOI 10.1249/MSS.0000000000002183
   Labrecque L, 2020, PHYSIOL REP, V8, DOI 10.14814/phy2.14430
   Labrecque L, 2017, PHYSIOL REP, V5, DOI 10.14814/phy2.13486
   Li ZY, 2013, MICROVASC RES, V88, P32, DOI 10.1016/j.mvr.2013.04.003
   LINKIS P, 1995, J APPL PHYSIOL, V78, P12
   Lucas SJE, 2015, J CEREBR BLOOD F MET, V35, P902, DOI 10.1038/jcbfm.2015.49
   MAEDA H, 1993, STROKE, V24, P670, DOI 10.1161/01.STR.24.5.670
   Moher D, 2009, BMJ-BRIT MED J, V339, DOI [10.1136/bmj.b2535, 10.1371/journal.pmed.1000097, 10.1016/j.ijsu.2010.02.007]
   Monroe DC, 2016, MED SCI SPORT EXER, V48, P615, DOI 10.1249/MSS.0000000000000809
   MORAINE JJ, 1993, EUR J APPL PHYSIOL O, V67, P35, DOI 10.1007/BF00377701
   Northey JM, 2019, J SCI MED SPORT, V22, P580, DOI 10.1016/j.jsams.2018.11.026
   Ogoh S, 2009, J APPL PHYSIOL, V107, P1370, DOI 10.1152/japplphysiol.00573.2009
   Ogoh S, 2009, EXERC SPORT SCI REV, V37, P123, DOI 10.1097/JES.0b013e3181aa64d7
   Peyravi A, 2020, J FOOD BIOCHEM, V44, DOI 10.1111/jfbc.13125
   Phillips AA, 2018, J NEUROTRAUM, V35, P573, DOI 10.1089/neu.2017.5188
   Prestgaard E, 2019, STROKE, V50, P155, DOI 10.1161/STROKEAHA.118.021798
   Rakobowchuk M, 2008, AM J PHYSIOL-REG I, V295, pR236, DOI 10.1152/ajpregu.00069.2008
   Ramos JS, 2015, SPORTS MED, V45, P679, DOI 10.1007/s40279-015-0321-z
   SACKETT DL, 1993, CAN J CARDIOL, V9, P487
   SACKETT DL, 1982, CAN MED ASSOC J, V126, P1373
   Saoi M, 2019, ANAL CHEM, V91, P4709, DOI 10.1021/acs.analchem.9b00149
   Scheeren TWL, 2012, J CLIN MONIT COMPUT, V26, P279, DOI 10.1007/s10877-012-9348-y
   Scott JM, 2019, JAMA OPHTHALMOL, V137, P652, DOI 10.1001/jamaophthalmol.2019.0459
   Serrador JM, 2000, STROKE, V31, P1672, DOI 10.1161/01.STR.31.7.1672
   Smirl JD, 2016, J APPL PHYSIOL, V120, P552, DOI 10.1152/japplphysiol.00667.2015
   Smith KJ, 2017, EXP PHYSIOL, V102, P1356, DOI 10.1113/EP086249
   Steventon JJ, 2018, FRONT PHYSIOL, V9, DOI 10.3389/fphys.2018.01657
   Tabata I, 1996, MED SCI SPORT EXER, V28, P1327, DOI 10.1097/00005768-199610000-00018
   Tallon CM, 2019, PEDIATR EXERC SCI, V31, P290, DOI 10.1123/pes.2018-0234
   The Lancet HIV, 2016, LANCET HIV, V3, pe191
   Thomas BP, 2013, J MAGN RESON IMAGING, V38, P1177, DOI 10.1002/jmri.24090
   THOMAS SN, 1989, J APPL PHYSIOL, V67, P744
   Tsukamoto H, 2019, MED SCI SPORT EXER, V51, P372, DOI 10.1249/MSS.0000000000001792
   van Beek AHEA, 2008, J CEREBR BLOOD F MET, V28, P1071, DOI 10.1038/jcbfm.2008.13
   Ward JL, 2018, AM J PHYSIOL-HEART C, V315, pH492, DOI 10.1152/ajpheart.00129.2018
   Willie CK, 2012, J PHYSIOL-LONDON, V590, P3261, DOI 10.1113/jphysiol.2012.228551
   Willis SJ, 2019, EUR J APPL PHYSIOL, V119, P1819, DOI 10.1007/s00421-019-04171-0
   Witte E, 2019, RESP PHYSIOL NEUROBI, V262, P32, DOI 10.1016/j.resp.2019.01.013
NR 88
TC 0
Z9 0
U1 1
U2 1
PU PUBLIC LIBRARY SCIENCE
PI SAN FRANCISCO
PA 1160 BATTERY STREET, STE 100, SAN FRANCISCO, CA 94111 USA
SN 1932-6203
J9 PLOS ONE
JI PLoS One
PD OCT 29
PY 2020
VL 15
IS 10
AR e0241248
DI 10.1371/journal.pone.0241248
PG 17
WC Multidisciplinary Sciences
SC Science & Technology - Other Topics
GA PG8YH
UT WOS:000600013600008
PM 33119691
OA DOAJ Gold, Green Published
DA 2021-05-17
ER

PT J
AU Palma, S
   Hasenoehrl, T
   Jordakieva, G
   Ramazanova, D
   Crevenna, R
AF Palma, Stefano
   Hasenoehrl, Timothy
   Jordakieva, Galateja
   Ramazanova, Dariga
   Crevenna, Richard
TI High-intensity interval training in the prehabilitation of cancer
   patients-a systematic review and meta-analysis
SO SUPPORTIVE CARE IN CANCER
LA English
DT Review
DE Prehabilitation; Preoperative care; Cancer; High-intensity interval
   training; Meta-analysis; Systematic review; Exercise
ID TIME PHYSICAL-ACTIVITY; ALL-CAUSE MORTALITY; CARDIORESPIRATORY FITNESS;
   BREAST-CANCER; EXERCISE; SURVIVORS; HEALTHY; ASSOCIATION; GUIDELINES;
   QUALITY
AB Purpose To evaluate the impact of high-intensity interval training (HIIT) on health-related outcome parameters in the prehabilitation of patients diagnosed with cancer. Methods A systematic review and meta-analysis of comparative studies on HIIT in cancer prehabilitation conducted by screening standard databases from their inception to March 30, 2020. Outcomes of interest included cardiorespiratory fitness, feasibility, safety, clinical, and patient-reported outcomes. Results Of the 855 identified studies, 8 articles met the inclusion criteria (7 randomized, 1 non-randomized controlled trial) with a total of 896 patients. The study protocols were heterogeneous, but the methodological quality ranged from good to high according to PEDro scale. Meta-analysis revealed a significant improvement of peak oxygen consumption (VO(2)peak) achieved with HIIT compared to usual care. Furthermore, HIIT was feasible and safe, showing low risk of adverse events and positive effects on health-related outcomes in prehabilitative settings. Conclusion In the phase of prehabilitation, HIIT has potential health benefits in patients diagnosed with cancer and is feasible and safe to perform. Nonetheless, larger randomized controlled trials focusing on long-term effects (such as cancer recurrence or survival rates) are missing, to underline the potential relevance of HIIT for cancer patients.
C1 [Palma, Stefano; Hasenoehrl, Timothy; Jordakieva, Galateja; Crevenna, Richard] Med Univ Vienna, Dept Phys Med Rehabil & Occupat Med, Waehringer Guertel 18-20, A-1090 Vienna, Austria.
   [Ramazanova, Dariga] Med Univ Vienna, Ctr Med Stat Informat & Intelligent Syst CeMSIIS, Vienna, Austria.
RP Crevenna, R (corresponding author), Med Univ Vienna, Dept Phys Med Rehabil & Occupat Med, Waehringer Guertel 18-20, A-1090 Vienna, Austria.
EM richard.crevenna@meduniwien.ac.at
FU Medical University of Vienna
FX Open access funding provided by Medical University of Vienna.
CR Adami HO, 2018, MOL ONCOL, V12, P1829, DOI 10.1002/1878-0261.12379
   Adams SC, 2017, CANCER-AM CANCER SOC, V123, P4057, DOI 10.1002/cncr.30859
   Adamsen L, 2009, BMJ-BRIT MED J, V339, DOI 10.1136/bmj.b3410
   Banerjee S, 2018, SUPPORT CARE CANCER, V26, P1515, DOI 10.1007/s00520-017-3991-2
   Bhatia C, 2019, J REHABIL MED, V51, P712, DOI 10.2340/16501977-2592
   BLAIR SN, 1995, JAMA-J AM MED ASSOC, V273, P1093, DOI 10.1001/jama.273.14.1093
   Bray F, 2018, CA-CANCER J CLIN, V68, P394, DOI 10.3322/caac.21492
   Brunelli A, 2013, J THORAC CARDIOV SUR, V146, P385, DOI 10.1016/j.jtcvs.2013.04.007
   Campbell KL, 2019, MED SCI SPORT EXER, V51, P2375, DOI 10.1249/MSS.0000000000002116
   Campbell KL, 2012, BRIT J SPORT MED, V46, P909, DOI [10.1136/bjsm.2010.082719, 10.1136/bjsports-2010-082719]
   Carli Francesco, 2015, Anesthesiol Clin, V33, P17, DOI 10.1016/j.anclin.2014.11.002
   Cave J, 2018, SUPPORT CARE CANCER, V26, P3337, DOI 10.1007/s00520-018-4295-x
   Chen YJ, 2020, J PAIN SYMPTOM MANAG, V59, P734, DOI 10.1016/j.jpainsymman.2019.09.010
   de Boer AGEM, 2009, JAMA-J AM MED ASSOC, V301, P753, DOI 10.1001/jama.2009.187
   Drigny J, 2014, J REHABIL MED, V46, P1050, DOI 10.2340/16501977-1905
   Dunne DFJ, 2016, BRIT J SURG, V103, P504, DOI 10.1002/bjs.10096
   Egegaard T, 2019, REP PRACT ONCOL RADI, V24, P375, DOI 10.1016/j.rpor.2019.06.003
   Elliott AD, 2015, HEART LUNG CIRC, V24, P149, DOI 10.1016/j.hlc.2014.09.001
   Ferlay J, 2018, EUR J CANCER, V103, P356, DOI 10.1016/j.ejca.2018.07.005
   Fong ZV, 2019, CLIN COLON RECT SURG, V32, P95, DOI 10.1055/s-0038-1676473
   Froehner M, 2009, EUR UROL, V56, P443, DOI 10.1016/j.eururo.2009.05.008
   Garber CE, 2011, MED SCI SPORT EXER, V43, P1334, DOI 10.1249/MSS.0b013e318213fefb
   Jones LW, 2008, LANCET ONCOL, V9, P757, DOI 10.1016/S1470-2045(08)70195-5
   Kalogera E, 2018, AM J OBSTET GYNECOL, V219, P563, DOI 10.1016/j.ajog.2018.07.014
   Karenovics W, 2017, EUR J CARDIO-THORAC, V52, P47, DOI 10.1093/ejcts/ezx030
   Karlsen T, 2017, PROG CARDIOVASC DIS, V60, P67, DOI 10.1016/j.pcad.2017.03.006
   Keilani M, 2017, SUPPORT CARE CANCER, V25, P2953, DOI 10.1007/s00520-017-3771-z
   Kyu HH, 2016, BMJ-BRIT MED J, V354, DOI 10.1136/bmj.i3857
   Lee DC, 2011, BRIT J SPORT MED, V45, P504, DOI 10.1136/bjsm.2009.066209
   Metcalfe RS, 2012, EUR J APPL PHYSIOL, V112, P2767, DOI 10.1007/s00421-011-2254-z
   Meyer T, 2005, INT J SPORTS MED, V26, pS38, DOI 10.1055/s-2004-830514
   Mijwel S, 2019, J CANCER SURVIV, V13, P244, DOI 10.1007/s11764-019-00747-z
   Moher D, 2009, BMJ-BRIT MED J, V339, DOI [10.1136/bmj.b2535, 10.1371/journal.pmed.1000097, 10.1016/j.ijsu.2010.02.007]
   Moore SC, 2016, JAMA INTERN MED, V176, P816, DOI 10.1001/jamainternmed.2016.1548
   Mugele H, 2019, J CANCER SURVIV, V13, P205, DOI 10.1007/s11764-019-00743-3
   Myers J, 2002, NEW ENGL J MED, V346, P793, DOI 10.1056/NEJMoa011858
   Myers J, 2015, PROG CARDIOVASC DIS, V57, P306, DOI 10.1016/j.pcad.2014.09.011
   Nadler MB, 2019, J PAIN SYMPTOM MANAG, V58, P899, DOI 10.1016/j.jpainsymman.2019.07.005
   Nelson G, 2019, INT J GYNECOL CANCER, V29, P651, DOI 10.1136/ijgc-2019-000356
   O'Donovan G, 2017, JAMA INTERN MED, V177, P335, DOI 10.1001/jamainternmed.2016.8014
   Ramos JS, 2015, SPORTS MED, V45, P679, DOI 10.1007/s40279-015-0321-z
   Saanijoki T, 2018, NEUROPSYCHOPHARMACOL, V43, P246, DOI 10.1038/npp.2017.148
   Scharhag-Rosenberger F, 2015, J CANCER SURVIV, V9, P612, DOI 10.1007/s11764-015-0437-z
   Schmid D, 2014, ANN ONCOL, V25, P1293, DOI 10.1093/annonc/mdu012
   Silver JK, 2013, AM J PHYS MED REHAB, V92, P715, DOI 10.1097/PHM.0b013e31829b4afe
   Thum JS, 2017, PLOS ONE, V12, DOI 10.1371/journal.pone.0166299
   Treanor C, 2018, J CANCER SURVIV, V12, P64, DOI 10.1007/s11764-017-0645-9
   Verhagen AP, 1998, J CLIN EPIDEMIOL, V51, P1235, DOI 10.1016/S0895-4356(98)00131-0
   Wells M, 2013, PSYCHO-ONCOLOGY, V22, P1208, DOI 10.1002/pon.3148
   West MA, 2015, BRIT J ANAESTH, V114, P244, DOI 10.1093/bja/aeu318
   Wisloff U, 2006, EUR J CARDIOV PREV R, V13, P798, DOI 10.1097/01.hjr.0000216548.84560.ac
NR 51
TC 2
Z9 2
U1 5
U2 5
PU SPRINGER
PI NEW YORK
PA ONE NEW YORK PLAZA, SUITE 4600, NEW YORK, NY, UNITED STATES
SN 0941-4355
EI 1433-7339
J9 SUPPORT CARE CANCER
JI Support. Care Cancer
PD APR
PY 2021
VL 29
IS 4
BP 1781
EP 1794
DI 10.1007/s00520-020-05834-x
EA OCT 2020
PG 14
WC Oncology; Health Care Sciences & Services; Rehabilitation
SC Oncology; Health Care Sciences & Services; Rehabilitation
GA QJ1HC
UT WOS:000583975600002
PM 33106975
OA Other Gold, Green Published
DA 2021-05-17
ER

PT J
AU Delgado-Floody, P
   Izquierdo, M
   Ramirez-Velez, R
   Caamano-Navarrete, F
   Moris, R
   Jerez-Mayorga, D
   Andrade, DC
   Alvarez, C
AF Delgado-Floody, Pedro
   Izquierdo, Mikel
   Ramirez-Velez, Robinson
   Caamano-Navarrete, Felipe
   Moris, Roberto
   Jerez-Mayorga, Daniel
   Andrade, David C.
   Alvarez, Cristian
TI Effect of High-Intensity Interval Training on Body Composition,
   Cardiorespiratory Fitness, Blood Pressure, and Substrate Utilization
   During Exercise Among Prehypertensive and Hypertensive Patients With
   Excessive Adiposity
SO FRONTIERS IN PHYSIOLOGY
LA English
DT Article
DE obesity; hypertension; blood pressure; metabolic flexibility;
   cardiorespiratory fitness
ID FAT OXIDATION; PHYSICAL-ACTIVITY; OBESITY; HEALTH; ASSOCIATION;
   MORTALITY; PROGRAM; DISEASE; WOMEN
AB Regular exercise training is a recognized lifestyle strategy to lower resting blood pressure (BP), but little is known about substrate metabolism in population with high BP. Thus, the purpose of this study was to investigate the effects of 16-weeks of HIIT on body composition, BP, cardiorespiratory fitness by (V)over dotO(2max), and substrate utilization during exercise among prehypertensive and hypertensive patients with excessive adiposity. We also aimed to test the potential association between changes in cardiorespiratory fitness, substrate utilization during exercise and BP. Forty-two physically inactive overweight/obese participants participated in 16-weeks of HIIT intervention. The HIIT frequency was three times a week (work ratio 1:2:10, for interval cycling: rest period: repeated times; 80-100% of the maximum heart rate). Groups were distributed based on their baseline BP: HIIT-hypertensive (H-HTN: age 47.7 +/- 12.0 years; body mass index [BMI] 30.3 +/- 5.5 kg/m(2); systolic [SBP]/diastolic BP [DBP] 151.6 +/- 10/81.9 +/- 4.2 mmHg), HIIT-pre-hypertensive (H-PreHTN: age 37.6 +/- 12.0 years; BMI 31.9 +/- 5.3 kg/m(2); SBP/DBP 134.4 +/- 3.2/74.9 +/- 7.0 mmHg), and a normotensive control group (H-CG: age 40.7 +/- 11.0 years; BMI 29.5 +/- 4.2 kg/m(2); SBP/DBP 117.0 +/- 6.2/72.4 +/- 4.1 mmHg). Anthropometry/body composition, BP, and metabolic substrate utilization during exercise (fat [FATox], carbohydrate [CHOox] oxidation, respiratory exchange ratio [RER], and (V)over dotO(2max)), were measured before and after the 16-week HIIT intervention. Adjusted mixed linear models revealed a significant improved in (V)over dotO(2max) were + 3.34 in the H-CG, + 3.63 in the H-PreHTN, and + 5.92 mLkg(-1)min(-1), in the H-HTN group, however, the Time x Group interaction were not significant (p = 0.083). All the exercise types induced similar decreases on SBP (-8.70) in the H-HTN, (-7.14) in the H-CG, and (-5.11) mmHg in the H-PreHTN, as well as DBP levels (-5.43) mmHg in H-CG group (p = 0.032 vs. H-HTN group). At 16-week, no significant correlations were noted for the changes of blood pressure, cardiorespiratory fitness or exercise metabolism substrates outcomes. In conclusion, our results suggest that a 16-week HIIT-intervention improved (V)over dotO(2max) and blood pressure BP, but these changes are independent of substrate utilization during exercise in normotensive and hypertensive participants with excessive adiposity.
C1 [Delgado-Floody, Pedro; Moris, Roberto] Univ La Frontera, Dept Phys Educ Sport & Recreat, Temuco, Chile.
   [Izquierdo, Mikel; Ramirez-Velez, Robinson] Univ Publ Navarra UPNA, IdiSNA, Complejo Hosp Navarra CHN, Navarrabiomed, Pamplona, Spain.
   [Izquierdo, Mikel; Ramirez-Velez, Robinson] Inst Salud Carlos III, CIBER Frailty & Hlth Aging CIBERFES, Madrid, Spain.
   [Izquierdo, Mikel] Univ Santo Tomas, Fac Cultura Fis Deporte & Recreac, Grp GICAEDS, Bogota, Colombia.
   [Caamano-Navarrete, Felipe] Univ Catolica Temuco, Fac Educ, Temuco, Chile.
   [Jerez-Mayorga, Daniel] Univ Andres Bello, Fac Rehabil Sci, Santiago, Chile.
   [Andrade, David C.] Univ Mayor, Ctr Invest Fisiol Ejercicio, Santiago, Chile.
   [Alvarez, Cristian] Univ Los Lagos, Dept Phys Act Sci, Qual Life & Wellness Res Grp, Osorno, Chile.
   [Andrade, David C.] Univ Mayor, Pedag Educ Fis Deportes & Recreac, Santiago, Chile.
RP Izquierdo, M (corresponding author), Univ Publ Navarra UPNA, IdiSNA, Complejo Hosp Navarra CHN, Navarrabiomed, Pamplona, Spain.; Izquierdo, M (corresponding author), Inst Salud Carlos III, CIBER Frailty & Hlth Aging CIBERFES, Madrid, Spain.; Izquierdo, M (corresponding author), Univ Santo Tomas, Fac Cultura Fis Deporte & Recreac, Grp GICAEDS, Bogota, Colombia.
EM mikel.izquierdo@gmail.com
RI Izquierdo, Mikel/O-8049-2019; Andrade, David/AAE-5531-2021; Izquierdo,
   Mikel/A-4894-2010
OI Izquierdo, Mikel/0000-0002-1506-4272; Izquierdo,
   Mikel/0000-0002-1506-4272; Jerez Mayorga, Daniel/0000-0002-6878-8004;
   Andrade, David/0000-0003-2006-1444
CR Achten J, 2002, MED SCI SPORT EXER, V34, P92, DOI 10.1097/00005768-200201000-00015
   ALVAREZ C, 2018, FRONT PHYSIOL, V0009
   Olea MA, 2017, REV MED CHILE, V145, P1154, DOI 10.4067/s0034-98872017000901154
   Astorino TA, 2018, EUR J APPL PHYSIOL, V118, P51, DOI 10.1007/s00421-017-3756-0
   Astrand P. O., 2003, TXB WORK PHYSL PHYSL
   Augeri Amanda L, 2009, Atherosclerosis, V204, pe28, DOI 10.1016/j.atherosclerosis.2008.12.015
   Birjandi S. C., 2016, J BIRJAND U MED SCI, V23, P211
   Birk GK, 2012, J APPL PHYSIOL, V112, P1653, DOI 10.1152/japplphysiol.01489.2011
   Boutcher S. H., 2011, Journal of Obesity, V2011, P868305, DOI 10.1155/2011/868305
   BUEMANN B, 1992, INT J OBESITY, V16, P809
   CADE R, 1984, AM J MED, V77, P785, DOI 10.1016/0002-9343(84)90513-8
   Cano-Montoya J, 2018, REV MED CHILE, V146, P693, DOI 10.4067/s0034-98872018000600693
   Cano-Montoya J, 2016, REV MED CHILE, V144, P152, DOI 10.4067/S0034-98872016000200002
   Cao LQ, 2019, J SPORT SCI MED, V18, P413
   Chobanian AV, 2003, HYPERTENSION, V42, P1206, DOI 10.1161/01.HYP.0000107251.49515.c2
   Costa EC, 2018, SPORTS MED, V48, P2127, DOI 10.1007/s40279-018-0944-y
   Delgado-Floody P, 2019, NUTR METAB CARDIOVAS, V29, P1368, DOI 10.1016/j.numecd.2019.07.002
   Diaz-Martinez X, 2018, REV MED CHILE, V146, P585, DOI 10.4067/s0034-98872018000500585
   Eriksson J, 1998, HORM METAB RES, V30, P37, DOI 10.1055/s-2007-978828
   Fagard RH, 2007, EUR J CARDIOV PREV R, V14, P12, DOI 10.1097/HJR.0b013e3280128bbb
   Falqui V, 2007, J NEPHROL, V20, pS63
   Faul F, 2007, BEHAV RES METHODS, V39, P175, DOI 10.3758/BF03193146
   Feihl F, 2006, HYPERTENSION, V48, P1012, DOI 10.1161/01.HYP.0000249510.20326.72
   Friedlander AL, 1999, J APPL PHYSIOL, V86, P2097
   Gibala MJ, 2012, J PHYSIOL-LONDON, V590, P1077, DOI 10.1113/jphysiol.2011.224725
   Goodpaster BH, 2002, OBES RES, V10, P575, DOI 10.1038/oby.2002.78
   Guimaraes GV, 2010, HYPERTENS RES, V33, P627, DOI 10.1038/hr.2010.42
   Halliwill J R, 2001, Exerc Sport Sci Rev, V29, P65, DOI 10.1097/00003677-200104000-00005
   Hoppeler H, 1998, J EXP BIOL, V201, P1051
   Jurio-Iriarte B, 2019, HEALTH PROMOT PRACT, V20, P390, DOI 10.1177/1524839918774310
   KANALEY JA, 1993, J CLIN INVEST, V92, P255, DOI 10.1172/JCI116559
   KEMPEN KPG, 1995, AM J CLIN NUTR, V62, P722
   Kissane RWP, 2019, CURR OPIN PHYSIOL, V10, P193, DOI 10.1016/j.cophys.2019.06.005
   Kodama S, 2009, JAMA-J AM MED ASSOC, V301, P2024, DOI 10.1001/jama.2009.681
   Lewington S, 2002, LANCET, V360, P1903
   Low DA, 2007, J APPL PHYSIOL, V102, P1839, DOI 10.1152/japplphysiol.01181.2006
   Mancilla R, 2014, REV MED CHILE, V142, P34, DOI 10.4067/S0034-98872014000100006
   McGilvery R. W., 1983, BIOCH FUNCTIONAL APP
   Molmen-Hansen HE, 2012, EUR J PREV CARDIOL, V19, P151, DOI 10.1177/1741826711400512
   Neubauer S, 2007, NEW ENGL J MED, V356, P1140, DOI 10.1056/NEJMra063052
   O'Donovan G, 2010, J SPORT SCI, V28, P573, DOI 10.1080/02640411003671212
   Pedralli M.L., 2020, SCI REP-UK, V10, P1, DOI [DOI 10.1113/jphysiol.2004.068197, 10.1038/s41598-020-64365-x, DOI 10.1038/S41598-020-64365-X]
   Pescatello LS, 2015, CURR HYPERTENS REP, V17, DOI 10.1007/s11906-015-0600-y
   Petermann F, 2017, REV MED CHILE, V145, P996, DOI 10.4067/s0034-98872017000800996
   RAMIREZVELEZ R, 2019, LIPIDS HEALTH DIS, V0018
   Ramos JS, 2015, SPORTS MED, V45, P679, DOI 10.1007/s40279-015-0321-z
   Romijn JA, 1995, J APPL PHYSIOL, V79, P1939
   Russo A, 2018, INT J MOL SCI, V19
   Seron P, 2010, REV MED CHILE, V138, P1232, DOI [10.4067/S0034-98872010001100004, /S0034-98872010001100004]
   Soltani M, 2020, CLIN EXP HYPERTENS, V42, P309, DOI 10.1080/10641963.2019.1649687
   van Aggel-Leijssen DPC, 2001, AM J CLIN NUTR, V73, P523
   van Baak MA, 1999, INT J OBESITY, V23, pS11, DOI 10.1038/sj.ijo.0800879
   Whelton PK, 2018, HYPERTENSION, V71, P1269, DOI 10.1161/HYP.0000000000000066
   Yannoutsos A, 2014, J HYPERTENS, V32, P216, DOI 10.1097/HJH.0000000000000021
NR 54
TC 0
Z9 0
U1 3
U2 3
PU FRONTIERS MEDIA SA
PI LAUSANNE
PA AVENUE DU TRIBUNAL FEDERAL 34, LAUSANNE, CH-1015, SWITZERLAND
SN 1664-042X
J9 FRONT PHYSIOL
JI Front. Physiol.
PD OCT 19
PY 2020
VL 11
AR 558910
DI 10.3389/fphys.2020.558910
PG 13
WC Physiology
SC Physiology
GA OI4QH
UT WOS:000583264700001
PM 33192554
OA DOAJ Gold, Green Published
DA 2021-05-17
ER

PT J
AU Hayes, LD
   Herbert, P
   Sculthorpe, N
   Grace, F
AF Hayes, Lawrence D.
   Herbert, Peter
   Sculthorpe, Nicholas
   Grace, Fergal
TI High intensity interval training (HIIT) produces small improvements in
   fasting glucose, insulin, and insulin resistance in sedentary older men
   but not masters athletes
SO EXPERIMENTAL GERONTOLOGY
LA English
DT Article
DE Aging; Exercise; Glucose; HIIT; Insulin; Masters athletes; Sedentary
ID EXERCISE INTENSITY; FREE TESTOSTERONE; GLYCOGEN DEPLETION; MUSCLE;
   HEALTH; HOMEOSTASIS; INCREASES; VOLUME; SENSITIVITY; METABOLISM
AB The aim of this study was to investigate whether 6 weeks' high intensity interval training (HIIT; 6 x 30 s sprints at 40% peak power, once every five days) following 6 weeks' of aerobic preconditioning could favourably affect fasting insulin, glucose, and the homeostatic model assessment of insulin resistance (HOMA1-IR) in sedentary older men compared with masters athletes. A secondary aim was to establish whether lifelong exercisers (LEX) exhibited improved fasting insulin, glucose, and HOMA1-IR, compared to sedentary older males (SED). Twenty-two males (62 +/- 2 years) comprised the SED group and 17 males (60 +/- 5 years) were enrolled as LEX. Participants were tested at phase A (baseline), B (after preconditioning), and C (post-HIIT). There was no effect of time (P = 0.116) or interaction (P = 0.727) on insulin. However, there was an effect of group (P < 0.001). In terms of magnitude, HIIT induced a small decrease in SED insulin compared to baseline (15.8 +/- 8.1 uIU.ml(-1) at baseline and 14.0 +/- 7.8 uIU.ml(-)(1) post-HIIT; Cohen's d = 0.23) and compared to post-preconditioning (17.5 +/- 9.7 uIU.ml(-1); Cohen's d = 0.40). LEX insulin was unchanged throughout (all differences were trivial). Insulin was lower in LEX than SED at phase A (P < 0.001, Cohen's d = 1.31), B (P = 0.023, Cohen's d = 0.78), and C (P = 0.004, Cohen's d = 1.01). There was no effect of time (P = 0.290), group (P = 0.166), or interaction (P = 0.153) for glucose. In terms of magnitude, HIIT produced a small reduction in SED glucose compared to baseline (5.7 +/- 1.3 mmol.l(-1) at baseline and 5.3 +/- 0.9 mmol.l(-1) post-HIIT; Cohen's d = 0.36), and compared to phase B (5.6 +/- 0.8 mmol.l(-1), Cohen's d = 0.35). LEX glucose was unchanged throughout (all changes were trivial). SED had moderately higher blood glucose than LEX at phase A (Cohen's d = 0.49), and B (Cohen's d = 0.63), but only a trivial difference existed at phase C (Cohen's d = 0.15). There was no effect of time (P = 0.110), or interaction (P = 0.569) on HOMA1-IR. However, there was an effect of group (P = 0.002). In terms of magnitude, SED HOMA1-IR was unchanged from phase A to B (4.2 +/- 3.0 and 4.5 +/- 2.9 arbitrary units respectively [Cohen's d = 0.10]). However, at C (3.5 +/- 2.6) there was a small decrease compared to B (Cohen's d = 0.36), and A (Cohen's d = 0.25). LEX experienced a small increase in HOMA1-IR from phase A to B (1.6 +/- 1.3 and 2.3 +/- 2.8 respectively [Cohen's d = 0.32]), followed by a small decrease from B to C (1.7 +/- 1.1 at phase C [Cohen's d = 0.28]), and a trivial change from A to C (Cohen's d = 0.08). HOMAl-IR was lower in LEX than SED at baseline (P = 0.002, Cohen's d = 1.12), after preconditioning (P = 0.024, Cohen's d = 0.77), and post-HIIT (P = 0.014, Cohen's d = 0.90). Results of this study provide preliminary evidence that HIIT preceded by preconditioning can induce small improvements in fasting insulin, glucose, and HOMAl-IR in sedentary older men compared with masters athletes.
C1 [Hayes, Lawrence D.; Sculthorpe, Nicholas] Univ West Scotland, Sch Hlth & Life Sci, Hamilton, Scotland.
   [Herbert, Peter] Univ Wales, Trinity St David, Sch Sport Hlth & Outdoor Educ, Carmarthen, Dyfed, Wales.
   [Grace, Fergal] Federat Univ Australia, Sch Sci Psychol & Sport, Mt Helen Campus, Ballarat, Vic 3350, Australia.
RP Hayes, LD (corresponding author), Univ West Scotland, Sch Hlth & Life Sci, Glasgow G72 0LH, Lanark, Scotland.
EM Lawrence.Hayes@UWS.ac.uk
RI Grace, Fergal/N-7324-2016; Hayes, Lawrence/AAI-1315-2020
OI Grace, Fergal/0000-0002-3144-5999; Hayes, Lawrence/0000-0002-6654-0072
CR Amati F, 2009, DIABETES CARE, V32, P1547, DOI 10.2337/dc09-0267
   Bajpeyi S, 2009, J APPL PHYSIOL, V106, P1079, DOI 10.1152/japplphysiol.91262.2008
   Bano G, 2013, BEST PRACT RES CL OB, V27, P715, DOI 10.1016/j.bpobgyn.2013.02.007
   Beale EG, 2013, J INVEST MED, V61, P11, DOI 10.2310/JIM.0b013e3182746f95
   Bianco A, 2014, ACTA DIABETOL, V51, P79, DOI 10.1007/s00592-013-0502-x
   BORG G, 1970, Scandinavian Journal of Rehabilitation Medicine, V2, P92
   Cassidy S, 2017, DIABETOLOGIA, V60, P7, DOI 10.1007/s00125-016-4106-1
   Cohen J., 1988, STAT POWER ANAL BEHA
   Coker RH, 2006, MED SCI SPORT EXER, V38, P433, DOI 10.1249/01.mss.0000191417.48710.11
   Connolly LJ, 2017, EUR J APPL PHYSIOL, V117, P2281, DOI 10.1007/s00421-017-3715-9
   DiPietro L, 2006, J APPL PHYSIOL, V100, P142, DOI 10.1152/japplphysiol.00474.2005
   Drummond GB, 2012, J PHYSIOL-LONDON, V590, P6251, DOI 10.1113/jphysiol.2012.248278
   Elliott BT, 2017, PHYSIOL REP, V5, DOI 10.14814/phy2.13343
   Forbes JM, 2013, PHYSIOL REV, V93, P137, DOI 10.1152/physrev.00045.2011
   Fraser C.G., 2001, BIOL VARATION PRINCI
   Fraser CG, 2004, CLIN CHEM LAB MED, V42, P758, DOI 10.1515/CCLM.2004.128
   Fujimoto T, 2003, MED SCI SPORT EXER, V35, P777, DOI 10.1249/01.MSS.0000065070.49295.C0
   Garber CE, 2011, MED SCI SPORT EXER, V43, P1334, DOI 10.1249/MSS.0b013e318213fefb
   Gillen JB, 2014, APPL PHYSIOL NUTR ME, V39, P409, DOI 10.1139/apnm-2013-0187
   Goldenberg R, 2013, CAN J DIABETES, V37, pS8, DOI 10.1016/j.jcjd.2013.01.011
   GOLLNICK PD, 1974, J PHYSIOL-LONDON, V241, P45, DOI 10.1113/jphysiol.1974.sp010639
   Grace F, 2018, EXP GERONTOL, V109, P75, DOI 10.1016/j.exger.2017.05.010
   Grace FM, 2015, PHYSIOL REP, V3, DOI 10.14814/phy2.12234
   Hargreaves M, 2015, SCAND J MED SCI SPOR, V25, P29, DOI 10.1111/sms.12607
   Hayes LD, 2017, ENDOCR CONNECT, V6, P306, DOI 10.1530/EC-17-0082
   Hayes LD, 2015, AGING MALE, V18, P195, DOI 10.3109/13685538.2015.1046123
   Hayes LD, 2014, J PHYSIOL BIOCHEM, V70, P991, DOI 10.1007/s13105-014-0368-6
   Heiskanen MA, 2016, AM J PHYSIOL-HEART C, V311, pH667, DOI 10.1152/ajpheart.00399.2016
   Herbert P, 2017, ENDOCR CONNECT, V6, P430, DOI 10.1530/EC-17-0159
   Herbert P, 2017, AGING MALE, V20, P54, DOI 10.1080/13685538.2016.1260108
   Herbert P, 2015, RES SPORTS MED, V23, P115, DOI 10.1080/15438627.2015.1005294
   Herbert P, 2015, J AM GERIATR SOC, V63, P817, DOI 10.1111/jgs.13365
   Hopkins WG, 2004, INTERPRET CHANGES AT
   Houmard JA, 2004, J APPL PHYSIOL, V96, P101, DOI 10.1152/japplphysiol.00707.2003
   Hurlbert SH, 2019, AM STAT, V73, P352, DOI 10.1080/00031305.2018.1543616
   Hwang CL, 2016, EXP GERONTOL, V82, P112, DOI 10.1016/j.exger.2016.06.009
   Jackson M, 2018, APPL PHYSIOL NUTR ME, V43, P363, DOI 10.1139/apnm-2017-0577
   Jelleyman C, 2015, OBES REV, V16, P942, DOI 10.1111/obr.12317
   Kang J, 1996, DIABETES CARE, V19, P341, DOI 10.2337/diacare.19.4.341
   KARVONEN MJ, 1957, ANN MED EXP BIOL FEN, V35, P307
   Kerner W, 2014, EXP CLIN ENDOCR DIAB, V122, P384, DOI 10.1055/s-0034-1366278
   Knowles AM, 2015, AGE, V37, DOI 10.1007/s11357-015-9763-3
   Koren D, 2018, METABOLISM, V84, P67, DOI 10.1016/j.metabol.2018.04.001
   Leskinen T, 2013, AGE, V35, P1917, DOI 10.1007/s11357-012-9486-7
   Little JP, 2011, J APPL PHYSIOL, V111, P1554, DOI 10.1152/japplphysiol.00921.2011
   Lopez AD, 2006, LANCET, V367, P1747, DOI 10.1016/S0140-6736(06)68770-9
   Manini TM, 2012, J GERONTOL A-BIOL, V67, P28, DOI 10.1093/gerona/glr010
   Marson EC, 2016, PREV MED, V93, P211, DOI 10.1016/j.ypmed.2016.10.020
   MATTHEWS DR, 1985, DIABETOLOGIA, V28, P412, DOI 10.1007/BF00280883
   O'Donovan G, 2005, EUR J APPL PHYSIOL, V95, P522, DOI 10.1007/s00421-005-0040-5
   OSULLIVAN JB, 1974, DIABETES, V23, P713, DOI 10.2337/diab.23.8.713
   Perseghin G, 1996, NEW ENGL J MED, V335, P1357, DOI 10.1056/NEJM199610313351804
   Oliveira BRR, 2018, PLOS ONE, V13, DOI 10.1371/journal.pone.0197124
   RATZMANN KP, 1979, ACTA DIABETOL LAT, V16, P67, DOI 10.1007/BF02590765
   Reutrakul S, 2018, METABOLISM, V84, P56, DOI 10.1016/j.metabol.2018.02.010
   Riebe D, 2015, MED SCI SPORT EXER, V47, P2473, DOI 10.1249/MSS.0000000000000664
   Roberts CK, 2013, COMPR PHYSIOL, V3, P1, DOI 10.1002/cphy.c110062
   Ronnestad BR, 2020, SCAND J MED SCI SPOR, V30, P849, DOI 10.1111/sms.13627
   Sculthorpe NF, 2017, MEDICINE, V96, DOI 10.1097/MD.0000000000006040
   Shaw JE, 2010, DIABETES RES CLIN PR, V87, P4, DOI 10.1016/j.diabres.2009.10.007
   Singh B, 2010, WORLD J DIABETES, V1, P36, DOI 10.4239/wjd.v1.i2.36
   Slade SC, 2016, PHYS THER, V96, P1514, DOI 10.2522/ptj.20150668
   Slentz CA, 2009, DIABETES CARE, V32, P1807, DOI 10.2337/dc09-0032
   Sogaard D, 2018, ACTA PHYSIOL, V222, DOI 10.1111/apha.13009
   STORER TW, 1990, MED SCI SPORT EXER, V22, P704, DOI 10.1249/00005768-199010000-00024
   Thum JS, 2017, PLOS ONE, V12, DOI 10.1371/journal.pone.0166299
   Townsend N., 2015, PHYS ACTIVITY STAT 2
   van Loon LJC, 2001, J PHYSIOL-LONDON, V536, P295, DOI 10.1111/j.1469-7793.2001.00295.x
   Vollaard NBJ, 2017, MED SCI SPORT EXER, V49, P1147, DOI 10.1249/MSS.0000000000001204
   VOLLESTAD NK, 1985, ACTA PHYSIOL SCAND, V125, P395, DOI 10.1111/j.1748-1716.1985.tb07735.x
   Wallace TM, 2004, DIABETES CARE, V27, P1487, DOI 10.2337/diacare.27.6.1487
   Yasar Z, 2019, SPORTS, V7, DOI 10.3390/sports7040094
NR 72
TC 2
Z9 2
U1 1
U2 6
PU PERGAMON-ELSEVIER SCIENCE LTD
PI OXFORD
PA THE BOULEVARD, LANGFORD LANE, KIDLINGTON, OXFORD OX5 1GB, ENGLAND
SN 0531-5565
EI 1873-6815
J9 EXP GERONTOL
JI Exp. Gerontol.
PD OCT 15
PY 2020
VL 140
AR 111074
DI 10.1016/j.exger.2020.111074
PG 9
WC Geriatrics & Gerontology
SC Geriatrics & Gerontology
GA NN9ZO
UT WOS:000569147700006
PM 32860864
DA 2021-05-17
ER

PT J
AU Stensvold, D
   Viken, H
   Steinshamn, SL
   Dalen, H
   Stoylen, A
   Loennechen, JP
   Reitlo, LS
   Zisko, N
   Baekkerud, FH
   Tari, AR
   Sandbakk, SB
   Carlsen, T
   Ingebrigtsen, JE
   Lydersen, S
   Mattsson, E
   Anderssen, SA
   Singh, MAF
   Coombes, JS
   Skogvoll, E
   Vatten, LJ
   Helbostad, JL
   Rognmo, O
   Wisloff, U
AF Stensvold, Dorthe
   Viken, Hallgeir
   Steinshamn, Sigurd L.
   Dalen, Havard
   Stoylen, Asbjorn
   Loennechen, Jan P.
   Reitlo, Line S.
   Zisko, Nina
   Baekkerud, Fredrik H.
   Tari, Atefe R.
   Sandbakk, Silvana B.
   Carlsen, Trude
   Ingebrigtsen, Jan E.
   Lydersen, Stian
   Mattsson, Erney
   Anderssen, Sigmund A.
   Singh, Maria A. Fiatarone
   Coombes, Jeff S.
   Skogvoll, Eirik
   Vatten, Lars J.
   Helbostad, Jorunn L.
   Rognmo, Oivind
   Wisloff, Ulrik
TI Effect of exercise training for five years on all cause mortality in
   older adults-the Generation 100 study: randomised controlled trial
SO BMJ-BRITISH MEDICAL JOURNAL
LA English
DT Article
ID QUALITY-OF-LIFE; PHYSICAL-ACTIVITY; AEROBIC CAPACITY; HEART-FAILURE;
   RELATIVE INTENSITY; INTERVAL EXERCISE; PUBLIC-HEALTH; FITNESS; TERM;
   PROGNOSIS
AB OBJECTIVE
   To evaluate the effect of five years of supervised exercise training compared with recommendations for physical activity on mortality in older adults (70-77 years).
   DESIGN
   Randomised controlled trial.
   SETTING
   General population of older adults in Trondheim, Norway.
   PARTICIPANTS
   1567 of 6966 individuals born between 1936 and 1942.
   INTERVENTION
   Participants were randomised to two sessions weekly of high intensity interval training at about 90% of peak heart rate (HIIT, n=400), moderate intensity continuous training at about 70% of peak heart rate (MICT, n=387), or to follow the national guidelines for physical activity (n=780; control group); all for five years.
   MAIN OUTCOME MEASURE
   All cause mortality. An exploratory hypothesis was that HIIT lowers mortality more than MICT.
   RESULTS
   Mean age of the 1567 participants (790 women) was 72.8 (SD 2.1) years. Overall, 87.5% of participants reported to have overall good health, with 80% reporting medium or high physical activity levels at baseline. All cause mortality did not differ between the control group and combined MICT and HIIT group. When MICT and HIIT were analysed separately, with the control group as reference (observed mortality of 4.7%), an absolute risk reduction of 1.7 percentage points was observed after HIIT (hazard ratio 0.63, 95% confidence interval 0.33 to 1.20) and an absolute increased risk of 1.2 percentage points after MICT (1.24, 0.73 to 2.10). When HIIT was compared with MICT as reference group an absolute risk reduction of 2.9 percentage points was observed (0.51, 0.25 to 1.02) for all cause mortality. Control participants chose to perform more of their physical activity as HIIT than the physical activity undertaken by participants in the MICT group. This meant that the controls achieved an exercise dose at an intensity between the MICT and HIIT groups.
   CONCLUSION
   This study suggests that combined MICT and HIIT has no effect on all cause mortality compared with recommended physical activity levels. However, we observed a lower all cause mortality trend after HIIT compared with controls and MICT.
C1 [Stensvold, Dorthe; Viken, Hallgeir; Steinshamn, Sigurd L.; Dalen, Havard; Stoylen, Asbjorn; Loennechen, Jan P.; Reitlo, Line S.; Zisko, Nina; Baekkerud, Fredrik H.; Tari, Atefe R.; Sandbakk, Silvana B.; Carlsen, Trude; Mattsson, Erney; Skogvoll, Eirik; Rognmo, Oivind; Wisloff, Ulrik] NTNU Norwegian Univ Sci & Technol, Dept Circulat & Med Imaging, Fac Med & Hlth Sci, Post Box 8905, N-7491 Trondheim, Norway.
   [Steinshamn, Sigurd L.] St Olavs Univ Hosp, Dept Thorac Med, Clin Thorac & Occupat Med, Trondheim, Norway.
   [Dalen, Havard] Nord Trondelag Hosp Trust, Levanger Hosp, Levanger, Norway.
   [Dalen, Havard; Stoylen, Asbjorn; Loennechen, Jan P.] St Olavs Univ Hosp, Dept Cardiol, Trondheim, Norway.
   [Ingebrigtsen, Jan E.] NTNU Norwegian Univ Sci & Technol, Fac Social Sci & Technol Management, Dept Sociol & Polit Sci, Trondheim, Norway.
   [Lydersen, Stian] NTNU Norwegian Univ Sci & Technol, Reg Ctr Child & Youth Mental Hlth & Child Welf, Trondheim, Norway.
   [Anderssen, Sigmund A.] Norwegian Sch Sport Sci, Dept Sports Med, Oslo, Norway.
   [Singh, Maria A. Fiatarone] Univ Sydney, Fac Res Grp, Exercise Hlth & Performance Fac Res Grp, Lidcombe, Australia.
   [Coombes, Jeff S.; Wisloff, Ulrik] Univ Queensland, Sch Human Movement & Nutr Sci, Brisbane, Qld, Australia.
   [Skogvoll, Eirik] St Olavs Univ Hosp, Dept Anaesthesia & Intens Care Med, Trondheim, Norway.
   [Vatten, Lars J.] NTNU Norwegian Univ Sci & Technol, Dept Publ Hlth & Gen Practice, Fac Med, Trondheim, Norway.
   [Helbostad, Jorunn L.] NTNU Norwegian Univ Sci & Technol, Dept Neuromed & Movement Sci, Fac Med & Hlth Sci, Trondheim, Norway.
RP Wisloff, U (corresponding author), NTNU Norwegian Univ Sci & Technol, Dept Circulat & Med Imaging, Fac Med & Hlth Sci, Post Box 8905, N-7491 Trondheim, Norway.; Wisloff, U (corresponding author), Univ Queensland, Sch Human Movement & Nutr Sci, Brisbane, Qld, Australia.
EM ulrik.wisloff@ntnu.no
RI Dalen, Havard/A-8087-2018
OI Dalen, Havard/0000-0003-1192-3663
FU Research Council of NorwayResearch Council of Norway; K.G. Jebsen
   Foundation for Medical Research, Norway; Norwegian University of Science
   and Technology (NTNU); Central Norway Regional Health Authority; St
   Olavs hospital, Trondheim, Norway; National Association for Public
   Health, Norway
FX This work was supported by the Research Council of Norway; The K.G.
   Jebsen Foundation for Medical Research, Norway; Norwegian University of
   Science and Technology (NTNU); Central Norway Regional Health Authority;
   St Olavs hospital, Trondheim, Norway; and the National Association for
   Public Health, Norway. The funding organisations had no role in the
   design and conduct of the study; in the collection, analysis, and
   interpretation of the data; or in the preparation, review, or approval
   of the manuscript.
CR Acree LS, 2006, HEALTH QUAL LIFE OUT, V4, DOI 10.1186/1477-7525-4-37
   Andersen LB, 2000, ARCH INTERN MED, V160, P1621, DOI 10.1001/archinte.160.11.1621
   Aspenes ST, 2011, MED SCI SPORT EXER, V43, P1465, DOI 10.1249/MSS.0b013e31820ca81c
   Awick EA, 2015, QUAL LIFE RES, V24, P455, DOI 10.1007/s11136-014-0762-0
   Biddle SJH, 2015, INT J BEHAV NUTR PHY, V12, DOI 10.1186/s12966-015-0254-9
   Diaz-Arribas MJ, 2017, SPINE, V42, P1908, DOI 10.1097/BRS.0000000000002298
   Ekelund U, 2019, BMJ-BRIT MED J, V366, DOI 10.1136/bmj.l4570
   Ellingsen O, 2017, CIRCULATION, V135, P839, DOI 10.1161/CIRCULATIONAHA.116.022924
   Fleg JL, 2005, CIRCULATION, V112, P674, DOI 10.1161/CIRCULATIONAHA.105.545459
   Garber CE, 2011, MED SCI SPORT EXER, V43, P1334, DOI 10.1249/MSS.0b013e318213fefb
   Gray SR, 2016, BRIT J SPORT MED, V50, P1231, DOI 10.1136/bjsports-2015-095705
   Helsedirektoratet, 2011, FYSISK AKTIVITET
   Jackson AS, 2009, ARCH INTERN MED, V169, P1781, DOI 10.1001/archinternmed.2009.312
   Kavanagh T, 2002, CIRCULATION, V106, P666, DOI 10.1161/01.CIR.0000024413.15949.ED
   Ketcyian SJ, 2008, AM HEART J, V156, P292, DOI 10.1016/j.ahj.2008.03.017
   Kim JH, 2012, NEW ENGL J MED, V366, P130, DOI 10.1056/NEJMoa1106468
   Kowalski K, 2012, INT J BEHAV NUTR PHY, V9, DOI 10.1186/1479-5868-9-148
   Kujala UM, 2018, BRIT J SPORT MED, V52, P914, DOI 10.1136/bjsports-2017-098639
   Kurtze N, 2007, EUR J EPIDEMIOL, V22, P379, DOI 10.1007/s10654-007-9110-9
   Lear SA, 2017, LANCET, V390, P2626
   Lee IM, 2003, MED SCI SPORT EXER, V35, P1823, DOI 10.1249/01.MSS.0000093620.27893.23
   Lee IM, 2003, CIRCULATION, V107, P1110, DOI 10.1161/01.CIR.0000052626.63602.58
   Leening MJG, 2014, EPIDEMIOLOGY, V25, P470, DOI 10.1097/EDE.0000000000000091
   Lefante JJ, 2005, QUAL LIFE RES, V14, P665, DOI 10.1007/s11136-004-0784-0
   Letnes JM, 2019, EUR HEART J, V40, P1633, DOI 10.1093/eurheartj/ehy708
   Malmo V, 2016, CIRCULATION, V133, P466, DOI 10.1161/CIRCULATIONAHA.115.018220
   McCambridge J, 2014, J CLIN EPIDEMIOL, V67, P267, DOI 10.1016/j.jclinepi.2013.08.015
   MITTLEMAN MA, 1993, NEW ENGL J MED, V329, P1677, DOI 10.1056/NEJM199312023292301
   Myers J, 2008, AM HEART J, V156, P1177, DOI 10.1016/j.ahj.2008.07.010
   Nes BM, 2014, MED SCI SPORT EXER, V46, P1159, DOI 10.1249/MSS.0000000000000219
   O'Connell SE, 2015, BMC PUBLIC HEALTH, V15, DOI 10.1186/s12889-015-2532-5
   O'Connor CM, 2009, JAMA-J AM MED ASSOC, V301, P1439, DOI 10.1001/jama.2009.454
   Ozemek C, 2013, BMC MED RES METHODOL, V13, DOI 10.1186/1471-2288-13-53
   Paffenbarger RS, 1996, RES Q EXERCISE SPORT, V67, pS11
   Piercy KL, 2018, JAMA-J AM MED ASSOC, V320, P2020, DOI 10.1001/jama.2018.14854
   Rognmo O, 2004, EUR J CARDIOV PREV R, V11, P216, DOI 10.1097/01.hjr.0000131677.96762.0c
   Ross R, 2016, CIRCULATION, V134, pE653, DOI 10.1161/CIR.0000000000000461
   Stensvold D, 2017, MED SCI SPORT EXER, V49, P2206, DOI 10.1249/MSS.0000000000001343
   Stensvold D, 2015, BMJ OPEN, V5, DOI 10.1136/bmjopen-2014-007519
   Swain DP, 2006, AM J CARDIOL, V97, P141, DOI 10.1016/j.amjcard.2005.07.130
   Tjonna AE, 2008, CIRCULATION, V118, P346, DOI 10.1161/CIRCULATIONAHA.108.772822
   Ware JE, 2000, SPINE, V25, P3130, DOI 10.1097/00007632-200012150-00008
   Wing R, 2013, NEW ENGL J MED, V369, P145, DOI 10.1056/NEJMoa1212914
   Wisloff U, 2006, EUR J CARDIOV PREV R, V13, P798, DOI 10.1097/01.hjr.0000216548.84560.ac
   Wisloff U, 2007, CIRCULATION, V115, P3086, DOI 10.1161/CIRCULATIONAHA.106.675041
   Zisko N, 2015, BMC GERIATR, V15, DOI 10.1186/s12877-015-0093-1
NR 46
TC 7
Z9 7
U1 9
U2 13
PU BMJ PUBLISHING GROUP
PI LONDON
PA BRITISH MED ASSOC HOUSE, TAVISTOCK SQUARE, LONDON WC1H 9JR, ENGLAND
SN 1756-1833
J9 BMJ-BRIT MED J
JI BMJ-British Medical Journal
PD OCT 7
PY 2020
VL 371
AR m3485
DI 10.1136/bmj.m3485
PG 11
WC Medicine, General & Internal
SC General & Internal Medicine
GA OC8ZV
UT WOS:000579445600002
PM 33028588
OA Green Published, Other Gold
DA 2021-05-17
ER

PT J
AU Haines, M
   Broom, D
   Stephenson, J
   Gillibrand, W
AF Haines, Matthew
   Broom, David
   Stephenson, John
   Gillibrand, Warren
TI Influence of Sprint Duration during Minimal Volume Exercise on Aerobic
   Capacity and Affect
SO INTERNATIONAL JOURNAL OF SPORTS MEDICINE
LA English
DT Article
DE enjoyment; high intensity; interval training; oxygen uptake; perceived
   exertion; feeling
ID INTERVAL TRAINING REHIT; PHYSICAL-ACTIVITY; AFFECTIVE RESPONSES;
   HEALTH-BENEFITS; INTENSITY; MEN; MORTALITY; VO2MAX
AB The aims of this study were to investigate the influence of reduced-exertion, high-intensity interval training (REHIT), comparing a novel shortened-sprint protocol (SSREHIT) against a traditional protocol (TREHIT), on perceptual responses and to determine if changes in peak oxygen uptake (VO (2peak) ) are attenuated with shorter sprints. Twenty-four healthy men undertook 15 sessions of SSREHIT or TREHIT. VO (2peak) was determined at baseline and after completion of each exercise condition. Affective (pleasure-displeasure) responses and perceived exertion were assessed during exercise to capture peak responses. Enjoyment was recorded 5-min after cessation of exercise. Compared to baseline, VO (2peak) increased in both groups (6% for SSREHIT [ d =-0.36] and 9% for TREHIT [ d= -0.53], p=0.01). Affective responses were more favourable for SSREHIT (p=0.001, d =1.62), but both protocols avoided large negative peaks of displeasure. Peak ratings of perceived exertion were lower for SSREHIT (p=0.001, d =-1.71), although there were no differences in enjoyment ( d =0.25). The results demonstrate both exercise conditions can increase VO (2peak) without overly compromising perceptual responses. Decreased sprint duration might further circumvent negative perceptual responses but might also attenuate physiological adaptations.
C1 [Haines, Matthew; Stephenson, John] Univ Huddersfield, Dept Allied Hlth Profess Sport & Exercise, Huddersfield, W Yorkshire, England.
   [Broom, David] Coventry Univ, Ctr Sport Exercise & Life Sci, Coventry, W Midlands, England.
   [Gillibrand, Warren] Univ Huddersfield, Dept Nursing & Midwifery, Huddersfield, W Yorkshire, England.
RP Haines, M (corresponding author), Univ Huddersfield, Allied Hlth Professionals Sport & Exercise, Huddersfield HD1 3DH, W Yorkshire, England.
EM m.haines@hud.ac.uk
OI Haines, Matthew/0000-0002-6447-0306
CR Bartlett JD, 2011, J SPORT SCI, V29, P547, DOI 10.1080/02640414.2010.545427
   Batacan RB, 2017, BRIT J SPORT MED, V51, DOI 10.1136/bjsports-2015-095841
   Bonafiglia JT, 2016, PLOS ONE, V11, DOI 10.1371/journal.pone.0167790
   BORG G, 1970, Scandinavian Journal of Rehabilitation Medicine, V2, P92
   Bouchard C, 1999, J APPL PHYSIOL, V87, P1003
   Church TS, 2005, ARCH INTERN MED, V165, P2114, DOI 10.1001/archinte.165.18.2114
   Cohen J., 1988, STAT POWER ANAL BEHA
   Decker ES, 2017, PSYCHOL SPORT EXERC, V28, P1, DOI 10.1016/j.psychsport.2016.09.005
   Department of Health and Social Care UK Physical activity guidelines: UK Chief Medical Officers', 2019, UK PHYS ACT GUID UK
   Ekkekakis P, 2005, J SPORT SCI, V23, P477, DOI 10.1080/02640410400021492
   Ekkekakis P, 2008, ANN BEHAV MED, V35, P136, DOI 10.1007/s12160-008-9025-z
   Gaesser GA, 2011, J APPL PHYSIOL, V111, P1540, DOI 10.1152/japplphysiol.01237.2011
   Gillen JB, 2014, APPL PHYSIOL NUTR ME, V39, P409, DOI 10.1139/apnm-2013-0187
   Gurd BJ, 2016, APPL PHYSIOL NUTR ME, V41, P229, DOI 10.1139/apnm-2015-0449
   Haines M, 2015, J SPORTS SCI, V33, pS25
   Haines Matthew, 2020, J Sports Sci, V38, P121, DOI 10.1080/02640414.2019.1684779
   Hallal PC, 2012, LANCET, V380, P247, DOI 10.1016/S0140-6736(12)60646-1
   HARDCASTLE SJ, 2014, FRONT PSYCHOL, V5, DOI DOI 10.3389/FPSYG.2014.01505
   HARDY CJ, 1989, J SPORT EXERCISE PSY, V11, P304, DOI 10.1123/jsep.11.3.304
   Harriss DJ, 2019, INT J SPORTS MED, V40, P813, DOI 10.1055/a-1015-3123
   Haskell WL, 2007, MED SCI SPORT EXER, V39, P1423, DOI 10.1249/mss.0b013e3180616b27
   Jung ME, 2014, PLOS ONE, V9, DOI 10.1371/journal.pone.0114541
   Martinez N, 2015, J SPORT EXERCISE PSY, V37, P138, DOI 10.1123/jsep.2014-0212
   Matsuo T, 2014, MED SCI SPORT EXER, V46, P42, DOI 10.1249/MSS.0b013e3182a38da8
   Metcalfe RS, 2015, EUR J APPL PHYSIOL, V115, P2321, DOI 10.1007/s00421-015-3217-6
   Metcalfe RS, 2016, APPL PHYSIOL NUTR ME, V41, P1117, DOI 10.1139/apnm-2016-0253
   Metcalfe RS, 2012, EUR J APPL PHYSIOL, V112, P2767, DOI 10.1007/s00421-011-2254-z
   Milanovic Z, 2015, SPORTS MED, V45, P1339, DOI 10.1007/s40279-015-0361-4
   Myers J, 2002, NEW ENGL J MED, V346, P793, DOI 10.1056/NEJMoa011858
   Nalcakan GR, 2018, APPL PHYSIOL NUTR ME, V43, P338, DOI 10.1139/apnm-2017-0597
   Reichert FF, 2007, AM J PUBLIC HEALTH, V97, P515, DOI 10.2105/AJPH.2005.070144
   Ross R, 2016, CIRCULATION, V134, pE653, DOI 10.1161/CIR.0000000000000461
   Ruffino JS, 2017, APPL PHYSIOL NUTR ME, V42, P202, DOI 10.1139/apnm-2016-0497
   Songsorn P, 2020, INT J SPORT EXERC PS, V18, P717, DOI 10.1080/1612197X.2019.1593217
   Stanley DM, 2010, PSYCHOL SPORT EXERC, V11, P582, DOI 10.1016/j.psychsport.2010.06.010
   Thomas G, 2020, APPL PHYSIOL NUTR ME, V45, P683, DOI 10.1139/apnm-2019-0750
   Timmons JA, 2010, J APPL PHYSIOL, V108, P1487, DOI 10.1152/japplphysiol.01295.2009
   Vollaard NBJ, 2017, SPORTS MED, V47, P2443, DOI 10.1007/s40279-017-0727-x
   WANKEL LM, 1993, INT J SPORT PSYCHOL, V24, P151
   Warburton DER, 2017, CURR OPIN CARDIOL, V32, P541, DOI 10.1097/HCO.0000000000000437
NR 40
TC 0
Z9 0
U1 2
U2 2
PU GEORG THIEME VERLAG KG
PI STUTTGART
PA RUDIGERSTR 14, D-70469 STUTTGART, GERMANY
SN 0172-4622
EI 1439-3964
J9 INT J SPORTS MED
JI Int. J. Sports Med.
PD APR
PY 2021
VL 42
IS 04
BP 357
EP 364
DI 10.1055/a-1255-3161
EA OCT 2020
PG 8
WC Sport Sciences
SC Sport Sciences
GA RI5BW
UT WOS:000575600100001
PM 33022736
DA 2021-05-17
ER

PT J
AU Khoury, M
   Phillips, DB
   Wood, PW
   Mott, WR
   Stickland, MK
   Boulanger, P
   Rempel, GR
   Conway, J
   Mackie, AS
   Khoo, NS
AF Khoury, Michael
   Phillips, Devin B.
   Wood, Peter W.
   Mott, William R.
   Stickland, Michael K.
   Boulanger, Pierre
   Rempel, Gwen R.
   Conway, Jennifer
   Mackie, Andrew S.
   Khoo, Nee S.
TI Cardiac rehabilitation in the paediatric Fontan population: development
   of a home-based high-intensity interval training programme
SO CARDIOLOGY IN THE YOUNG
LA English
DT Article
DE Cardiac rehabilitation; Fontan; high-intensity interval training;
   telemedicine
ID CONGENITAL HEART-DISEASE; LONG-TERM SURVIVAL; PHYSICAL-ACTIVITY;
   EXERCISE CAPACITY; YOUNG-ADULTS; CHILDREN; ADOLESCENTS; PERCEPTIONS;
   HEALTH; EFFICACY
AB Introduction:
   We evaluated the safety and feasibility of high-intensity interval training via a novel telemedicine ergometer (MedBIKE (TM)) in children with Fontan physiology.
   Methods:
   The MedBIKE (TM) is a custom telemedicine ergometer, incorporating a video game platform and live feed of patient video/audio, electrocardiography, pulse oximetry, and power output, for remote medical supervision and modulation of work. There were three study phases: (I) exercise workload comparison between the MedBIKE (TM) and a standard cardiopulmonary exercise ergometer in 10 healthy adults. (II) In-hospital safety, feasibility, and user experience (via questionnaire) assessment of a MedBIKE (TM) high-intensity interval training protocol in children with Fontan physiology. (III) Eight-week home-based high-intensity interval trial programme in two participants with Fontan physiology.
   Results:
   There was good agreement in oxygen consumption during graded exercise at matched work rates between the cardiopulmonary exercise ergometer and MedBIKE (TM) (1.1 +/- 0.5 L/minute versus 1.1 +/- 0.5 L/minute, p = 0.44). Ten youth with Fontan physiology (11.5 +/- 1.8 years old) completed a MedBIKE (TM) high-intensity interval training session with no adverse events. The participants found the MedBIKE (TM) to be enjoyable and easy to navigate. In two participants, the 8-week home-based protocol was tolerated well with completion of 23/24 (96%) and 24/24 (100%) of sessions, respectively, and no adverse events across the 47 sessions in total.
   Conclusion:
   The MedBIKE (TM) resulted in similar physiological responses as compared to a cardiopulmonary exercise test ergometer and the high-intensity interval training protocol was safe, feasible, and enjoyable in youth with Fontan physiology. A randomised-controlled trial of a home-based high-intensity interval training exercise intervention using the MedBIKE (TM) will next be undertaken.
C1 [Khoury, Michael; Conway, Jennifer; Mackie, Andrew S.; Khoo, Nee S.] Univ Alberta, Stollery Childrens Hosp, Div Pediat Cardiol, Dept Pediat, Edmonton, AB, Canada.
   [Phillips, Devin B.; Stickland, Michael K.] Univ Alberta, Div Pulm Med, Dept Med, Edmonton, AB, Canada.
   [Wood, Peter W.] Univ Alberta, Div Gen Internal Med, Dept Med, Edmonton, AB, Canada.
   [Mott, William R.; Boulanger, Pierre] Univ Alberta, Dept Comp Sci, Fac Sci, Edmonton, AB, Canada.
   [Rempel, Gwen R.] Athabasca Univ, Fac Hlth Disciplines, Athabasca, AB, Canada.
RP Khoury, M (corresponding author), Stollery Childrens Hosp, Dept Pediat, Pediat Cardiol, 8440-112th St NW, Edmonton, AB T6G 2B7, Canada.
EM Khoury1@ualberta.ca
FU Stollery Children's Hospital Foundation through the Women and Children's
   Health Research Institute (Stollery Single Ventricles Outcomes Team
   Grant) [RES0025935]; Stollery Children's Hospital Foundation through the
   Women and Children's Health Research Institute (Clinical/Community
   Research Integration Support Program) [2306]
FX This research has been funded by the generous support of the Stollery
   Children's Hospital Foundation through the Women and Children's Health
   Research Institute (Stollery Single Ventricles Outcomes Team Grant
   #RES0025935 and Clinical/Community Research Integration Support Program
   #2306).
CR ATS, 2003, AM J RESP CRIT CARE, V167, P211, DOI 10.1164/rccm.167.2.211
   Banks L, 2017, PEDIATR CARDIOL, V38, P1206, DOI 10.1007/s00246-017-1645-2
   Batacan RB, 2017, BRIT J SPORT MED, V51, DOI 10.1136/bjsports-2015-095841
   Bay A, 2018, J CLIN NURS, V27, P3131, DOI 10.1111/jocn.14507
   Bjorbaekmo W, 2008, CHILD CARE HLTH DEV, V34, P781, DOI 10.1111/j.1365-2214.2008.00851.x
   BORG GAV, 1982, MED SCI SPORT EXER, V14, P377, DOI 10.1249/00005768-198205000-00012
   COOPER DM, 1984, J APPL PHYSIOL, V56, P628
   Costigan SA, 2015, BRIT J SPORT MED, V49, DOI 10.1136/bjsports-2014-094490
   d'Udekem Y, 2014, CIRCULATION, V130, pS32, DOI 10.1161/CIRCULATIONAHA.113.007764
   Dulfer K, 2015, PEDIATR CARDIOL, V36, P33, DOI 10.1007/s00246-014-0961-z
   Duppen N, 2013, INT J CARDIOL, V168, P1779, DOI 10.1016/j.ijcard.2013.05.086
   GOLDBERG B, 1981, PEDIATRICS, V68, P691
   Goldberg DJ, 2013, CARDIOL YOUNG, V23, P824, DOI 10.1017/S1047951113001649
   Gomes-Neto M, 2016, PEDIATR CARDIOL, V37, P217, DOI 10.1007/s00246-015-1270-x
   Guiraud T, 2012, SPORTS MED, V42, P587, DOI 10.2165/11631910-000000000-00000
   Khairy P, 2008, CIRCULATION, V117, P85, DOI 10.1161/CIRCULATIONAHA.107.738559
   Kyle WB, 2016, PEDIATR CARDIOL, V37, P545, DOI 10.1007/s00246-015-1312-4
   Lear SA, 2018, CAN J CARDIOL, V34, pS278, DOI 10.1016/j.cjca.2018.07.009
   Logan GRM, 2014, SPORTS MED, V44, P1071, DOI 10.1007/s40279-014-0187-5
   Longmuir PE, 2013, CIRCULATION, V127, P2147, DOI 10.1161/CIR.0b013e318293688f
   Longmuir PE, 2013, PEDIATR CARDIOL, V34, P1130, DOI 10.1007/s00246-012-0618-8
   Longmuir PE, 2011, AM HEART J, V161, P411, DOI 10.1016/j.ahj.2010.11.019
   Longmuir PE, 2009, AM HEART J, V157, P853, DOI 10.1016/j.ahj.2009.02.014
   Martin BJ, 2017, PEDIATR CARDIOL, V38, P1654, DOI 10.1007/s00246-017-1710-x
   McCrindle BW, 2007, ARCH DIS CHILD, V92, P509, DOI 10.1136/adc.2006.105239
   McKillop A, 2018, CONGENIT HEART DIS, V13, P232, DOI 10.1111/chd.12553
   Moalla W, 2006, EUR J CARDIOV PREV R, V13, P604, DOI 10.1097/01.hjr.0000201515.59085.69
   Moola F, 2008, ADAPT PHYS ACT Q, V25, P49, DOI 10.1123/apaq.25.1.49
   Moola F, 2011, QUAL HEALTH RES, V21, P278, DOI 10.1177/1049732310384119
   Rhodes J, 2010, CIRCULATION, V122, P1957, DOI 10.1161/CIRCULATIONAHA.110.958025
   Sutherland N, 2015, HEART LUNG CIRC, V24, P753, DOI 10.1016/j.hlc.2015.03.005
   Tanaka H, 2001, J AM COLL CARDIOL, V37, P153, DOI 10.1016/S0735-1097(00)01054-8
   Tikkanen AU, 2012, CARDIOL YOUNG, V22, P241, DOI 10.1017/S1047951111002010
   Tomczak CR, 2011, J APPL PHYSIOL, V110, P398, DOI 10.1152/japplphysiol.01114.2010
   Turgeon L, 2002, ACTA PSYCHIAT SCAND, V105, P310, DOI 10.1034/j.1600-0447.2002.1188.x
   Voss C, 2017, J AM HEART ASSOC, V6, DOI 10.1161/JAHA.116.004665
   Warburton DER, 2007, APPL PHYSIOL NUTR ME, V32, P655, DOI 10.1139/H07-038
   Warburton DER, 2009, MED SCI SPORT EXER, V41, P920, DOI 10.1249/MSS.0b013e31819012bd
   Wewege MA, 2018, J AM HEART ASSOC, V7, DOI 10.1161/JAHA.118.009305
   Wisloff U, 2007, CIRCULATION, V115, P3086, DOI 10.1161/CIRCULATIONAHA.106.675041
NR 40
TC 0
Z9 0
U1 3
U2 3
PU CAMBRIDGE UNIV PRESS
PI CAMBRIDGE
PA EDINBURGH BLDG, SHAFTESBURY RD, CB2 8RU CAMBRIDGE, ENGLAND
SN 1047-9511
EI 1467-1107
J9 CARDIOL YOUNG
JI Cardiol. Young
PD OCT
PY 2020
VL 30
IS 10
BP 1409
EP 1416
AR PII S1047951120002097
DI 10.1017/S1047951120002097
PG 8
WC Cardiac & Cardiovascular Systems; Pediatrics
SC Cardiovascular System & Cardiology; Pediatrics
GA PZ5TH
UT WOS:000612802200005
PM 32716280
DA 2021-05-17
ER

PT J
AU Martin-San Agustin, R
   Sanz, AJL
   Bondia, J
   Roche, E
   Martinez, JCB
   Ampudia-Blasco, FJ
AF Martin-San Agustin, Rodrigo
   Laguna Sanz, Alejandro Jose
   Bondia, Jorge
   Roche, Enrique
   Benitez Martinez, Josep C.
   Javier Ampudia-Blasco, F.
TI Impact of High Intensity Interval Training Using Elastic Bands on
   Glycemic Control in Adults with Type 1 Diabetes: A Pilot Study
SO APPLIED SCIENCES-BASEL
LA English
DT Article
DE type 1 diabetes; high intensity interval training; glycemic control;
   intermittent scanning continuous glucose monitoring; elastic bands;
   capillary blood glucose
ID PHYSICAL-ACTIVITY; RESISTANCE BANDS; EXERCISE; INDIVIDUALS; MELLITUS
AB Featured Application
   Workout routines comprising high intensity interval training (with elastic bands) could be developed that ensure the glycemic safety of type 1 diabetic people while taking advantage of its inherent health benefits.
   High intensity interval training (HIIT) using elastic bands is easy to do, but no data on its impact on glycemic control in people with type 1 diabetes (T1D) are available. Six males with T1D performed three weekly sessions of HIIT using elastic bands for 12 weeks. Each session consisted of eight exercises. Glycemic control was evaluated by using intermittent scanning continuous glucose monitoring two weeks before study onset (baseline) and during the intervention period in the first two (first stage) and last two weeks (last stage). In the 24 h post-exercise, time-in-range (70-180 mg/dL) was reduced from baseline to the end of the study (67.2% to 63.0%), and time-above-range (>180 mg/dL) seemed to increase from baseline across the study (20.8% -> 27.5% -> 22.1%, from baseline -> first -> last stage), but did not show any statistical significance. Time in hypoglycemia (either < 70 mg/dL or <54 mg/dL) did not show statistically significant differences. This study shows that a HIIT program with elastic bands is safe and effective to perform in T1D patients, keeping blood glucose levels in a safe range.
C1 [Martin-San Agustin, Rodrigo; Benitez Martinez, Josep C.] Univ Valencia, Dept Physiotherapy, Valencia 46010, Spain.
   [Laguna Sanz, Alejandro Jose; Bondia, Jorge; Javier Ampudia-Blasco, F.] Inst Salud Carlos III, Ctr Invest Biomed Red Diabet & Enfermedades Metab, Madrid 28029, Spain.
   [Bondia, Jorge] Univ Politecn Valencia, Inst Univ Automat & Informat Ind, Valencia 46010, Spain.
   [Roche, Enrique] Univ Miguel Hernandez, Inst Bioengn, Alicante Inst Hlth & Biomed Res ISABIAL, Dept Appl Biol Nutr, Alicante 03010, Spain.
   [Roche, Enrique] Inst Salud Carlos III ISCIII, CIBER Fisiopatol Obesidad & Nutr CIBEROBN, Madrid 28029, Spain.
   [Javier Ampudia-Blasco, F.] Hosp Clin Univ Valencia, Endocrinol & Nutr Dept, Diabet Reference Unit, Valencia 46010, Spain.
   [Javier Ampudia-Blasco, F.] Univ Valencia, Med Fac, Dept Med, Valencia 46010, Spain.
RP Sanz, AJL (corresponding author), Inst Salud Carlos III, Ctr Invest Biomed Red Diabet & Enfermedades Metab, Madrid 28029, Spain.
EM rodrigo.martin@uv.es; allasan@upvnet.upv; jbondia@isa.upv.es;
   eroche@umh.es; josep.benitez@uv.es; ampudia_fra@gva.es
RI San Agustin, Rodrigo Martin/O-8351-2019; Bondia, Jorge/Q-8749-2018
OI San Agustin, Rodrigo Martin/0000-0001-8201-0189; Ampudia Blasco,
   Francisco Javier/0000-0003-0221-0901; Bondia, Jorge/0000-0001-7286-3719
FU MINECO [DPI2016-78831-C2-1-R]; Agencia Estatal de Investigacion
   [PID2019-107722RB-C21/AEI/10.13039/501100011033]; FEDER funds from EU;
   Vicerectorate of Research, Innovation and Technology Transference from
   the Universitat Politecnica de Valencia grant [PAID-06-18]; official
   funding agency for biomedical research of the Spanish government,
   Institute of Health Carlos III (ISCIII) - European Regional Development
   Fund [CIBEROBN CB12/03/30038, CIBERDEM CB17/08/00004]
FX This study was funded by MINECO DPI2016-78831-C2-1-R, Agencia Estatal de
   Investigacion (PID2019-107722RB-C21/AEI/10.13039/501100011033), FEDER
   funds from EU, and the Vicerectorate of Research, Innovation and
   Technology Transference from the Universitat Politecnica de Valencia
   grant number PAID-06-18. This study was also supported by the official
   funding agency for biomedical research of the Spanish government,
   Institute of Health Carlos III (ISCIII) through CIBEROBN CB12/03/30038,
   and CIBERDEM CB17/08/00004, which is co-funded by the European Regional
   Development Fund.
CR American Diabetes Association, 2020, Diabetes Care, V43, pS48, DOI 10.2337/dc20-S005
   Bally L, 2016, DIABETOLOGIA, V59, P776, DOI 10.1007/s00125-015-3854-7
   Brazeau AS, 2008, DIABETES CARE, V31, P2108, DOI 10.2337/dc08-0720
   Campbell MD, 2015, BMJ OPEN DIAB RES CA, V3, DOI [10.1136/bmjdrc-2015000085, 10.1136/bmjdrc-2015-000085]
   Colado JC, 2014, J SPORT SCI MED, V13, P758
   Colberg SR, 2016, DIABETES CARE, V39, P2065, DOI 10.2337/dc16-1728
   Dun YS, 2019, MAYO CLIN PROC, V94, P1718, DOI 10.1016/j.mayocp.2019.04.033
   Farinha JB, 2019, DIABETES RES CLIN PR, V153, P111, DOI 10.1016/j.diabres.2019.06.001
   FREUND A, 1986, DIABETES CARE, V9, P236, DOI 10.2337/diacare.9.3.236
   Diaz EG, 2019, ENDOCRINOL DIAB NUTR, V66, P563, DOI 10.1016/j.endinu.2019.01.010
   Gawrecki A, 2017, INT J SPORTS MED, V38, P329, DOI 10.1055/s-0042-123046
   Iversen VM, 2017, EUR J SPORT SCI, V17, P973, DOI 10.1080/17461391.2017.1337229
   McGinley SK, 2015, ACTA DIABETOL, V52, P221, DOI 10.1007/s00592-014-0594-y
   McRae G, 2012, APPL PHYSIOL NUTR ME, V37, P1124, DOI [10.1139/H2012-093, 10.1139/h2012-093]
   Nyberg A., 2016, THE J, V3, P16, DOI [10.17352/2455-5487.000030, DOI 10.17352/2455-5487.000030]
   Riddell MC, 2017, LANCET DIABETES ENDO, V5, P377, DOI 10.1016/S2213-8587(17)30014-1
   Schaun GZ, 2018, J STRENGTH COND RES, V32, P223, DOI 10.1519/JSC.0000000000002180
   Scott SN, 2019, J CLIN ENDOCR METAB, V104, P604, DOI 10.1210/jc.2018-01309
   Scott SN, 2019, J CLIN ENDOCR METAB, V104, P111, DOI 10.1210/jc.2018-01308
   Sluik D, 2012, ARCH INTERN MED, V172, P1285, DOI 10.1001/archinternmed.2012.3130
   Trost SG, 2002, MED SCI SPORT EXER, V34, P1996, DOI 10.1097/00005768-200212000-00020
NR 21
TC 0
Z9 0
U1 0
U2 0
PU MDPI
PI BASEL
PA ST ALBAN-ANLAGE 66, CH-4052 BASEL, SWITZERLAND
EI 2076-3417
J9 APPL SCI-BASEL
JI Appl. Sci.-Basel
PD OCT
PY 2020
VL 10
IS 19
AR 6988
DI 10.3390/app10196988
PG 10
WC Chemistry, Multidisciplinary; Engineering, Multidisciplinary; Materials
   Science, Multidisciplinary; Physics, Applied
SC Chemistry; Engineering; Materials Science; Physics
GA ON3AI
UT WOS:000586577900001
OA DOAJ Gold
DA 2021-05-17
ER

PT J
AU Sawyer, A
   Cavalheri, V
   Jenkins, S
   Wood, J
   Cecins, N
   Bear, N
   Singh, B
   Gucciardi, D
   Hill, K
AF Sawyer, Abbey
   Cavalheri, Vinicius
   Jenkins, Sue
   Wood, Jamie
   Cecins, Nola
   Bear, Natasha
   Singh, Bhajan
   Gucciardi, Daniel
   Hill, Kylie
TI High-Intensity Interval Training Is Effective at Increasing Exercise
   Endurance Capacity and Is Well Tolerated by Adults with Cystic Fibrosis
SO JOURNAL OF CLINICAL MEDICINE
LA English
DT Article
DE cystic fibrosis; exercise; high intensity interval training
ID QUALITY-OF-LIFE; PHYSICAL-ACTIVITY; LOW-VOLUME; CHILDREN; EFFICACY;
   FITNESS; HEALTH
AB Background: To optimize outcomes in people with cystic fibrosis (CF), guidelines recommend 30 to 60 min of moderate-intensity aerobic exercise on most days. Accumulating this volume of exercise contributes importantly to the substantial treatment burden associated with CF. Therefore, the main aim of this study was to investigate the effects of low-volume high-intensity interval training (HIIT) on exercise capacity in people with CF. Methods: This randomized controlled trial included people with CF aged >= 15 years, who were allocated to either eight weeks of thrice-weekly 10-min sessions of HIIT (experimental group) or eight weeks of weekly contact (control group). Before and after the intervention period, participants completed measurements of time to symptom limitation (T-lim) during a constant work rate cycle ergometry test (primary outcome), and maximal work rate (W-max) during a ramp-based cycle ergometry test and health-related quality of life (HRQoL). Results: Fourteen participants (median (IQR) age 31 (28, 35) years, forced expiratory volume in 1 second (FEV1) 61 (45, 80) % predicted) were included (seven in each group). Compared to the control group, participants in the experimental group demonstrated a greater magnitude of change in T-lim, W-max (p = 0.017 for both) and in the physical function domain of HRQoL (p = 0.03). No other between-group differences were demonstrated. Mild post-exercise muscle soreness was reported on a single occasion by four participants. Overall, participants attended 93% of all HIIT sessions. Discussion: Eight weeks of low-volume (i.e., 30-min/week) HIIT produced gains in exercise capacity and self-reported physical function and was well tolerated by people with CF.
C1 [Sawyer, Abbey; Cavalheri, Vinicius; Jenkins, Sue; Wood, Jamie; Gucciardi, Daniel; Hill, Kylie] Curtin Univ, Fac Hlth Sci, Sch Physiotherapy & Exercise Sci, Kent St, Bentley, WA 6102, Australia.
   [Sawyer, Abbey; Jenkins, Sue; Wood, Jamie; Cecins, Nola] Sir Charles Gairdner Hosp, Physiotherapy Dept, Perth, WA 6009, Australia.
   [Sawyer, Abbey; Cavalheri, Vinicius; Jenkins, Sue; Wood, Jamie; Hill, Kylie] Inst Resp Hlth, Perth, WA 6009, Australia.
   [Cavalheri, Vinicius] Allied Hlth, South Metropolitan Hlth Serv, Perth, WA 6150, Australia.
   [Bear, Natasha] Univ Notre Dame Australia, Inst Hlth Res, Fremantle Campus, Fremantle, WA 6160, Australia.
   [Singh, Bhajan] West Australian Sleep Disorders Res Inst, Nedlands, WA 6009, Australia.
   [Singh, Bhajan] Sir Charles Gairdner Hosp, Dept Pulm Physiol & Sleep Med, Perth, WA 6009, Australia.
   [Singh, Bhajan] Univ Western Australia, Fac Sci, Crawley, WA 6009, Australia.
RP Hill, K (corresponding author), Curtin Univ, Fac Hlth Sci, Sch Physiotherapy & Exercise Sci, Kent St, Bentley, WA 6102, Australia.; Hill, K (corresponding author), Inst Resp Hlth, Perth, WA 6009, Australia.
EM abbey.sawyer@live.com.au; vinicius.cavalheri@curtin.edu.au;
   s.jenkins@curtin.edu.au; Jamie.Wood@health.wa.gov.au;
   Nola.Cecins@health.wa.gov.au; Natasha@bearstats.com.au;
   Bhajan.Singh@health.wa.gov.au; D.Gucciardi@curtin.edu.au;
   K.Hill@curtin.edu.au
OI Gucciardi, Daniel/0000-0001-5448-3990
FU Curtin University; Sir Charles Gairdner Hospital; Institute for
   Respiratory Health (Conquer Cystic Fibrosis Research Program);
   Australian Government Research Training Program ScholarshipAustralian
   GovernmentDepartment of Industry, Innovation and Science; Cystic
   Fibrosis Australia (Australian Cystic Fibrosis Research Trust Top-Up
   Scholarship); Cancer Council Western AustraliaCancer Council Western
   Australia
FX This work was supported by Curtin University and Sir Charles Gairdner
   Hospital (Physiotherapy Department start-up funding and the Research
   Advisory Committee in the form of a grant). A.S. is supported by
   scholarships which have been made available through the Institute for
   Respiratory Health (Conquer Cystic Fibrosis Research Program), the
   Australian Government Research Training Program Scholarship and Cystic
   Fibrosis Australia (Australian Cystic Fibrosis Research Trust Top-Up
   Scholarship). V.C. is funded by a Cancer Council Western Australia
   Postdoctoral Research Fellowship.
CR Arnardottir RH, 2007, RESP MED, V101, P1196, DOI 10.1016/j.rmed.2006.11.004
   ATS, 2003, AM J RESP CRIT CARE, V167, P211, DOI 10.1164/rccm.167.2.211
   Bijur PE, 2001, ACAD EMERG MED, V8, P1153, DOI 10.1111/j.1553-2712.2001.tb01132.x
   BORG GAV, 1982, MED SCI SPORT EXER, V14, P377, DOI 10.1249/00005768-198205000-00012
   Boucher RC, 2004, EUR RESPIR J, V23, P146, DOI 10.1183/09031936.03.00057003
   Button BM, 2014, J CYST FIBROS, V13, P105, DOI [10.1016/S1569-1993(14)60365-9, DOI 10.1016/S1569-1993(14)60365-9]
   Button BM, 2016, RESPIROLOGY, V21, P656, DOI 10.1111/resp.12764
   Dassios T, 2015, PAEDIATR RESPIR REV, V16, P75, DOI 10.1016/j.prrv.2014.01.001
   deJong W, 1997, PEDIATR PULM, V23, P95, DOI 10.1002/(SICI)1099-0496(199702)23:2<95::AID-PPUL4>3.0.CO;2-N
   Gibala MJ, 2012, J PHYSIOL-LONDON, V590, P1077, DOI 10.1113/jphysiol.2011.224725
   Gillen JB, 2016, PLOS ONE, V11, DOI 10.1371/journal.pone.0154075
   Goss CH, 2007, THORAX, V62, P360, DOI 10.1136/thx.2006.060889
   Gruber W, 2014, J CYST FIBROS, V13, P86, DOI 10.1016/j.jcf.2013.06.005
   Hebestreit H, 2019, AM J RESP CRIT CARE, V199, P987, DOI 10.1164/rccm.201806-1110OC
   Helgerud J, 2007, MED SCI SPORT EXER, V39, P665, DOI 10.1249/mss.0b013e3180304570
   Hoffmann TC, 2014, BMJ-BRIT MED J, V348, DOI [10.1055/s-0041-111066, 10.1136/bmj.g1687]
   Jenkins S, 2010, RESPIROLOGY, V15, P1157, DOI 10.1111/j.1440-1843.2010.01849.x
   KENDZIERSKI D, 1991, J SPORT EXERCISE PSY, V13, P50, DOI 10.1123/jsep.13.1.50
   Klijn PHC, 2004, CHEST, V125, P1299, DOI 10.1378/chest.125.4.1299
   Mador AJ, 2009, J CARDIOPULM REHABIL, V29, P126, DOI 10.1097/HCR.0b013e31819a024f
   MCAULEY E, 1992, J BEHAV MED, V15, P65, DOI 10.1007/BF00848378
   Moorcroft AJ, 2004, THORAX, V59, P1074, DOI 10.1136/thx.2003.015313
   NIXON PA, 1992, NEW ENGL J MED, V327, P1785, DOI 10.1056/NEJM199212173272504
   ORENSTEIN DM, 1981, CHEST, V80, P392, DOI 10.1378/chest.80.4.392
   ORENSTEIN DM, 1989, CHEST, V95, P344, DOI 10.1378/chest.95.2.344
   Pianosi P, 2005, THORAX, V60, P50, DOI 10.1136/thx.2003.008102
   Puente-Maestu L, 2016, EUR RESPIR J, V47, P429, DOI 10.1183/13993003.00745-2015
   Puhan MA, 2006, ANN INTERN MED, V145, P816, DOI 10.7326/0003-4819-145-11-200612050-00006
   Quittner AL, 2005, CHEST, V128, P2347, DOI 10.1378/chest.128.4.2347
   Radtke T, 2015, COCHRANE DB SYST REV, DOI 10.1002/14651858.CD002768.pub3
   Sawyer A, 2020, BMC SPORTS SCI MED R, V12, DOI 10.1186/s13102-020-00167-y
   Sawyer A, 2018, BMC SPORTS SCI MED R, V10, DOI 10.1186/s13102-018-0108-2
   Schneiderman JE, 2014, EUR RESPIR J, V43, P817, DOI 10.1183/09031936.00055513
   Selvadurai HC, 2002, PEDIATR PULM, V33, P194, DOI 10.1002/ppul.10015
   Slade SC, 2016, PHYS THER, V96, P1514, DOI 10.2522/ptj.20150668
   Slade SC, 2014, BMJ OPEN, V4, DOI 10.1136/bmjopen-2014-006682
   Troosters T, 2009, EUR RESPIR J, V33, P99, DOI 10.1183/09031936.00091607
   Weston M, 2014, SPORTS MED, V44, P1005, DOI 10.1007/s40279-014-0180-z
   White D, 2007, J CYST FIBROS, V6, P163, DOI 10.1016/j.jcf.2006.06.006
   Wood J, 2020, J CYST FIBROS, V19, P271, DOI 10.1016/j.jcf.2019.09.002
   ZIGMOND AS, 1983, ACTA PSYCHIAT SCAND, V67, P361, DOI 10.1111/j.1600-0447.1983.tb09716.x
NR 41
TC 1
Z9 1
U1 1
U2 1
PU MDPI
PI BASEL
PA ST ALBAN-ANLAGE 66, CH-4052 BASEL, SWITZERLAND
EI 2077-0383
J9 J CLIN MED
JI J. Clin. Med.
PD OCT
PY 2020
VL 9
IS 10
AR 3098
DI 10.3390/jcm9103098
PG 13
WC Medicine, General & Internal
SC General & Internal Medicine
GA OM6VP
UT WOS:000586160000001
PM 32992871
OA DOAJ Gold, Green Published
DA 2021-05-17
ER

PT J
AU Leahy, AA
   Mavilidi, MF
   Smith, JJ
   Hillman, CH
   Eather, N
   Barker, D
   Lubans, DR
AF Leahy, Angus A.
   Mavilidi, Myrto F.
   Smith, Jordan J.
   Hillman, Charles H.
   Eather, Narelle
   Barker, Daniel
   Lubans, David R.
TI Review of High-Intensity Interval Training for Cognitive and Mental
   Health in Youth
SO MEDICINE AND SCIENCE IN SPORTS AND EXERCISE
LA English
DT Review
DE EXERCISE; COGNITION; WELL-BEING; ILL-BEING; HEALTH PROMOTION
ID PHYSICAL-ACTIVITY; EXECUTIVE FUNCTION; INTERMITTENT EXERCISE; AEROBIC
   FITNESS; CHILDREN; ADOLESCENTS; PERFORMANCE; RESPONSES; INTERVENTIONS;
   RISK
AB Purpose High-intensity interval training (HIIT) has emerged as a time-efficient strategy to improve children's and adolescents' health-related fitness in comparison to traditional training methods. However, little is known regarding the effects on cognitive function and mental health. Therefore, the aim of this systematic review was to evaluate the effect of HIIT on cognitive function (basic information processing, executive function) and mental health (well-being, ill-being) outcomes for children and adolescents. Methods A systematic search was conducted, and studies were eligible if they 1) included a HIIT protocol, 2) examined cognitive function or mental health outcomes, and 3) examined children or adolescents (5-18 yr). Separate meta-analyses were conducted for acute and chronic studies, with potential moderators (i.e., study duration, risk of bias, participant age, cognitive demand, and study population) also explored. Results A total of 22 studies were included in the review. In acute studies, small to moderate effects were found for executive function (standardized mean difference [SMD], 0.50, 95% confidence interval [CI], 0.03-0.98;P= 0.038) and affect (SMD, 0.33; 95% CI, 0.05-0.62;P= 0.020), respectively. For chronic studies, small significant effects were found for executive function (SMD, 0.31; 95% CI, 0.15-0.76,P< 0.001), well-being (SMD, 0.22; 95% CI, 0.02-0.41;P= 0.029), and ill-being (SMD, -0.35; 95% CI, -0.68 to -0.03;P= 0.035). Conclusions Our review provides preliminary review evidence suggesting that participation in HIIT can improve cognitive function and mental health in children and adolescents. Because of the small number of studies and large heterogeneity, more high-quality research is needed to confirm these findings.
C1 [Leahy, Angus A.; Mavilidi, Myrto F.; Smith, Jordan J.; Eather, Narelle; Lubans, David R.] Univ Newcastle, Fac Educ & Arts, Prior Res Ctr Phys Act & Nutr, Callaghan, NSW, Australia.
   [Hillman, Charles H.] Northeastern Univ, Dept Psychol, Boston, MA 02115 USA.
   [Hillman, Charles H.] Northeastern Univ, Dept Phys Therapy Movement & Rehabil Sci, Boston, MA 02115 USA.
   [Barker, Daniel] Univ Newcastle, Sch Med & Publ Hlth, Fac Hlth & Med, Callaghan, NSW, Australia.
RP Lubans, DR (corresponding author), Univ Newcastle, Sch Educ, Prior Res Ctr Phys Act & Nutr, Callaghan, NSW 2308, Australia.
EM david.lubans@newcastle.edu.au
OI Mavilidi, Myrto-Foteini/0000-0003-2661-8709
CR 2018 Physical Activity Guidelines Advisory Committee, 2018, 2018 PHYS ACT GUID A
   Alvarez-Bueno C, 2017, J AM ACAD CHILD PSY, V56, P729, DOI 10.1016/j.jaac.2017.06.012
   Beauchamp MR, 2018, JAMA PSYCHIAT, V75, P543, DOI 10.1001/jamapsychiatry.2018.0385
   Best JR, 2010, DEV REV, V30, P331, DOI 10.1016/j.dr.2010.08.001
   Biddle SJH, 2019, PSYCHOL SPORT EXERC, V42, P146, DOI 10.1016/j.psychsport.2018.08.011
   Biddle SJH, 2015, INT J BEHAV NUTR PHY, V12, DOI 10.1186/s12966-015-0254-9
   Biddle SJH, 2011, BRIT J SPORT MED, V45, P886, DOI 10.1136/bjsports-2011-090185
   Boyd JC, 2013, PLOS ONE, V8, DOI 10.1371/journal.pone.0068091
   Chaddock L, 2010, BRAIN RES, V1358, P172, DOI 10.1016/j.brainres.2010.08.049
   Chang YK, 2012, BRAIN RES, V1453, P87, DOI 10.1016/j.brainres.2012.02.068
   Chang YK, 2017, SPORTS MED, V47, P449, DOI 10.1007/s40279-016-0589-7
   Cohen J., 1998, STAT POWER ANAL BEHA
   Colcombe S, 2003, PSYCHOL SCI, V14, P125, DOI 10.1111/1467-9280.t01-1-01430
   Cooper SB, 2012, MENT HLTH PHYS ACT, V5, P183, DOI DOI 10.1016/J.MHPA.2012.10.002
   Cooper Simon B, 2016, Prev Med Rep, V4, P155, DOI 10.1016/j.pmedr.2016.06.004
   Cooper SB, 2016, CURR SPORT MED REP, V15, P245, DOI 10.1249/JSR.0000000000000273
   Costigan SA, 2015, BRIT J SPORT MED, V49, DOI 10.1136/bjsports-2014-094490
   Costigan SA, 2019, PREV MED, V125, P55, DOI 10.1016/j.ypmed.2019.05.009
   Costigan SA, 2016, MED SCI SPORT EXER, V48, P1985, DOI 10.1249/MSS.0000000000000993
   Daly-Smith AJ, 2018, BMJ OPEN SPORT EXERC, V4, P1, DOI DOI 10.1136/BMJSEM-2018-
   de Greeff JW, 2018, J SCI MED SPORT, V21, P501, DOI 10.1016/j.jsams.2017.09.595
   Diamond A, 2013, ANNU REV PSYCHOL, V64, P135, DOI 10.1146/annurev-psych-113011-143750
   Donnelly JE, 2016, MED SCI SPORT EXER, V48, P1197, DOI 10.1249/MSS.0000000000000901
   Dumith SC, 2011, INT J EPIDEMIOL, V40, P685, DOI 10.1093/ije/dyq272
   Eddolls WTB, 2017, SPORTS MED, V47, P2363, DOI 10.1007/s40279-017-0753-8
   Ekkekakis P, 2005, J SPORT SCI, V23, P477, DOI 10.1080/02640410400021492
   Erickson KI, 2019, MED SCI SPORT EXER, V51, P1242, DOI 10.1249/MSS.0000000000001936
   Erskine HE, 2015, PSYCHOL MED, V45, P1551, DOI 10.1017/S0033291714002888
   Esteban-Cornejo I, 2015, J SCI MED SPORT, V18, P534, DOI 10.1016/j.jsams.2014.07.007
   Faude O, 2014, INT J SPORT PHYSIOL, V9, P936, DOI 10.1123/ijspp.2013-0429
   Guthold R, 2020, LANCET CHILD ADOLESC, V4, P23, DOI 10.1016/S2352-4642(19)30323-2
   Hatch SL, 2007, SOC SCI MED, V64, P2285, DOI 10.1016/j.socscimed.2007.02.027
   Hay J, 2012, ARCH PEDIAT ADOL MED, V166, P1022, DOI 10.1001/archpediatrics.2012.1028
   Higgins J. P. T., 2016, COCHRANE DATABASE S1, V10, P29, DOI DOI 10.1002/14651858.CD201601
   Janssen I, 2010, INT J BEHAV NUTR PHY, V7, DOI 10.1186/1479-5868-7-40
   Jebali T, 2013, BIOL SPORT, V30, P219, DOI 10.5604/20831862.1059304
   Jung ME, 2014, PLOS ONE, V9, DOI 10.1371/journal.pone.0114541
   Khan NA, 2014, PEDIATR EXERC SCI, V26, P138, DOI 10.1123/pes.2013-0125
   Lambrick D, 2016, PSYCHOPHYSIOLOGY, V53, P1335, DOI 10.1111/psyp.12688
   Larun L, 2006, COCHRANE DB SYST REV, DOI 10.1002/14651858.CD004691.pub2
   Lauglo R, 2016, BMJ OPEN SPORT EXERC, V2, pe000111, DOI DOI 10.1136/BMJSEM-2016-000111
   Leahy AA, 2019, PEDIATR EXERC SCI, V31, P107, DOI 10.1123/pes.2018-0039
   Lubans D, 2016, PEDIATRICS, V138, DOI 10.1542/peds.2016-1642
   Lubans DR, 2017, INT J BEHAV NUTR PHY, V14, DOI 10.1186/s12966-017-0479-x
   Ludyga S, 2019, J SCI MED SPORT, V22, P96, DOI 10.1016/j.jsams.2018.05.027
   Ludyga S, 2016, PSYCHOPHYSIOLOGY, V53, P1611, DOI 10.1111/psyp.12736
   Ma JK, 2015, APPL PHYSIOL NUTR ME, V40, P238, DOI 10.1139/apnm-2014-0309
   Malik AA, 2019, J SPORT SCI MED, V18, P1
   Malik AA, 2018, INT J PSYCHOPHYSIOL, V133, P140, DOI 10.1016/j.ijpsycho.2018.07.473
   Malik AA, 2018, MED SCI SPORT EXER, V50, P1021, DOI 10.1249/MSS.0000000000001508
   Martin LT, 2007, INT J EPIDEMIOL, V36, P769, DOI 10.1093/ije/dym063
   Martinez-Lopez E. J., 2018, J PHYS ED SPORT, V18, P1572, DOI [10.7752/jpes.2018.03232, DOI 10.7752/JPES.2018.03232]
   Messler CF, 2018, J ATTEN DISORD, V22, P806, DOI 10.1177/1087054716636936
   Mezcua-Hidalgo A, 2019, PERCEPT MOTOR SKILL, V126, P202, DOI 10.1177/0031512518825197
   Moreau D, 2019, PERSPECT PSYCHOL SCI, V14, P734, DOI 10.1177/1745691619850568
   Moreau D, 2017, ELIFE, V6, DOI 10.7554/eLife.25062
   Mundkur Nandini, 2005, Indian Journal of Pediatrics, V72, P855, DOI 10.1007/BF02731115
   Northey JM, 2018, BRIT J SPORT MED, V52, P154, DOI 10.1136/bjsports-2016-096587
   Oliveira B. R., 2018, PLOS ONE, V13, P6
   Parfitt G, 2009, J EXERC SCI FIT, V7, pS34, DOI 10.1016/S1728-869X(09)60021-6
   Pesce C, 2012, J SPORT EXERCISE PSY, V34, P766, DOI 10.1123/jsep.34.6.766
   Pontifex MB, 2011, J COGNITIVE NEUROSCI, V23, P1332, DOI 10.1162/jocn.2010.21528
   Rodriguez-Ayllon M, 2019, SPORTS MED, V49, P1383, DOI 10.1007/s40279-019-01099-5
   Ruiz-Ariza A, 2019, EUR PHYS EDUC REV, V25, P355, DOI 10.1177/1356336X17739271
   Saanijoki T, 2018, NEUROPSYCHOPHARMACOL, V43, P246, DOI 10.1038/npp.2017.148
   Selmi W, 2018, PHYSIOL BEHAV, V188, P42, DOI 10.1016/j.physbeh.2018.01.016
   Singh AS, 2019, BRIT J SPORT MED, V53, P640, DOI 10.1136/bjsports-2017-098136
   Stenman M, 2017, HUM MOV, V18, P15
   Stork MJ, 2017, HEALTH PSYCHOL REV, V11, P324, DOI 10.1080/17437199.2017.1326011
   Thompson WR, 2018, ACSMS HEALTH FIT J, V22, P10, DOI 10.1249/FIT.0000000000000438
   Travlos AK, 2010, INT J SPORT EXERC PS, V8, P302, DOI 10.1080/1612197X.2010.9671955
   Vazou S, 2019, INT J SPORT EXERC PS, V17, P153, DOI 10.1080/1612197X.2016.1223423
   Venckunas T, 2016, J STRENGTH COND RES, V30, P2114, DOI 10.1519/JSC.0000000000001322
   Winn CON, 2019, J SPORT HEALTH SCI, DOI [10.1016/j.jshs.2019.05.009, DOI 10.1016/J.JSHS.2019.05.009]
   Yeung RR, 1996, J PSYCHOSOM RES, V40, P123, DOI 10.1016/0022-3999(95)00554-4
NR 75
TC 6
Z9 6
U1 13
U2 41
PU LIPPINCOTT WILLIAMS & WILKINS
PI PHILADELPHIA
PA TWO COMMERCE SQ, 2001 MARKET ST, PHILADELPHIA, PA 19103 USA
SN 0195-9131
EI 1530-0315
J9 MED SCI SPORT EXER
JI Med. Sci. Sports Exerc.
PD OCT
PY 2020
VL 52
IS 10
BP 2224
EP 2234
DI 10.1249/MSS.0000000000002359
PG 11
WC Sport Sciences
SC Sport Sciences
GA NS0RY
UT WOS:000571968600019
PM 32301856
DA 2021-05-17
ER

PT J
AU Farias, LF
   Browne, RAV
   Astorino, TA
   Costa, EC
AF Farias-Junior, Luiz F.
   Browne, Rodrigo A., V
   Astorino, Todd A.
   Costa, Eduardo C.
TI Physical activity level and perceived exertion predict in-task affective
   valence to low-volume high-intensity interval exercise in adult males
SO PHYSIOLOGY & BEHAVIOR
LA English
DT Article
DE High-intensity interval exercise; Affect; Perceived exertion; Physical
   inactivity
ID PSYCHOLOGICAL RESPONSES; ACTIVITY QUESTIONNAIRE; HEALTH; DISPLEASURE;
   RELIABILITY; PLEASURE; PROGRESS
AB Previous results reveal a decline in affective valence in response to progressive exercise in adults. However, this similar decline is not universally observed in response to high intensity interval exercise (HIIE), which may be due to its intermittent nature. The aim of the current study was to examine potential predictors of the in-task affective valence to low-volume HIIE (LV-HIIE; 10 x 60 s high-intensity intervals at 90% of maximal treadmill velocity interspersed by 60 s at 30% of maximal treadmill velocity). We analyzed data from 76 males (age and body mass index = 26.5 +/- 4.4 yr and 27.3 +/- 5.4 kg/m(2)) who had participated in previous investigations in our lab. Throughout each session, affective valence (Feeling Scale;+ 5 to -5), rating of perceived exertion (RPE; Borg scale 6 to 20), and heart rate (HR) were measured. The predictors of in-task affective valence were analyzed during different phases of the LV-HIIE session (i.e. beginning, average of high-intensity intervals 1-3; middle, average of high-intensity intervals 4-7; and end, average of high-intensity intervals 8-10). Results showed a significant decline in affective valence (p < 0.001), increase in RPE (p < 0.001) and HR (p < 0.001) in response to LV-HIIE. Primary predictors of in-task affective valence to LV-HIIE were physical activity level and RPE (beginning, R-2 = 0.511, p < 0.001; middle, R-2 = 0.681, p < 0.001; end, R-2 = 0.742, p = 0.008). In conclusion, physical activity level and perceived exertion significantly predict the in-task affective valence to LV-HIIE in adult males.
C1 [Farias-Junior, Luiz F.; Browne, Rodrigo A., V; Costa, Eduardo C.] Univ Fed Rio Grande do Norte, Dept Phys Educ, Campus Univ, BR-59078970 Natal, RN, Brazil.
   [Farias-Junior, Luiz F.; Browne, Rodrigo A., V; Costa, Eduardo C.] Univ Fed Rio Grande do Norte, Grad Program Hlth Sci, Natal, RN, Brazil.
   [Astorino, Todd A.] CSU San Marcos, Dept Kinesiol, San Marcos, CA USA.
RP Costa, EC (corresponding author), Univ Fed Rio Grande do Norte, Dept Phys Educ, Campus Univ, BR-59078970 Natal, RN, Brazil.
EM astorino@csusm.edu; ecc@ufrnet.br
RI Costa, Eduardo/M-2377-2019; Browne, Rodrigo Alberto Vieira/J-8284-2014
OI Costa, Eduardo/0000-0003-2807-7109; Browne, Rodrigo Alberto
   Vieira/0000-0003-3005-247X; Farias Junior, Luiz
   Fernando/0000-0003-4546-3079
FU Brazilian National Council for Scientific and Technological Development
   (CNPq)Conselho Nacional de Desenvolvimento Cientifico e Tecnologico
   (CNPQ) [476902/2013-4]; Coordination for the Improvement of Higher
   Education Personnel - Brazil (CAPES)Coordenacao de Aperfeicoamento de
   Pessoal de Nivel Superior (CAPES)
FX This study was supported by the Brazilian National Council for
   Scientific and Technological Development (CNPq; 476902/2013-4). The
   Coordination for the Improvement of Higher Education Personnel - Brazil
   (CAPES) gave support for the Ph.D scholarship of the first and second
   authors.
CR Alves ED., 2019, SPORT SCI, V15, P329, DOI [10.1007/s11332-018-0516-4, DOI 10.1007/S11332-018-0516-4]
   Ariely D, 2003, ORGAN BEHAV HUM DEC, V91, P128, DOI 10.1016/S0749-5978(03)00061-X
   Astorino TA, 2018, PHYSIOL BEHAV, V196, P211, DOI 10.1016/j.physbeh.2018.08.017
   Batacan RB, 2017, BRIT J SPORT MED, V51, DOI 10.1136/bjsports-2015-095841
   BORG GAV, 1982, MED SCI SPORT EXER, V14, P377, DOI 10.1249/00005768-198205000-00012
   Box AG, 2020, PSYCHOL SPORT EXERC, V47, DOI 10.1016/j.psychsport.2019.04.011
   Cabral LL, 2020, MEAS PHYS EDUC EXERC, V24, P103, DOI 10.1080/1091367X.2019.1710709
   Cohen J., 1988, STAT POWER ANAL BEHA
   Craig CL, 2003, MED SCI SPORT EXER, V35, P1381, DOI 10.1249/01.MSS.0000078924.61453.FB
   Dantas TCB, 2017, J STRENGTH COND RES, V31, P2263, DOI 10.1519/JSC.0000000000001688
   Dinger MK, 2006, AM J HEALTH EDUC, V37, P337, DOI 10.1080/19325037.2006.10598924
   Ekkekakis P, 2003, COGNITION EMOTION, V17, P213, DOI 10.1080/02699930302292
   Ekkekakis P, 2011, SPORTS MED, V41, P641, DOI 10.2165/11590680-000000000-00000
   Farias LF, 2019, J SPORT SCI MED, V18, P181
   Farias LF, 2019, PHYSIOL BEHAV, V199, P200, DOI 10.1016/j.physbeh.2018.11.028
   Frazao DT, 2016, PLOS ONE, V11, DOI 10.1371/journal.pone.0152752
   Garber CE, 2011, MED SCI SPORT EXER, V43, P1334, DOI 10.1249/MSS.0b013e318213fefb
   Gaskill SE, 2001, INT J SPORTS MED, V22, P586, DOI 10.1055/s-2001-18522
   Gibala MJ, 2012, J PHYSIOL-LONDON, V590, P1077, DOI 10.1113/jphysiol.2011.224725
   Gillen JB, 2014, APPL PHYSIOL NUTR ME, V39, P409, DOI 10.1139/apnm-2013-0187
   Gist NH, 2014, SPORTS MED, V44, P269, DOI 10.1007/s40279-013-0115-0
   Hallal PC, 2012, LANCET, V380, P247, DOI 10.1016/S0140-6736(12)60646-1
   HARDY CJ, 1989, J SPORT EXERCISE PSY, V11, P304, DOI 10.1123/jsep.11.3.304
   Jung ME, 2014, PLOS ONE, V9, DOI 10.1371/journal.pone.0114541
   Kilpatrick MW, 2015, RES Q EXERCISE SPORT, V86, P244, DOI 10.1080/02701367.2015.1015673
   Ladwig MA, 2017, ACSMS HEALTH FIT J, V21, P10, DOI 10.1249/FIT.0000000000000332
   Martinez N, 2015, J SPORT EXERCISE PSY, V37, P138, DOI 10.1123/jsep.2014-0212
   Midgley AW, 2009, APPL PHYSIOL NUTR ME, V34, P115, DOI 10.1139/H08-146
   Oliveira BRR, 2013, PLOS ONE, V8, DOI 10.1371/journal.pone.0079965
   Olney N, 2018, J STRENGTH COND RES, V32, P2130, DOI 10.1519/JSC.0000000000002154
   Oliveira BRR, 2015, CNS NEUROL DISORD-DR, V14, P1214, DOI 10.2174/1871527315666151111121924
   Robertson R J, 1997, Exerc Sport Sci Rev, V25, P407
   Stork MJ, 2017, HEALTH PSYCHOL REV, V11, P324, DOI 10.1080/17437199.2017.1326011
   Sultana RN, 2019, SPORTS MED, V49, P1687, DOI 10.1007/s40279-019-01167-w
   THOMAS S, 1992, CAN J SPORT SCI, V17, P338
   Tudor-Locke C, 2010, INT J BEHAV NUTR PHY, V7, DOI 10.1186/1479-5868-7-60
   W. Consultation on Obesity, 2000, WHO TECHN REP SER, P268
   Williams DM, 2012, ANN BEHAV MED, V44, P43, DOI 10.1007/s12160-012-9362-9
   Wood KM, 2016, J STRENGTH COND RES, V30, P244, DOI 10.1519/JSC.0000000000001042
   Zenko Z, 2016, J SPORT EXERCISE PSY, V38, P149, DOI 10.1123/jsep.2015-0286
NR 40
TC 0
Z9 0
U1 1
U2 6
PU PERGAMON-ELSEVIER SCIENCE LTD
PI OXFORD
PA THE BOULEVARD, LANGFORD LANE, KIDLINGTON, OXFORD OX5 1GB, ENGLAND
SN 0031-9384
J9 PHYSIOL BEHAV
JI Physiol. Behav.
PD OCT 1
PY 2020
VL 224
AR 112960
DI 10.1016/j.physbeh.2020.112960
PG 6
WC Psychology, Biological; Behavioral Sciences
SC Psychology; Behavioral Sciences
GA MT4FV
UT WOS:000554926600001
PM 32659496
DA 2021-05-17
ER

PT J
AU Gripp, F
   Nava, RC
   Cassilhas, RC
   Esteves, EA
   Magalhaes, COD
   Dias-Peixoto, MF
   Magalhaes, FD
   Amorim, FT
AF Gripp, Fernando
   Nava, Roberto Carlos
   Cassilhas, Ricardo Cardoso
   Esteves, Elizabethe Adriana
   Magalhaes, Caique Olegario Diniz
   Dias-Peixoto, Marco Fabricio
   de Castro Magalhaes, Flavio
   Amorim, Fabiano Trigueiro
TI HIIT is superior than MICT on cardiometabolic health during training and
   detraining
SO EUROPEAN JOURNAL OF APPLIED PHYSIOLOGY
LA English
DT Article
DE High-intensity interval training; Moderate-intensity continuous
   training; Cardiorespiratory fitness; Obesity; Blood pressure; Detraining
ID HIGH-INTENSITY INTERVAL; INTERMITTENT RECOVERY TEST; HUMAN
   SKELETAL-MUSCLE; TRANSPORT PROTEINS; EXERCISE; VO2MAX; PERFORMANCE;
   IMPROVEMENTS; ADAPTATIONS; DISEASE
AB Purpose This study investigated the cardiometabolic health of overweight/obese untrained individuals in response to 8 weeks of HIIT and MICT using a field approach, and to 4 weeks of training cessation (TC).
   Methods Twenty- two subjects performed 8 weeks of moderate intensity continuous training (MICT-n = 11) or highintensity interval training (HIIT-n = 11) (outdoor running), followed by 4 weeks of TC. Cardiorespiratory fitness, body composition, arterial blood pressure, glucose metabolism and blood lipids were measured pre-training (PRE), post-training (POST) and TC.
   Results HIIT improved eight indicators of cardiometabolic health (VO2 max, BMI, body fat, visceral fat, systolic blood pressure, total cholesterol, fasting glucose and triglycerides-p < 0.05) while MICT only three (VO2 max, BMI, and visceral fat-p < 0.05). After 4 weeks of TC, four positive adaptations from HIIT were negatively affected (VO2 max, visceral fat, systolic blood pressure and total cholesterol-p < 0.05) and three in the MICT group (VO2 max, BMI and visceral fat, p < 0.05).
   Conclusion Eight weeks of HIIT performed in a real-world setting promoted a greater number of positive adaptations in cardiometabolic health of individuals with overweight/obese compared to MICT. Most of the positive effects of the HIIT protocol were also found to be longer lasting and maintained after the suspension of high-intensity interval running for 4 weeks. Conversely, all positive effects of MICT protocols were reversed after TC.
C1 [Gripp, Fernando; Cassilhas, Ricardo Cardoso; Esteves, Elizabethe Adriana; Magalhaes, Caique Olegario Diniz; Dias-Peixoto, Marco Fabricio; de Castro Magalhaes, Flavio; Amorim, Fabiano Trigueiro] Fed Univ Jequitinhonha & Mucuri Valleys, Multictr Grad Program Physiol Sci, Diamantina, MG, Brazil.
   [Nava, Roberto Carlos; de Castro Magalhaes, Flavio; Amorim, Fabiano Trigueiro] Univ New Mexico, Dept Hlth Exercise & Sports Sci, Johnson Ctr B145 MSC04 2610, Albuquerque, NM 87131 USA.
   [Gripp, Fernando; Cassilhas, Ricardo Cardoso; Magalhaes, Caique Olegario Diniz; Dias-Peixoto, Marco Fabricio; de Castro Magalhaes, Flavio; Amorim, Fabiano Trigueiro] Fed Univ Jequitinhonha & Mucuri Valleys, Dept Phys Educ, Diamantina, MG, Brazil.
   [Esteves, Elizabethe Adriana] Fed Univ Jequitinhonha & Mucuri Valleys, Dept Nutr, Diamantina, MG, Brazil.
RP Amorim, FT (corresponding author), Fed Univ Jequitinhonha & Mucuri Valleys, Multictr Grad Program Physiol Sci, Diamantina, MG, Brazil.; Amorim, FT (corresponding author), Univ New Mexico, Dept Hlth Exercise & Sports Sci, Johnson Ctr B145 MSC04 2610, Albuquerque, NM 87131 USA.; Amorim, FT (corresponding author), Fed Univ Jequitinhonha & Mucuri Valleys, Dept Phys Educ, Diamantina, MG, Brazil.
EM amorim@unm.edu
RI Cassilhas, Ricardo C./E-5920-2012
OI Cassilhas, Ricardo C./0000-0001-6970-2551; Amorim,
   Fabiano/0000-0003-2936-4484
FU Coordenacao de Aperfeicoamento de Pessoal de Nivel
   Superior-CAPESCoordenacao de Aperfeicoamento de Pessoal de Nivel
   Superior (CAPES) [PNPD-2455/2011]; Fundacao de Amparo a Pesquisa do
   Estado de Minas Gerais-FAPEMIGFundacao de Amparo a Pesquisa do Estado de
   Minas Gerais (FAPEMIG) [APQ-01915-13, APQ-01871-14, APQ-01727-18,
   APQ-01436-15, APQ-03058-16]; (Conselho Nacional de Desenvolvimento
   Cientifico e Tecnologico)-CNPqConselho Nacional de Desenvolvimento
   Cientifico e Tecnologico (CNPQ) [447007/2014-9, 407975/2018-7]
FX The authors disclose receipt of financial support for the research,
   authorship, and/or publication of this article: Coordenacao de
   Aperfeicoamento de Pessoal de Nivel Superior-CAPES (PNPD-2455/2011),
   Fundacao de Amparo a Pesquisa do Estado de Minas Gerais-FAPEMIG
   (APQ-01915-13, APQ-01871-14, APQ-01727-18, APQ-01436-15, APQ-03058-16),
   and Conselho Nacional de Desenvolvimento Cientifico e Tecnologico)-CNPq
   (447007/2014-9, 407975/2018-7).
CR Ahmadizad S, 2015, HORM MOL BIOL CLIN I, V21, P165, DOI 10.1515/hmbci-2014-0038
   Ainsworth BE, 2011, MED SCI SPORT EXER, V43, P1575, DOI 10.1249/MSS.0b013e31821ece12
   Baekkerud FH, 2016, MED SCI SPORT EXER, V48, P491, DOI 10.1249/MSS.0000000000000777
   Bangsbo J, 2008, SPORTS MED, V38, P37, DOI 10.2165/00007256-200838010-00004
   Batacan RB, 2017, BRIT J SPORT MED, V51, DOI 10.1136/bjsports-2015-095841
   Blackwell J, 2017, PHYSIOL REP, V5, DOI 10.14814/phy2.13390
   Bonsu B, 2016, EUR J APPL PHYSIOL, V116, P77, DOI 10.1007/s00421-015-3224-7
   Boudou P, 2003, EUR J ENDOCRINOL, V149, P421, DOI 10.1530/eje.0.1490421
   Burgomaster KA, 2007, AM J PHYSIOL-REG I, V292, pR1970, DOI 10.1152/ajpregu.00503.2006
   Ciolac EG, 2012, AM J CARDIOVASC DIS, V2, P102
   Cohen J., 1988, STAT POWER ANAL BEHA
   Costa EC, 2018, SPORTS MED, V48, P2127, DOI 10.1007/s40279-018-0944-y
   Daussin FN, 2008, AM J PHYSIOL-REG I, V295, pR264, DOI 10.1152/ajpregu.00875.2007
   de Matos MA, 2018, FRONT PHYSIOL, V9, DOI 10.3389/fphys.2018.01451
   Delahunt E, 2013, PREV MED, V56, P278, DOI 10.1016/j.ypmed.2013.01.010
   Esfandiari S, 2014, EUR J APPL PHYSIOL, V114, P331, DOI 10.1007/s00421-013-2773-x
   Fisher G, 2015, PLOS ONE, V10, DOI 10.1371/journal.pone.0138853
   Gillen JB, 2018, APPL PHYSIOL NUTR ME, V43, pIII, DOI 10.1139/apnm-2018-0453
   Gillen JB, 2014, APPL PHYSIOL NUTR ME, V39, P409, DOI 10.1139/apnm-2013-0187
   Gray SR, 2016, BRIT J SPORT MED, V50, P1231, DOI 10.1136/bjsports-2015-095705
   Hallal PC, 2012, LANCET, V380, P247, DOI 10.1016/S0140-6736(12)60646-1
   Hazell TJ, 2012, INT J SPORT NUTR EXE, V22, P276, DOI 10.1123/ijsnem.22.4.276
   Helgerud J, 2007, MED SCI SPORT EXER, V39, P665, DOI 10.1249/mss.0b013e3180304570
   Houston MC, 2009, PROG CARDIOVASC DIS, V52, P61, DOI 10.1016/j.pcad.2009.02.002
   Jelleyman C, 2015, OBES REV, V16, P942, DOI 10.1111/obr.12317
   Kessler HS, 2012, SPORTS MED, V42, P489, DOI 10.2165/11630910-000000000-00000
   Korkiakangas EE, 2009, HEALTH PROMOT INT, V24, P416, DOI 10.1093/heapro/dap031
   Lear SA, 2017, LANCET, V390, P2643, DOI 10.1016/S0140-6736(17)31634-3
   Leger LA, 1988, J SPORT SCI, V6, P93, DOI 10.1080/02640418808729800
   Little JP, 2010, J PHYSIOL-LONDON, V588, P1011, DOI 10.1113/jphysiol.2009.181743
   Lunt H, 2014, PLOS ONE, V9, DOI 10.1371/journal.pone.0083256
   MacInnis MJ, 2017, J PHYSIOL-LONDON, V595, P2915, DOI 10.1113/JP273196
   Macpherson REK, 2011, MED SCI SPORT EXER, V43, P115, DOI 10.1249/MSS.0b013e3181e5eacd
   Marles A, 2007, EUR J APPL PHYSIOL, V99, P633, DOI 10.1007/s00421-006-0386-3
   Martins C, 2017, MED SCI SPORT EXER, V49, P1851, DOI [10.1249/mss.0000000000001296, 10.1249/MSS.0000000000001296]
   McGinley C, 2016, J APPL PHYSIOL, V121, P1290, DOI 10.1152/japplphysiol.00630.2016
   Medbo JI, 2012, APPL PHYSIOL NUTR ME, V37, P860, DOI [10.1139/h2012-056, 10.1139/H2012-056]
   Milanovic Z, 2015, SPORTS MED, V45, P1339, DOI 10.1007/s40279-015-0361-4
   Ready A E, 1981, Can J Appl Sport Sci, V6, P114
   Reljic D, 2018, EUR J APPL PHYSIOL, V118, P1153, DOI 10.1007/s00421-018-3845-8
   Rowe GC, 2014, CIRCULATION, V129, P798, DOI 10.1161/CIRCULATIONAHA.113.001590
   Roy M, 2018, MED SCI SPORT EXER, V50, P1818, DOI 10.1249/MSS.0000000000001642
   Scharhag-Rosenberger F, 2010, J SCI MED SPORT, V13, P74, DOI 10.1016/j.jsams.2008.12.626
   Scott SN, 2019, DIABETES CARE, V42, P2330, DOI 10.2337/dc19-0871
   Scott SN, 2019, J PHYSIOL-LONDON, V597, P4203, DOI 10.1113/JP278062
   Sloth M, 2013, SCAND J MED SCI SPOR, V23, pE341, DOI 10.1111/sms.12092
   Steckling FM, 2016, EXP CLIN ENDOCR DIAB, V124, P597, DOI 10.1055/s-0042-111044
   Sultana RN, 2019, SPORTS MED, V49, P1687, DOI 10.1007/s40279-019-01167-w
   Warburton DER, 2004, MED SCI SPORT EXER, V36, P991, DOI 10.1249/01.MSS.0000128163.88298.CB
   Yano Y, 2012, HYPERTENS RES, V35, P695, DOI 10.1038/hr.2012.26
NR 50
TC 0
Z9 0
U1 12
U2 18
PU SPRINGER
PI NEW YORK
PA ONE NEW YORK PLAZA, SUITE 4600, NEW YORK, NY, UNITED STATES
SN 1439-6319
EI 1439-6327
J9 EUR J APPL PHYSIOL
JI Eur. J. Appl. Physiol.
PD JAN
PY 2021
VL 121
IS 1
BP 159
EP 172
DI 10.1007/s00421-020-04502-6
EA SEP 2020
PG 14
WC Physiology; Sport Sciences
SC Physiology; Sport Sciences
GA PU0JZ
UT WOS:000574067700001
PM 33000332
DA 2021-05-17
ER

PT J
AU Stenqvist, TB
   Torstveit, MK
   Faber, J
   Melin, AK
AF Stenqvist, Thomas Birkedal
   Torstveit, Monica Klungland
   Faber, Jens
   Melin, Anna Katarina
TI Impact of a 4-Week Intensified Endurance Training Intervention on
   Markers of Relative Energy Deficiency in Sport (RED-S) and Performance
   Among Well-Trained Male Cyclists
SO FRONTIERS IN ENDOCRINOLOGY
LA English
DT Article
DE endurance athletes; energy availability; hormonal response; male
   cyclists; resting metabolic rate; testosterone; training intervention
ID TESTOSTERONE CORTISOL RATIO; RESTING METABOLIC-RATE; FEMALE ATHLETE
   TRIAD; CONSENSUS STATEMENT; BODY-COMPOSITION; EXERCISE; AVAILABILITY;
   RESTRICTION; PULSATILITY; PREVENTION
AB Cyclists often apply block periodization to high training volumes in meso- and macrocycles to optimize training adaptation and to prepare for competition. Body mass influences performance in many sports, including endurance disciplines, and conditions related to the syndrome Relative Energy Deficiency in Sports (RED-S) such as metabolic adaptations and premature osteoporosis have also been reported in male cyclists. This study aimed to determine how a 4-week mesocycle of intensified endurance training designed to increase performance, would affect markers of RED-S in well-trained male cyclists. Twenty-two participants (age: 33.5 +/- 6.6 years, height: 181.4 +/- 5.2 cm, weight: 76.5 +/- 7.4 kg, peak oxygen uptake (VO2peak): 63.5 +/- 6.6 mL center dot kg(-1)center dot min(-1)) were recruited and instructed to maintain their background training load and to follow a supervised training protocol consisting of three high-intensity interval training sessions per week with a work duration of 32 min per session. Protocols included pre- and postintervention assessment of resting metabolic rate (RMR) using a ventilated hood, body composition and bone health by dual-energy X-ray absorptiometry (DXA), blood samples, energy intake, and aerobic performance. The interval training increased participants' aerobic performance-peak power output [4.8%,p< 0.001], VO2peak[2.4%,p= 0.005], and functional threshold power [6.5%,p< 0.001] as well as total testosterone levels [8.1%,p= 0.011]-while no changes were observed in free testosterone [4.1%,p= 0.326]. Bodyweight, body composition, and energy intake were unchanged from pre- to post-test. Triiodothyronine (T-3) [4.8%,p= 0.008], absolute RMR [3.0%,p= 0.010], relative RMR [2.6%,p= 0.013], and RMRratio[3.3%,p= 0.011] decreased, and cortisol levels increased [12.9%,p= 0.021], while no change were observed in the total testosterone:cortisol ratio [1.6%,p= 0.789] or the free testosterone:cortisol (fT:cor) ratio [3.2%,p= 0.556]. A subgroup analysis of the five participants with the largest increase in fT:cor ratio, revealed a greater improvement in functional threshold power (9.5 vs. 2.5%,p= 0.037), and higher relative RMR (0.6 vs. -4.2%p= 0.039, respectively). In conclusion, 4 weeks of intensified endurance interval training increased the athletes' aerobic performance and testosterone levels. However, negative changes in markers related to RED-S, such as a reduction in RMR and T-3, and an increase in cortisol were observed. These results indicate the complexity involved, and that male athletes are at risk of developing clinical indications of RED-S even during a short 4-week endurance training mesocycle.
C1 [Stenqvist, Thomas Birkedal; Torstveit, Monica Klungland] Univ Agder, Fac Hlth & Sport Sci, Dept Sport Sci & Phys Educ, Kristiansand, Norway.
   [Faber, Jens] Herlev Univ Hosp, Dept Med, Endocrinol, Copenhagen, Denmark.
   [Melin, Anna Katarina] Linnaeus Univ, Fac Social Sci, Dept Sport Sci, Vaxjo Kalmar, Sweden.
RP Stenqvist, TB (corresponding author), Univ Agder, Fac Hlth & Sport Sci, Dept Sport Sci & Phys Educ, Kristiansand, Norway.
EM thomas.b.stenqvist@uia.no
CR Andersen OK, 2018, BMJ OPEN SPORT EXERC, V4, DOI 10.1136/bmjsem-2018-000449
   BANFI G, 1993, INT J SPORTS MED, V14, P373, DOI 10.1055/s-2007-1021195
   BROEDER CE, 1992, AM J CLIN NUTR, V55, P802
   Burke LM, 2004, J SPORT SCI, V22, P15, DOI 10.1080/0264041031000140527
   Burke LM, 2018, INT J SPORT NUTR EXE, V28, P350, DOI 10.1123/ijsnem.2018-0142
   Cadegiani FA, 2017, BMC SPORTS SCI MED R, V9, DOI 10.1186/s13102-017-0079-8
   Cohen J., 1988, STAT POWER ANAL BEHA
   Compher C, 2006, J AM DIET ASSOC, V106, P881, DOI 10.1016/j.jada.2006.02.009
   CUNNINGHAM JJ, 1980, AM J CLIN NUTR, V33, P2372, DOI 10.1093/ajcn/33.11.2372
   De Pauw K, 2013, INT J SPORT PHYSIOL, V8, P111, DOI 10.1123/ijspp.8.2.111
   Drenowatz C, 2013, EUR J SPORT SCI, V13, P422, DOI 10.1080/17461391.2011.635707
   Elliott-Sale KJ, 2018, INT J SPORT NUTR EXE, V28, P335, DOI 10.1123/ijsnem.2018-0127
   Friedl KE, 2000, J APPL PHYSIOL, V88, P1820
   Gibson RS, 2005, PRINCIPLES NUTR ASSE
   Goldman AL, 2017, ENDOCR REV, V38, P302, DOI 10.1210/er.2017-00025
   Heikura IA, 2018, INT J SPORT NUTR EXE, V28, P403, DOI 10.1123/ijsnem.2017-0313
   Hooper DR, 2017, EUR J APPL PHYSIOL, V117, P1349, DOI 10.1007/s00421-017-3623-z
   HOWLEY ET, 1995, MED SCI SPORT EXER, V27, P1292
   Jeukendrup A E, 2000, J Sci Med Sport, V3, P414, DOI 10.1016/S1440-2440(00)80008-0
   Keay N, 2018, BMJ OPEN SPORT EXERC, V4, DOI 10.1136/bmjsem-2018-000424
   Koehler K, 2017, EUR J CLIN NUTR, V71, P365, DOI 10.1038/ejcn.2016.203
   Koehler K, 2016, J SPORT SCI, V34, P1921, DOI 10.1080/02640414.2016.1142109
   Krieger JW, 2006, AM J CLIN NUTR, V83, P260
   Kyrolainen H, 2008, EUR J APPL PHYSIOL, V102, P539, DOI 10.1007/s00421-007-0619-0
   Lee EC, 2017, J STRENGTH COND RES, V31, P2920, DOI 10.1519/JSC.0000000000002122
   LOUCKS AB, 1993, AM J PHYSIOL, V264, pR924
   Loucks AB, 2003, J CLIN ENDOCR METAB, V88, P297, DOI 10.1210/jc.2002-020369
   Loucks AB, 1998, J APPL PHYSIOL, V84, P37
   Meeusen R, 2013, MED SCI SPORT EXER, V45, P186, DOI 10.1249/MSS.0b013e318279a10a
   Melin A, 2015, SCAND J MED SCI SPOR, V25, P610, DOI 10.1111/sms.12261
   Mountjoy M, 2018, INT J SPORT NUTR EXE, V28, P316, DOI 10.1123/ijsnem.2018-0136
   Mountjoy M, 2015, BRIT J SPORT MED, V49, P1354, DOI 10.1136/bjsports-2015-094873
   Mountjoy M, 2014, BRIT J SPORT MED, V48, P491, DOI 10.1136/bjsports-2014-093502
   Nakamura Y, 2016, STRESS, V19, P151, DOI 10.3109/10253890.2015.1121984
   NANA A, 2012, INT J SPORT NUTR EXE, V0022, P00313, DOI DOI 10.1123/ijsnem.22.5.313
   Nana A, 2015, INT J SPORT NUTR EXE, V25, P198, DOI 10.1123/ijsnem.2013-0228
   Nattiv Aurelia, 2007, Med Sci Sports Exerc, V39, P1867
   Olmedillas H, 2012, BMC MED, V10, DOI 10.1186/1741-7015-10-168
   Olmedillas H, 2011, PLOS ONE, V6, DOI 10.1371/journal.pone.0024841
   Phillips SM, 2011, J SPORT SCI, V29, pS29, DOI 10.1080/02640414.2011.619204
   Schaal K, 2011, MED SCI SPORT EXER, V43, P34, DOI 10.1249/MSS.0b013e3181e91ece
   Speakman JR, 2003, P NUTR SOC, V62, P621, DOI 10.1079/PNS2003282
   Stellingwerff T, 2019, INT J SPORT NUTR EXE, V29, P141, DOI 10.1123/ijsnem.2018-0305
   Sylta O, 2016, MED SCI SPORT EXER, V48, P2165, DOI 10.1249/MSS.0000000000001007
   THOMPSON J, 1993, INT J SPORT NUTR, V3, P194, DOI 10.1123/ijsn.3.2.194
   Torstveit MK, 2018, INT J SPORT NUTR EXE, V28, P419, DOI 10.1123/ijsnem.2017-0337
   Trexler ET, 2014, J INT SOC SPORT NUTR, V11, DOI 10.1186/1550-2783-11-7
   URHAUSEN A, 1995, SPORTS MED, V20, P251, DOI 10.2165/00007256-199520040-00004
   VERVOORN C, 1991, INT J SPORTS MED, V12, P257, DOI 10.1055/s-2007-1024677
   WEIR JBD, 1949, J PHYSIOL-LONDON, V109, P1, DOI 10.1113/jphysiol.1949.sp004363
   Whaley MH, 2012, ACSMS RESOURCE MANUA, V7th
   Woods AL, 2018, PLOS ONE, V13, DOI 10.1371/journal.pone.0191644
   Woods AL, 2017, PLOS ONE, V12, DOI 10.1371/journal.pone.0173807
   Woods SC, 2003, EXP BIOL MED, V228, P1175
NR 54
TC 0
Z9 0
U1 6
U2 7
PU FRONTIERS MEDIA SA
PI LAUSANNE
PA AVENUE DU TRIBUNAL FEDERAL 34, LAUSANNE, CH-1015, SWITZERLAND
SN 1664-2392
J9 FRONT ENDOCRINOL
JI Front. Endocrinol.
PD SEP 25
PY 2020
VL 11
AR 512365
DI 10.3389/fendo.2020.512365
PG 11
WC Endocrinology & Metabolism
SC Endocrinology & Metabolism
GA NY2OW
UT WOS:000576236400001
PM 33101190
OA DOAJ Gold, Green Published
DA 2021-05-17
ER

PT J
AU Yin, J
   Zhou, ZX
   Lan, TW
AF Yin, Jun
   Zhou, Zhixiong
   Lan, Tianwen
TI High-Intensity Interval Training versus Moderate-Intensity Continuous
   Training on Health Outcomes for Children and Adolescents: A
   Meta-analysis of Randomized Controlled Trials
SO BIOMED RESEARCH INTERNATIONAL
LA English
DT Review
ID CARDIORESPIRATORY FITNESS; CARDIOVASCULAR EVENTS; PHYSICAL-ACTIVITY; FAT
   MASS; EXERCISE; OBESE; BIOMARKERS; PREDICTOR; MUSCLE; WOMEN
AB Low cardiorespiratory fitness (CRF) is considered as an established risk factor for cardiovascular and metabolic disorders. However, the effectiveness of high-intensity interval training (HIIT) versus moderate-intensity continuous training (MICT) in children and adolescents remained uncertain. Electronic databases of the PubMed, EmBase, and the Cochrane library were searched for randomized controlled trials (RCTs) investigated the role of HIIT versus MICT for children and adolescents throughout December 2019. Sixteen RCTs involving a total of 543 children were selected for final meta-analysis. HIIT versus MICT showed high peak VO2 (weighted mean differences (WMD): 2.68; 95% confidence intervals (CIs): 1.81 to 3.55; P0.001), and no evidence of heterogeneity and publication bias was detected. However, there were no significant differences detected between HIIT and MICT on the levels of peak heart rate (HRmax), fat mass, free fat mass, weight, body mass index, waist circumference, systolic blood pressure, diastolic blood pressure, glycemia, insulinemia, total cholesterol, high density lipoprotein, low density lipoprotein, triglycerides, HOMA-IR, HbA1c, and leptinemia. The findings of this study revealed that HIIT versus MICT showed a significant improvement in peak VO2 in children and adolescents. Further large-scale RCTs should be conducted to compare the long-term effects of HIIT versus MICT in children and adolescents.
C1 [Yin, Jun; Zhou, Zhixiong; Lan, Tianwen] Capital Univ Phys Educ & Sports, Inst Sport Performance & Hlth Promot, Beijing, Peoples R China.
RP Zhou, ZX (corresponding author), Capital Univ Phys Educ & Sports, Inst Sport Performance & Hlth Promot, Beijing, Peoples R China.
EM yinjun@cupes.edu.cn; zhouzhixiong@cupes.edu.cn; lan13865352845@163.com
FU support program for High-level Teacher Team Development of Beijing
   Municipal Institutions [IDHT20170515]; Serving National Special Needs in
   Doctoral Talents Development Program-Performance Training and Health
   Promotion for Adolescents
FX This work was supported by the support program for High-level Teacher
   Team Development of Beijing Municipal Institutions (IDHT20170515) and
   Serving National Special Needs in Doctoral Talents Development
   Program-Performance Training and Health Promotion for Adolescents.
CR Ades AE, 2005, MED DECIS MAKING, V25, P646, DOI 10.1177/0272989X05282643
   Bacon AP, 2013, PLOS ONE, V8, DOI 10.1371/journal.pone.0073182
   Baekkerud FH, 2016, MED SCI SPORT EXER, V48, P491, DOI 10.1249/MSS.0000000000000777
   Baquet G, 2010, J STRENGTH COND RES, V24, P1381, DOI 10.1519/JSC.0b013e3181d1575a
   BEGG CB, 1994, BIOMETRICS, V50, P1088, DOI 10.2307/2533446
   Cao M, 2019, INT J ENV RES PUB HE, V16, DOI 10.3390/ijerph16091533
   de Araujo ACC, 2012, PLOS ONE, V7, DOI 10.1371/journal.pone.0042747
   Costa EC, 2018, SPORTS MED, V48, P2127, DOI 10.1007/s40279-018-0944-y
   Costigan S A, 2015, Prev Med Rep, V2, P973, DOI 10.1016/j.pmedr.2015.11.001
   Costigan SA, 2015, BRIT J SPORT MED, V49, DOI 10.1136/bjsports-2014-094490
   Costigan SA, 2016, MED SCI SPORT EXER, V48, P1985, DOI 10.1249/MSS.0000000000000993
   Cvetkovic N, 2018, SCAND J MED SCI SPOR, V28, P18, DOI 10.1111/sms.13241
   Daussin FN, 2008, AM J PHYSIOL-REG I, V295, pR264, DOI 10.1152/ajpregu.00875.2007
   De Nardi AT, 2018, DIABETES RES CLIN PR, V137, P149, DOI 10.1016/j.diabres.2017.12.017
   Deeks JJ., 2001, STAT METHODS EXAMINI, V2, P285, DOI DOI 10.1002/9780470693926.CH15
   Depiazzi JE, 2019, CLIN REHABIL, V33, P157, DOI 10.1177/0269215518792039
   DERSIMONIAN R, 1986, CONTROL CLIN TRIALS, V7, P177, DOI 10.1016/0197-2456(86)90046-2
   Dias KA, 2018, SPORTS MED, V48, P733, DOI 10.1007/s40279-017-0777-0
   Egger M, 1997, BMJ-BRIT MED J, V315, P629, DOI 10.1136/bmj.315.7109.629
   Farah BQ, 2014, PEDIATR OBES, V9, P111, DOI 10.1111/j.2047-6310.2012.00145.x
   Garcia-Hermoso A, 2016, OBES REV, V17, P531, DOI 10.1111/obr.12395
   Helgerud J, 2007, MED SCI SPORT EXER, V39, P665, DOI 10.1249/mss.0b013e3180304570
   Higgins JPT, 2003, BRIT MED J, V327, P557, DOI 10.1136/bmj.327.7414.557
   Jadad AR, 1996, CONTROL CLIN TRIALS, V17, P1, DOI 10.1016/0197-2456(95)00134-4
   Jefferson T, 2007, COCHRANE DB SYST REV, DOI 10.1002/14651858.CD000975.pub2
   Jo EA, 2020, METAB SYNDR RELAT D, V18, P96, DOI 10.1089/met.2018.0128
   Kargarfard M, 2016, PHYSICIAN SPORTSMED, V44, P208, DOI 10.1080/00913847.2016.1200442
   Kodama S, 2009, JAMA-J AM MED ASSOC, V301, P2024, DOI 10.1001/jama.2009.681
   Koubaa A, 2013, IOSR JPBS, V3, P31, DOI DOI 10.9790/3013-32103137
   Kristensen DE, 2015, J PHYSIOL-LONDON, V593, P2053, DOI 10.1113/jphysiol.2014.283267
   Larsen S, 2012, J PHYSIOL-LONDON, V590, P3349, DOI 10.1113/jphysiol.2012.230185
   Lavie CJ, 2015, CIRC RES, V117, P207, DOI 10.1161/CIRCRESAHA.117.305205
   Lazzer S, 2017, J ENDOCRINOL INVEST, V40, P217, DOI 10.1007/s40618-016-0551-4
   Lee SS, 2015, J PHYS THER SCI, V27, P3063, DOI 10.1589/jpts.27.3063
   Liu JX, 2019, MEDICINE, V98, DOI [10.1097/md.0000000000014751, 10.1097/MD.0000000000014751]
   Lonsdale C, 2013, PREV MED, V56, P152, DOI 10.1016/j.ypmed.2012.12.004
   Maillard F, 2018, SPORTS MED, V48, P269, DOI 10.1007/s40279-017-0807-y
   Martínez Sergio Reloba, 2016, Motriz: rev. educ. fis., V22, P359, DOI 10.1590/s1980-6574201600040022
   McManus AM, 2005, INT J SPORTS MED, V26, P781, DOI 10.1055/s-2005-837438
   Meeus M, 2015, CLIN REHABIL, V29, P221, DOI [10.1177/0269215514542635, 10.1177/0269215513498609]
   Milanovic Z, 2015, SPORTS MED, V45, P1339, DOI 10.1007/s40279-015-0361-4
   Moher D, 2009, BMJ-BRIT MED J, V339, DOI [10.1136/bmj.b2535, 10.1371/journal.pmed.1000097, 10.1016/j.ijsu.2010.02.007]
   Morrissey C, 2018, INT J SPORTS MED, V39, P450, DOI 10.1055/a-0577-4280
   Murphy A, 2015, CLIN PEDIATR, V54, P87, DOI 10.1177/0009922814528038
   Nugent F, 2019, INT J SPORT PHYSIOL, V14, P203, DOI 10.1123/ijspp.2018-0110
   Ross R, 2016, CIRCULATION, V134, pE653, DOI 10.1161/CIR.0000000000000461
   Ruiz JR, 2009, BRIT J SPORT MED, V43, P909, DOI 10.1136/bjsm.2008.056499
   Starko B. E., 2014, INT J KINESIOL SPORT, V2, P1, DOI DOI 10.7575/AIAC.IJKSS.V.2N.3P.1
   Sui XM, 2007, AM J EPIDEMIOL, V165, P1413, DOI 10.1093/aje/kwm031
   Swift DL, 2013, CIRC J, V77, P281, DOI 10.1253/circj.CJ-13-0007
   Thivel D, 2019, J SPORT MED PHYS FIT, V59, P310, DOI [10.23736/S0022-4707.18.08075-1, 10.23736/s0022-4707.18.08075-1]
   Tobias A., 1999, STATA TECH B, V47, P15
   Tomkinson Grant R, 2007, Med Sport Sci, V50, P46, DOI 10.1159/000101075
   van Biljon A, 2018, J PEDIATR-US, V203, P325, DOI 10.1016/j.jpeds.2018.07.067
NR 54
TC 0
Z9 0
U1 6
U2 6
PU HINDAWI LTD
PI LONDON
PA ADAM HOUSE, 3RD FLR, 1 FITZROY SQ, LONDON, W1T 5HF, ENGLAND
SN 2314-6133
EI 2314-6141
J9 BIOMED RES INT
JI Biomed Res. Int.
PD SEP 24
PY 2020
VL 2020
AR 9797439
DI 10.1155/2020/9797439
PG 18
WC Biotechnology & Applied Microbiology; Medicine, Research & Experimental
SC Biotechnology & Applied Microbiology; Research & Experimental Medicine
GA OP0UP
UT WOS:000587794800001
OA DOAJ Gold, Green Published
DA 2021-05-17
ER

PT J
AU Arad, AD
   Albu, JB
   DiMenna, FJ
AF Arad, Avigdor D.
   Albu, Jeanine B.
   DiMenna, Fred J.
TI Feasibility of a progressive protocol of high-intensity interval
   training for overweight/obese, sedentary African American women: a
   retrospective analysis
SO BMC SPORTS SCIENCE MEDICINE AND REHABILITATION
LA English
DT Article
DE High-intensity interval training; Feasibility; African American women;
   Overweight; obesity; Exercise adherence; Prescribing intensity
ID PHYSICAL-ACTIVITY; INSULIN SENSITIVITY; FAT OXIDATION; EXERCISE;
   ADHERENCE; MODERATE; CAPACITY; HEALTH; ADULTS
AB Background: African American (AA) women have a higher prevalence of obesity and related metabolic dysfunction and lower level of physical activity compared to white counterparts. Determining feasible exercise alternatives for AA women is, therefore, paramount. Time-efficient high-intensity interval training (HIIT) might be particularly suited for AA women who cite time constraints as a frequent barrier to exercise adherence. The purpose of this study was to assess the feasibility of a 14-week progressive HIIT protocol for previously-sedentary overweight/obese AA women.
   Methods: Twenty-eight healthy, premenopausal (age, 20-40 yr), sedentary, nondiabetic, overweight/obese AA women volunteered to participate in the randomized controlled clinical trial from which these data were retrospectively analysed. After assessment, participants were randomly allocated to a HIIT group (n = 14) or a no-exercise control group. The HIIT intervention consisted of 24-min sessions performed three times per week for 14 weeks during which work-interval intensity (75 to 90% of heart rate reserve; HRR) and duration (30 to 60 s) and work/recovery ratio (1:7 to 1:3) were progressed in four stages. Feasibility was assessed based on adherence (attrition rate), perceptual response (RPE) and success rate, which was calculated based on the degree to which target intensities for work intervals were achieved/maintained.
   Results: Five of 14 participants (35%) in the HIIT group dropped out during the intervention. One-way repeated-measures ANOVA revealed a significant difference across stages for success rate (p = 0.018) with post-hoc analysis indicating a significant difference between stage 1 and the other stages and stage 4 and the other stages. There was no significant difference in RPE across stages (p = 0.057).
   Conclusion: lbeit based on a limited number of participants, we found an attrition rate that was higher than what has been reported previously for HIIT (similar to 17.6%) when previously-sedentary overweight/obese AA women performed a protocol with work-interval intensity progressed from 75 to 90% HRR during a 14-week intervention. With respect to intensity, the precipitous drop for achievement of the target HR during the fourth stage (weeks 8-14) for those who did complete the protocol implies that it might be advisable to restrict work-interval intensity to < 90% HRR.
C1 [Arad, Avigdor D.; Albu, Jeanine B.; DiMenna, Fred J.] Icahn Sch Med Mt Sinai, Dept Med, Div Endocrinol Diabet & Bone, New York, NY 10029 USA.
RP DiMenna, FJ (corresponding author), Icahn Sch Med Mt Sinai, Dept Med, Div Endocrinol Diabet & Bone, New York, NY 10029 USA.
EM fjdimenna2020@gmail.com
OI DiMenna, Fred/0000-0003-3018-8094
FU American Diabetes AssociationAmerican Diabetes Association [1-10-CT-01]
FX Financial support for this work was provided by the American Diabetes
   Association (Grant 1-10-CT-01). The funder had no role in the study
   other than providing financial support. The authors have no conflicts of
   interest to report regarding this work.
CR Arad AD, PLOS ONE
   Arad AD, 2015, J APPL PHYSIOL, V119, P352, DOI 10.1152/japplphysiol.00306.2015
   Billat LV, 2001, SPORTS MED, V31, P13, DOI 10.2165/00007256-200131010-00002
   Burgess E, 2017, CLIN OBES, V7, P123, DOI 10.1111/cob.12183
   Ceaser T, 2015, SPORTS MED, V45, P615, DOI 10.1007/s40279-015-0318-7
   DeLany JP, 2014, J CLIN ENDOCR METAB, V99, P4307, DOI 10.1210/jc.2014-2512
   Felton Gwen M, 2002, Health Care Women Int, V23, P905, DOI 10.1080/07399330290112407
   Gillen JB, 2014, APPL PHYSIOL NUTR ME, V39, P409, DOI 10.1139/apnm-2013-0187
   Goodpaster BH, 2003, DIABETES, V52, P2191, DOI 10.2337/diabetes.52.9.2191
   HARDY CJ, 1989, J SPORT EXERCISE PSY, V11, P304, DOI 10.1123/jsep.11.3.304
   HENNEMAN E, 1965, J NEUROPHYSIOL, V28, P599
   Hornbuckle LM, 2018, ETHNIC HEALTH, V23, P752, DOI 10.1080/13557858.2017.1294661
   Joseph RP, 2015, WOMEN HEALTH, V55, P679, DOI 10.1080/03630242.2015.1039184
   Jung ME, 2014, PLOS ONE, V9, DOI 10.1371/journal.pone.0114541
   KUCZMARSKI RJ, 1994, JAMA-J AM MED ASSOC, V272, P205, DOI 10.1001/jama.272.3.205
   Lai N, 2012, EUR J APPL PHYSIOL, V112, P973, DOI 10.1007/s00421-011-2054-5
   Linke SE, 2011, ANN BEHAV MED, V42, P197, DOI 10.1007/s12160-011-9279-8
   Lunt H, 2014, PLOS ONE, V9, DOI 10.1371/journal.pone.0083256
   MacInnis MJ, 2017, J PHYSIOL-LONDON, V595, P2915, DOI 10.1113/JP273196
   Perri MG, 2002, HEALTH PSYCHOL, V21, P452, DOI 10.1037//0278-6133.21.5.452
   Poole DC, 2008, EUR J APPL PHYSIOL, V102, P403, DOI 10.1007/s00421-007-0596-3
   Oliveira BRR, 2018, PLOS ONE, V13, DOI 10.1371/journal.pone.0197124
   Ramos JS, 2017, METAB SYNDR RELAT D, V15, P319, DOI 10.1089/met.2017.0042
   Realmuto L, E HARLEM NEIGHBORHOO
   Reljic D, 2019, SCAND J MED SCI SPOR, V29, P1288, DOI 10.1111/sms.13452
   Rose EA, 2008, MED SCI SPORT EXER, V40, P1852, DOI 10.1249/MSS.0b013e31817a8aea
   Ross LM, 2016, J SPORT HEALTH SCI, V5, P139, DOI 10.1016/j.jshs.2016.04.005
   Roy JLP, 2006, AM J HUM BIOL, V18, P454, DOI 10.1002/ajhb.20509
   Saanijoki T, 2015, MED SCI SPORT EXER, V47, P2604, DOI 10.1249/MSS.0000000000000721
   Solomon TPJ, 2008, J APPL PHYSIOL, V104, P1313, DOI 10.1152/japplphysiol.00890.2007
   Tan R, 2018, PHYSIOL REP, V6, DOI 10.14814/phy2.13597
   Trenell MI, 2008, DIABETES CARE, V31, P1644, DOI 10.2337/dc08-0303
   Vella CA, 2017, EUR J SPORT SCI, V17, P1203, DOI 10.1080/17461391.2017.1359679
   Williams DM, 2008, PSYCHOL SPORT EXERC, V9, P231, DOI 10.1016/j.psychsport.2007.04.002
NR 34
TC 1
Z9 1
U1 4
U2 4
PU BMC
PI LONDON
PA CAMPUS, 4 CRINAN ST, LONDON N1 9XW, ENGLAND
SN 2052-1847
J9 BMC SPORTS SCI MED R
JI BMC Sports Sci. Med. Rehabil.
PD SEP 21
PY 2020
VL 12
IS 1
AR 59
DI 10.1186/s13102-020-00207-7
PG 10
WC Rehabilitation; Sport Sciences
SC Rehabilitation; Sport Sciences
GA NV4IP
UT WOS:000574287800001
PM 32974034
OA DOAJ Gold, Green Published
DA 2021-05-17
ER

PT J
AU Bonilauri, B
   Dallagiovanna, B
AF Bonilauri, Bernardo
   Dallagiovanna, Bruno
TI Long Non-coding RNAs Are Differentially Expressed After Different
   Exercise Training Programs
SO FRONTIERS IN PHYSIOLOGY
LA English
DT Article
DE lncRNAs; exercise; training; RNA-seq; muscle; HIIT
ID SKELETAL-MUSCLE; REVEALS; MIR-135; YOUNG; LOOP
AB Background Molecular regulation related to the health benefits of different exercise modes remains unclear. Long non-coding RNAs (lncRNAs) have emerged as an RNA class with regulatory functions in health and diseases. Here, we analyzed the expression of lncRNAs after different exercise training programs and their possible modes of action related to physical exercise adaptations. Methods Public high-throughput RNA-seq data (skeletal muscle biopsies) were downloaded, and bioinformatics analysis was performed. We primarily analyzed data reports of 12 weeks of resistance training (RT), high-intensity interval training (HIIT), and combined (CT) exercise training. In addition, we analyzed data from 8 weeks of endurance training (ET). Differential expression analysis of lncRNAs was performed, and an adjustedP-value < 0.1 and log2 (fold change) >= 0.5 or <=-0.5 were set as the cutoff values to identify differentially expressed lncRNAs (DELs). Results We identified 204 DELs after 12 weeks of HIIT, 43 DELs after RT, and 15 DELs after CT. Moreover, 52 lncRNAs were differentially expressed after 8 weeks of ET. The lncRNA expression pattern after physical exercise was very specific, with distinct expression profiles for the different training programs, where few lncRNAs were common among the exercise types. LncRNAs may regulate molecular responses to exercise, such as collagen fibril organization, extracellular matrix organization, myoblast and plasma membrane fusion, skeletal muscle contraction, synaptic transmission, PI3K and TORC regulation, autophagy, and angiogenesis. Conclusion For the first time, we show that lncRNAs are differentially expressed in skeletal muscle after different physical exercise programs, and these lncRNAs may act in various biological processes related to physical activity adaptations.
C1 [Bonilauri, Bernardo; Dallagiovanna, Bruno] Carlos Chagas Inst FIOCRUZ PR, Lab Basic Biol Stem Cells LABCET, Curitiba, Parana, Brazil.
RP Bonilauri, B (corresponding author), Carlos Chagas Inst FIOCRUZ PR, Lab Basic Biol Stem Cells LABCET, Curitiba, Parana, Brazil.
EM bernardobonilauri@gmail.com
OI Bonilauri, Bernardo/0000-0003-2186-8653
FU FIOCRUZ; CNPqConselho Nacional de Desenvolvimento Cientifico e
   Tecnologico (CNPQ)
FX BB received fellowship from FIOCRUZ. BD received fellowship from CNPq.
CR Alessio E, 2019, NUCLEIC ACIDS RES, V47, P1653, DOI 10.1093/nar/gkz007
   Anderson DM, 2015, CELL, V160, P595, DOI 10.1016/j.cell.2015.01.009
   Booth FW, 2002, J PHYSIOL-LONDON, V543, P399, DOI 10.1113/jphysiol.2002.019265
   Brown Elise C, 2018, Biores Open Access, V7, P177, DOI 10.1089/biores.2018.0032
   Cabili MN, 2011, GENE DEV, V25, P1915, DOI 10.1101/gad.17446611
   CERROHERREROS E, 2018, NAT COMMUN, V0009
   Cesana M, 2011, CELL, V147, P358, DOI 10.1016/j.cell.2011.09.028
   Chavanelle V, 2017, SCI REP-UK, V7, DOI 10.1038/s41598-017-00276-8
   D'Agostino M, 2018, OXID MED CELL LONGEV, V2018, DOI 10.1155/2018/4814696
   Dallagiovanna B, 2017, GENE, V610, P103, DOI 10.1016/j.gene.2017.02.004
   Dey BK, 2014, GENE DEV, V28, P491, DOI 10.1101/gad.234419.113
   Duan YH, 2018, FRONT IMMUNOL, V9, DOI 10.3389/fimmu.2018.02649
   Escobar KA, 2019, AGING CELL, V18, DOI 10.1111/acel.12876
   Ferenc T Z., 2019, SPORTS MED HLTH SCI, V1, P24, DOI [DOI 10.1016/J.SMHS.2019.08.003, DOI 10.1016/j.smhs.2019.08.003]
   Gao Y, 2014, NUCLEIC ACIDS RES, V42, P13799, DOI 10.1093/nar/gku1160
   Geng TT, 2018, DIABETES, V67, P2183, DOI 10.2337/db18-0370
   Goh Q, 2019, ELIFE, V8, DOI 10.7554/eLife.44876
   Grazioli E, 2017, BMC GENOMICS, V18, DOI 10.1186/s12864-017-4193-5
   Holloway TM, 2018, MED SCI SPORT EXER, V50, P36, DOI 10.1249/MSS.0000000000001409
   Honardoost M, 2015, CELL J, V17, P461
   HOU M, 2016, BMC GENOMICS, V0017
   Kang YJ, 2017, NUCLEIC ACIDS RES, V45, pW12, DOI 10.1093/nar/gkx428
   Kappeler BIG, 2019, BMC MOL BIOL, V20, DOI 10.1186/s12867-018-0118-3
   Kong DL, 2019, CELL MOL LIFE SCI, V76, P5041, DOI 10.1007/s00018-019-03165-7
   Kozomara A, 2011, NUCLEIC ACIDS RES, V39, pD152, DOI 10.1093/nar/gkq1027
   Kuleshov MV, 2016, NUCLEIC ACIDS RES, V44, pW90, DOI 10.1093/nar/gkw377
   Legnini I, 2014, MOL CELL, V53, P506, DOI 10.1016/j.molcel.2013.12.012
   Li DX, 2015, ARCH ORAL BIOL, V60, P1613, DOI 10.1016/j.archoralbio.2015.08.010
   Li FH, 2018, FRONT PHYSIOL, V9, DOI 10.3389/fphys.2018.00571
   Li GH, 2017, CELL DEATH DIS, V8, DOI 10.1038/cddis.2017.479
   Li H, 2018, MOL THER-NUCL ACIDS, V12, P610, DOI 10.1016/j.omtn.2018.07.003
   Lira VA, 2010, AM J PHYSIOL-ENDOC M, V299, pE145, DOI 10.1152/ajpendo.00755.2009
   Liu SX, 2018, J CARDIOVASC TRANSL, V11, P459, DOI 10.1007/s12265-018-9830-0
   Lozano-Velasco E, 2015, BIOMED RES INT, V2015, DOI 10.1155/2015/391306
   Ma LN, 2013, RNA BIOL, V10, P925, DOI 10.4161/rna.24604
   Martinez-Valdes E, 2017, MED SCI SPORT EXER, V49, P1126, DOI 10.1249/MSS.0000000000001209
   Mercer TR, 2009, NAT REV GENET, V10, P155, DOI 10.1038/nrg2521
   Messi ML, 2016, J GERONTOL A-BIOL, V71, P1273, DOI 10.1093/gerona/glv176
   Morgoulis D, 2019, CELL DEATH DIS, V10, DOI 10.1038/s41419-019-1307-9
   Mournetas V., 2019, BIORXIV PREPRINT, DOI [10.1101/720920, DOI 10.1101/720920]
   Pillon NJ, 2020, NAT COMMUN, V11, DOI 10.1038/s41467-019-13869-w
   Popov DV, 2019, AM J PHYSIOL-ENDOC M, V316, pE605, DOI 10.1152/ajpendo.00449.2018
   Pourteymour S, 2017, MOL METAB, V6, P352, DOI 10.1016/j.molmet.2017.01.007
   Quinn JJ, 2016, NAT REV GENET, V17, P47, DOI 10.1038/nrg.2015.10
   Robinson MM, 2017, CELL METAB, V25, P581, DOI 10.1016/j.cmet.2017.02.009
   Russo PST, 2018, BMC BIOINFORMATICS, V19, DOI 10.1186/s12859-018-2053-1
   Saghafi T, 2019, INT J MOL SCI, V20, DOI 10.3390/ijms20122939
   Siracusa J, 2018, J CACHEXIA SARCOPENI, V9, P20, DOI 10.1002/jcsm.12227
   SONG Z, 2017, SCI REP UK, V0007
   Sweta S, 2019, FRONT CELL DEV BIOL, V7, DOI 10.3389/fcell.2019.00228
   Thomson DW, 2016, NAT REV GENET, V17, P272, DOI 10.1038/nrg.2016.20
   Wan PX, 2017, J MED GENET, V54, P450, DOI 10.1136/jmedgenet-2016-104266
   Wang H, 2018, EUR J CELL BIOL, V97, P257, DOI 10.1016/j.ejcb.2018.03.006
   Wang Z, 2009, NAT REV GENET, V10, P57, DOI 10.1038/nrg2484
   WILBORN CD, 2004, J INT SOC SPORT NUTR, V0001
   Zhang WR, 2017, IN VITRO CELL DEV-AN, V53, P265, DOI 10.1007/s11626-016-0109-y
   ZHAO Q, 2016, SCI REP UK, V0006
   Zheng LF, 2019, EXP THER MED, V18, P2617, DOI 10.3892/etm.2019.7871
   Zierath JR, 2015, CELL METAB, V22, P25, DOI 10.1016/j.cmet.2015.06.015
   Zuo JJ, 2015, PLOS ONE, V10, DOI 10.1371/journal.pone.0124873
NR 60
TC 1
Z9 1
U1 3
U2 3
PU FRONTIERS MEDIA SA
PI LAUSANNE
PA AVENUE DU TRIBUNAL FEDERAL 34, LAUSANNE, CH-1015, SWITZERLAND
SN 1664-042X
J9 FRONT PHYSIOL
JI Front. Physiol.
PD SEP 15
PY 2020
VL 11
AR 567614
DI 10.3389/fphys.2020.567614
PG 10
WC Physiology
SC Physiology
GA NX9ZQ
UT WOS:000576060700001
PM 33071823
OA DOAJ Gold, Green Published
DA 2021-05-17
ER

PT J
AU Minnebeck, K
   Vorona, E
   Zinn, S
   Gellner, R
   Hinder, J
   Brand, SM
   Kabar, I
   Alten, F
   Schmitz, B
AF Minnebeck, Katharina
   Vorona, Elena
   Zinn, Sarah
   Gellner, Reinhold
   Hinder, Jens
   Brand, Stefan-Martin
   Kabar, Iyad
   Alten, Florian
   Schmitz, Boris
TI Four weeks of high-intensity interval training (HIIT) improve the
   cardiometabolic risk profile of overweight patients with type 1 diabetes
   mellitus (T1DM)
SO EUROPEAN JOURNAL OF SPORT SCIENCE
LA English
DT Article; Early Access
DE Diabetes; overweight; physical exercise; cardiovascular disease;
   metabolic risk factors
ID INSULIN-RESISTANCE; URIC-ACID; EXERCISE; DISEASE; GLUCOSE
AB This study investigated the effects of a four-week HIIT intervention on the cardiometabolic risk profile, liver fat content, insulin requirement, hypoglycaemia, physical fitness, and health-related quality of life in patients with T1DM. A supervised exercise intervention with baseline to follow-up comparison between overweight (BMI = 28.6 +/- 2.1 kg/m(2)) and normal weight (BMI = 23.2 +/- 1.40 kg/m(2)) T1DM patients was performed. Eleven overweight (age = 40.7 +/- 14.3 years) and 11 normal weight (age = 42.2 +/- 15.5 years) T1DM patients performed a four-week, low-volume, all-out cycling HIIT (4-6 bouts, work/relief ratio 1:1) twice weekly. HIIT lowered low-density lipoprotein and uric acid levels in overweight patients by up to 10.5% (vs. normal weight,p <= 0.0312). HbA1c, high-density lipoprotein, and triglyceride levels did not change in any of the groups. Participants' maximal exercise capacity and power output at individual anaerobic lactate threshold increased to an equal extend of up to 10% (p <= 0.0002) in both groups. During the intervention, participants used fewer daily bolus insulin (-5.22 +/- 12.80%) and less total units of insulin (-4.42 +/- 10.20%,p <= 0.023) compared to the pre-intervention period with no between-group difference. Overall, the average daily number of hypoglycaemias increased from 0.90 +/- 0.56-1.08 +/- 0.63 during the intervention (p = 0.033). SF-36 subscales showed higher scores after the intervention, with a significant improvement of "role limitations due to physical problems" (p<0.05) for both groups. We conclude that in T1DM, HIIT may exert beneficial effects on physical fitness, insulin requirement and health-related quality of life. Of note, beneficial HIIT effects on the cardiometabolic risk profile in T1DM may be larger in overweight T1DM patients.
C1 [Minnebeck, Katharina; Vorona, Elena; Gellner, Reinhold; Kabar, Iyad] Univ Hosp Muenster, Dept Diabetol & Endocrinol, Internal Med B, Munster, Germany.
   [Zinn, Sarah; Hinder, Jens; Brand, Stefan-Martin; Schmitz, Boris] Univ Hosp Muenster, Inst Sports Med, Mol Genet Cardiovasc Dis, Munster, Germany.
   [Alten, Florian] Univ Munster, Med Ctr, Dept Ophthalmol, Munster, Germany.
RP Schmitz, B (corresponding author), Univ Hosp Muenster, Inst Sports Med, Horstmarer Landweg 39, D-48149 Munster, Germany.
EM b.schmitz@uni-muenster.de
OI Schmitz, Boris/0000-0001-7041-7424; Reis, AlessanRSS/0000-0001-8486-7469
CR Aronson R, 2019, DIABETES CARE, V42, P10, DOI 10.2337/dc18-1475
   Bird Stephen R, 2016, BMJ Open Sport Exerc Med, V2, pe000143, DOI 10.1136/bmjsem-2016-000143
   Bjorner JB, 2013, VALUE HEALTH, V16, P993, DOI 10.1016/j.jval.2013.06.022
   Boff W, 2019, FRONT PHYSIOL, V10, DOI 10.3389/fphys.2019.00450
   Brazeau AS, 2008, DIABETES CARE, V31, P2108, DOI 10.2337/dc08-0720
   Butler R, 2000, HYPERTENSION, V35, P746, DOI 10.1161/01.HYP.35.3.746
   Campbell WW, 2019, MED SCI SPORT EXER, V51, P1220, DOI 10.1249/MSS.0000000000001934
   Cheung CL, 2013, J CLIN ENDOCR METAB, V98, P3856, DOI 10.1210/jc.2013-2024
   Childs BP, 2005, DIABETES CARE, V28, P1245
   Chimen M, 2012, DIABETOLOGIA, V55, P542, DOI 10.1007/s00125-011-2403-2
   Colberg SR, 2016, DIABETES CARE, V39, P2065, DOI 10.2337/dc16-1728
   Cosentino F, 2019, EUR HEART J, V2020, P255
   De Nardi AT, 2018, DIABETES RES CLIN PR, V137, P149, DOI 10.1016/j.diabres.2017.12.017
   Francis K, 1984, J Orthop Sports Phys Ther, V6, P34
   Harmer AR, 2007, DIABETES CARE, V30, P1269, DOI 10.2337/dc06-1790
   Hasan S, 2018, BMJ OPEN DIAB RES CA, V6, DOI 10.1136/bmjdrc-2018-000578
   Jelleyman C, 2015, OBES REV, V16, P942, DOI 10.1111/obr.12317
   Kanbay M, 2013, HEART, V99, P759, DOI 10.1136/heartjnl-2012-302535
   Kim JA, 2006, CIRCULATION, V113, P1888, DOI 10.1161/CIRCULATIONAHA.105.563213
   Kim JH, 2020, CLIN CHIM ACTA, V500, P189, DOI 10.1016/j.cca.2019.10.015
   Kong ZW, 2019, PRIM CARE DIABETES, V13, P568, DOI 10.1016/j.pcd.2019.04.003
   Lebedev O, 2002, J HIGH ENERGY PHYS
   Lora-Pozo I, 2019, INT J ENV RES PUB HE, V16, DOI 10.3390/ijerph16224524
   Mann S, 2014, SPORTS MED, V44, P211, DOI 10.1007/s40279-013-0110-5
   Motiani KK, 2019, J APPL PHYSIOL, V126, P1756, DOI 10.1152/japplphysiol.00900.2018
   multicenter collaboration group of Department of S Technology of Guangdong P Health Commission of Guangdong Province for chloroquine in the treatment of novel coronavirus p, 2020, ZHONGHUA JIE HE HE H, V43, pE019, DOI DOI 10.2337/dc20-S005
   Ostman C, 2018, DIABETES RES CLIN PR, V139, P380, DOI 10.1016/j.diabres.2017.11.036
   Phillips BE, 2017, FRONT ENDOCRINOL, V8, DOI 10.3389/fendo.2017.00229
   Rawshani A, 2019, CIRCULATION, V139, P1900, DOI 10.1161/CIRCULATIONAHA.118.037454
   Riddell MC, 2017, LANCET DIABETES ENDO, V5, P377, DOI 10.1016/S2213-8587(17)30014-1
   Saltiel AR, 2001, NATURE, V414, P799, DOI 10.1038/414799a
   Sandrin L, 2003, ULTRASOUND MED BIOL, V29, P1705, DOI 10.1016/j.ultrasmedbio.2003.07.001
   Sasso M, 2012, CLIN RES HEPATOL GAS, V36, P13, DOI 10.1016/j.clinre.2011.08.001
   Schmitz B, 2018, FRONT PHYSIOL, V9, DOI 10.3389/fphys.2018.00395
   Scott SN, 2019, J CLIN ENDOCR METAB, V104, P604, DOI 10.1210/jc.2018-01309
   Sesti G, 2013, NUTR METAB CARDIOVAS, V23, P1182, DOI 10.1016/j.numecd.2013.01.006
   Tjonna AE, 2008, CIRCULATION, V118, P346, DOI 10.1161/CIRCULATIONAHA.108.772822
   Verdecchia P, 2000, HYPERTENSION, V36, P1072, DOI 10.1161/01.HYP.36.6.1072
   Weston KS, 2014, BRIT J SPORT MED, V48, P1227, DOI 10.1136/bjsports-2013-092576
   Wu NN, 2019, J CLIN MED, V8, DOI 10.3390/jcm8020253
NR 40
TC 2
Z9 2
U1 6
U2 13
PU TAYLOR & FRANCIS LTD
PI ABINGDON
PA 2-4 PARK SQUARE, MILTON PARK, ABINGDON OR14 4RN, OXON, ENGLAND
SN 1746-1391
EI 1536-7290
J9 EUR J SPORT SCI
JI Eur. J. Sport Sci.
DI 10.1080/17461391.2020.1810782
EA SEP 2020
PG 11
WC Sport Sciences
SC Sport Sciences
GA NN6XH
UT WOS:000568928300001
PM 32790537
DA 2021-05-17
ER

PT J
AU Eather, N
   Babic, M
   Riley, N
   Harris, N
   Jung, M
   Jeffs, M
   Barclay, B
   Lubans, DR
AF Eather, Narelle
   Babic, Mark
   Riley, Nicholas
   Harris, Nigel
   Jung, Mary
   Jeffs, Mikeelie
   Barclay, Briana
   Lubans, David R.
TI Integrating high-intensity interval training into the workplace: The
   Work-HIIT pilot RCT
SO SCANDINAVIAN JOURNAL OF MEDICINE & SCIENCE IN SPORTS
LA English
DT Article
DE adult; fitness; high-intensity; sleep; workplace
ID EXERCISE; HEALTH; QUESTIONNAIRE; GUIDELINES; FITNESS; PROGRAM; PEOPLE;
   RISK
AB The purpose of this study was to assess the feasibility and preliminary efficacy of a high-intensity interval training (HIIT) intervention integrated into the workplace on physical and mental health outcomes in a sample of adults. The Work-HIIT intervention was evaluated at the University of Newcastle (March-July 2019). University employees (18+ years) who self-identified as predominantly sedentary at work (n = 47, 43.0 +/- 10.7 years; 41 female) were recruited, screened, and randomized after baseline assessments into Work-HIIT (n = 24) or wait-list control (n = 23) conditions. Participants were asked to attend 2-3 researcher-facilitated HIIT sessions/week (weeks 1-8). Sessions included a 2-minute gross-motor warm-up, followed by various combinations of aerobic and muscular fitness exercises lasting 8 minutes (using 30:30 second work: rest intervals). Program feasibility was assessed using measures of satisfaction, compliance, adherence, fidelity, and retention. Physiological and psychological outcomes were measured at baseline and 9 weeks. Feasibility data were investigated using descriptive statistics and efficacy outcomes determined using linear mixed models and Cohen'sdeffect sizes. Participant ratings showed high levels of satisfaction (4.6/5); 71% of participants attended >= 2 sessions/wk and averaged 85.9% HR(max)across all sessions (including rest and work intervals). Small-to-medium positive effects resulted for cardiorespiratory fitness [+2.9 laps, 95% CI (-4.19-10.14);d = 0.34] and work productivity [+0.26,d = 0.47]. Large positive effects resulted for muscular fitness [push-ups +3.5,d = 0.95; standing jump +10.1 cm,d = 1.12]; HIIT self-efficacy [+16.53,d = 1.57]; sleep [weekday +0.76 hours,d = 1.05]; and autonomous motivation [+0.23,d = 0.76]. This study supports the feasibility and preliminary efficacy of facilitator-led Work-HIIT as a time-efficient, enjoyable, and convenient workplace exercise option for adults.
C1 [Eather, Narelle; Babic, Mark; Riley, Nicholas; Barclay, Briana; Lubans, David R.] Univ Newcastle, Prior Res Ctr Phys Act & Nutr, Univ Dr, Callaghan, NSW 2308, Australia.
   [Eather, Narelle; Babic, Mark; Riley, Nicholas; Jeffs, Mikeelie; Lubans, David R.] Univ Newcastle, Fac Educ & Arts, Callaghan, NSW, Australia.
   [Harris, Nigel] Auckland Univ Technol, Auckland, New Zealand.
   [Jung, Mary] Univ British Columbia, Callaghan, BC, Canada.
RP Eather, N (corresponding author), Univ Newcastle, Prior Res Ctr Phys Act & Nutr, Univ Dr, Callaghan, NSW 2308, Australia.
EM narelle.eather@newcastle.edu.au
FU Australian Heart Foundation Innovation Grant
FX Australian Heart Foundation Innovation Grant.
CR Adams R, 2017, 2016 SLEEP HLTH SURV
   Batacan RB, 2017, BRIT J SPORT MED, V51, DOI 10.1136/bjsports-2015-095841
   Bernard P, 2018, PLOS ONE, V13, DOI 10.1371/journal.pone.0204682
   Biddle SJH, 2015, INT J BEHAV NUTR PHY, V12, DOI 10.1186/s12966-015-0254-9
   Bowling NA, 2008, J VOCAT BEHAV, V73, P63, DOI 10.1016/j.jvb.2008.01.004
   Brown HE, 2013, SPORTS MED, V43, P195, DOI 10.1007/s40279-012-0015-8
   Cooper Institute for Aerobics Research, 2013, FITNESSGRAM ACTIVITY
   Costigan S A, 2015, Prev Med Rep, V2, P973, DOI 10.1016/j.pmedr.2015.11.001
   Craighead DH, 2019, J APPL PHYSIOL, V127, P1427, DOI 10.1152/japplphysiol.00381.2019
   Davenport LJ, 2016, INT J WORKPLACE HEAL, V9, P411, DOI 10.1108/IJWHM-01-2016-0001
   DH News Services, 2017, DECCAN HERALD, V70, p3A
   Eather N, 2020, J SPORT EXERCISE PSY, V42, P114, DOI 10.1123/jsep.2019-0166
   Eather N, 2019, J SCI MED SPORT, V22, P596, DOI 10.1016/j.jsams.2018.11.016
   Ekkekakis P, 2011, SPORTS MED, V41, P641, DOI 10.2165/11590680-000000000-00000
   Greenlee TA, 2017, J STRENGTH COND RES, V31, P2528, DOI 10.1519/JSC.0000000000001976
   Howlett N, 2019, TRANSL BEHAV MED, V9, P147, DOI 10.1093/tbm/iby010
   Huang TY, 2020, J AM COLL CARDIOL, V75, P991, DOI 10.1016/j.jacc.2019.12.054
   Jung ME, 2014, PLOS ONE, V9, DOI 10.1371/journal.pone.0114541
   Kolling S, 2016, EUR J SPORT SCI, V16, P507, DOI 10.1080/17461391.2015.1041062
   Lang JJ, 2018, B WORLD HEALTH ORGAN, V96, P794, DOI 10.2471/BLT.18.213728
   Lavie CJ, 2019, CIRC RES, V124, P799, DOI 10.1161/CIRCRESAHA.118.312669
   Leahy AA, 2019, PEDIATR EXERC SCI, V31, P107, DOI 10.1123/pes.2018-0039
   Lin XC, 2015, J AM HEART ASSOC, V4, DOI 10.1161/JAHA.115.002014
   Lubans DR, 2017, INT J BEHAV NUTR PHY, V14, DOI 10.1186/s12966-017-0479-x
   Markland D, 2004, J SPORT EXERCISE PSY, V26, P191, DOI 10.1123/jsep.26.2.191
   Morrow JR, 2013, AM J PREV MED, V44, P439, DOI 10.1016/j.amepre.2013.01.008
   Plotnikoff RC, 2005, HEALTH PROMOT PRACT, V6, P453, DOI 10.1177/1524839904263730
   Prodaniuk T. R., 2004, INT J BEHAV NUTR PHY, DOI DOI 10.1186/1479-5868-1-7
   Raghuveer G, CIRCULATION
   Ramirez-Velez R, 2016, BMC PUBLIC HEALTH, V16, DOI 10.1186/s12889-016-3678-5
   Ross R, 2016, CIRCULATION, V134, pE653, DOI 10.1161/CIR.0000000000000461
   Ryan RM, 2000, AM PSYCHOL, V55, P68, DOI 10.1037/0003-066X.55.1.68
   Sawyer BJ, 2016, J APPL PHYSIOL, V121, P279, DOI 10.1152/japplphysiol.00024.2016
   Silverman MN, 2014, INTERFACE FOCUS, V4, DOI 10.1098/rsfs.2014.0040
   Sjogaard G, 2014, BMC PUBLIC HEALTH, V14, DOI 10.1186/1471-2458-14-652
   Smith A, 2017, CONT ERGONOMICS HUMA, P200
   Spitzer RL, 2006, ARCH INTERN MED, V166, P1092, DOI 10.1001/archinte.166.10.1092
   Sultana RN, 2019, SPORTS MED, V49, P1687, DOI 10.1007/s40279-019-01167-w
   WHO, 2018, PHYS ACT FACT SHEET
   World Health Organization, 2017, PROT WORK HLTH
   Wu MH, 2015, NEUROPSYCH DIS TREAT, V11, P1255, DOI 10.2147/NDT.S81482
NR 41
TC 0
Z9 0
U1 3
U2 7
PU WILEY
PI HOBOKEN
PA 111 RIVER ST, HOBOKEN 07030-5774, NJ USA
SN 0905-7188
EI 1600-0838
J9 SCAND J MED SCI SPOR
JI Scand. J. Med. Sci. Sports
PD DEC
PY 2020
VL 30
IS 12
BP 2445
EP 2455
DI 10.1111/sms.13811
EA SEP 2020
PG 11
WC Sport Sciences
SC Sport Sciences
GA OR5EA
UT WOS:000567912200001
PM 32854153
DA 2021-05-17
ER

PT J
AU Koontz, AM
   Garfunkel, CE
   Crytzer, TM
   Anthony, SJ
   Nindl, BC
AF Koontz, Alicia M.
   Garfunkel, Cecile E.
   Crytzer, Theresa M.
   Anthony, Steven J.
   Nindl, Bradley C.
TI Feasibility, acceptability, and preliminary efficacy of a handcycling
   high-intensity interval training program for individuals with spinal
   cord injury
SO SPINAL CORD
LA English
DT Article
ID PHYSICAL-ACTIVITY; WHEELCHAIR PROPULSION; POWER METERS; EXERCISE;
   HEALTH; ENJOYMENT; VALIDITY; KINETICS; MARKERS; PEOPLE
AB Study design Pilot nonrandomized clinical trial. Objectives To examine the feasibility, acceptability, and preliminary efficacy of performing handcycling high-intensity interval training (HIIT) for 6 weeks in wheelchair users with spinal cord injury. Setting Participant's home. Methods Participants completed pre- and postgraded exercise stress tests, exercise surveys and 6 weeks of handcycling HIIT. The HIIT program consisted of two weekly, 25 min supervised at-home sessions (2-3 min warm-up, then ten intervals of cycling with a ratio of 1 min work at 90% peak power output (PPO) to 1 min recovery at 0-20% PPO, then 2-3 min cool down). Real-time power output and heart rate were recorded via sensors and a bike computer. The sensor data were analyzed to evaluate training efficacy. Results Seven of the ten enrolled participants (70%) completed the study. All but one completed the required 12 sessions. The participants met at least 1 of the HIIT target intensity criteria in 76 out of 89 total sessions (85.4%) performed. Participants expressed a high level of enjoyment on the Physical Activity Enjoyment Scale, mean (SD) = 114.8 (11.3), and satisfaction with the overall experience. Five of the seven participants (71%) who completed the study felt an increase in endurance, function, and health. Objective physiological changes showed mixed results. Conclusions Six weeks of handcycling HIIT appears to be safe, feasible and acceptable. A longer HIIT work interval may be needed to elicit significant physiological responses. Future investigation of the feasibility and efficacy of differing HIIT parameters is needed.
C1 [Koontz, Alicia M.; Crytzer, Theresa M.] Human Engn Res Labs, Dept Vet Affairs, Rehabil Res & Dev Serv, Pittsburgh, PA 15206 USA.
   [Koontz, Alicia M.; Crytzer, Theresa M.] Univ Pittsburgh, Dept Rehabil Sci & Technol, Pittsburgh, PA 15260 USA.
   [Koontz, Alicia M.] Univ Pittsburgh, Dept Bioengn, Pittsburgh, PA 15260 USA.
   [Garfunkel, Cecile E.; Crytzer, Theresa M.; Nindl, Bradley C.] Univ Pittsburgh, Dept Sports Med & Nutr, Neuromuscular Res Lab, Warrior Human Performance Res Ctr, Pittsburgh, PA USA.
   [Anthony, Steven J.] Univ Pittsburgh, Dept Med, Div Endocrinol & Metab, Pittsburgh, PA USA.
RP Koontz, AM (corresponding author), Human Engn Res Labs, Dept Vet Affairs, Rehabil Res & Dev Serv, Pittsburgh, PA 15206 USA.; Koontz, AM (corresponding author), Univ Pittsburgh, Dept Rehabil Sci & Technol, Pittsburgh, PA 15260 USA.; Koontz, AM (corresponding author), Univ Pittsburgh, Dept Bioengn, Pittsburgh, PA 15260 USA.
EM akoontz@pitt.edu
FU NIH React Center Pilot Studies Program at the University of Alabama,
   Birmingham; VA Rehabilitation R&D Center Pilot Program Grant
FX The NIH React Center Pilot Studies Program at the University of Alabama,
   Birmingham, funded the study. Training equipment (handcycles, add-on
   handbike, and Garmin sensors and computer) was funded by an internal VA
   Rehabilitation R&D Center Pilot Program Grant.
CR Arnet U, 2012, J REHABIL MED, V44, P222, DOI 10.2340/16501977-0929
   Astorino TA, 2018, J SPINAL CORD MED, V41, P77, DOI 10.1080/10790268.2016.1235754
   Bakkum AJT, 2015, J REHABIL MED, V47, P523, DOI 10.2340/16501977-1946
   Boninger ML, 1999, ARCH PHYS MED REHAB, V80, P910, DOI 10.1016/S0003-9993(99)90082-5
   Bouillod A, 2017, INT J SPORT PHYSIOL, V12, P1023, DOI 10.1123/ijspp.2016-0436
   Boyne P, 2016, PHYS THER, V96, P1533, DOI 10.2522/ptj.20150277
   Brurok B, 2011, AM J PHYS MED REHAB, V90, P407, DOI 10.1097/PHM.0b013e31820f960f
   Chen Y, 2006, SPINAL CORD, V44, P82, DOI 10.1038/sj.sc.3101818
   Collinger JL, 2010, PM&R, V2, P920, DOI 10.1016/j.pmrj.2010.06.007
   Costa EC, 2018, SPORTS MED, V48, P2127, DOI 10.1007/s40279-018-0944-y
   Crane DA, 2017, J SPINAL CORD MED, V40, P154, DOI 10.1179/2045772315Y.0000000038
   Dallmeijer AJ, 2004, SPINAL CORD, V42, P91, DOI 10.1038/sj.sc.3101566
   de Zepetnek JOT, 2015, ARCH PHYS MED REHAB, V96, P1566, DOI 10.1016/j.apmr.2015.05.019
   Gauthier C, 2018, REHABIL RES PRACT, V2018, DOI 10.1155/2018/8209360
   Gibala MJ, 2012, J PHYSIOL-LONDON, V590, P1077, DOI 10.1113/jphysiol.2011.224725
   Ginis KAM, 2018, SPINAL CORD, V56, P308, DOI 10.1038/s41393-017-0017-3
   Ginis KAM, 2010, ARCH PHYS MED REHAB, V91, P722, DOI 10.1016/j.apmr.2009.12.027
   Graham K, 2019, TOP SPINAL CORD INJ, V25, P248, DOI 10.1310/sci19-00042
   Harnish CR, 2017, J SPINAL CORD MED, V40, P246, DOI 10.1080/10790268.2015.1136783
   Jimenez-Maldonado A, 2018, FRONT NEUROSCI-SWITZ, V12, DOI 10.3389/fnins.2018.00839
   Kehn M, 2009, BMC PUBLIC HEALTH, V9, DOI 10.1186/1471-2458-9-168
   KENDZIERSKI D, 1991, J SPORT EXERCISE PSY, V13, P50, DOI 10.1123/jsep.13.1.50
   Koppo K, 2002, RESP PHYSIOL NEUROBI, V133, P241, DOI 10.1016/S1569-9048(02)00184-2
   Maher JL, 2016, ARCH PHYS MED REHAB, V97, P1895, DOI 10.1016/j.apmr.2016.04.020
   Maier T, 2017, INT J SPORTS MED, V38, P456, DOI 10.1055/s-0043-102945
   Nightingale TE, 2017, ARCH PHYS MED REHAB, V98, P1693, DOI 10.1016/j.apmr.2016.12.008
   Partida E, 2016, NEURAL REGEN RES, V11, P189, DOI 10.4103/1673-5374.177707
   Pinto N, 2019, J STRENGTH COND RES, V33, P1295, DOI 10.1519/JSC.0000000000002008
   Sawyer BJ, 2016, J APPL PHYSIOL, V121, P279, DOI 10.1152/japplphysiol.00024.2016
   Schoenmakers P, 2016, FRONT PHYSIOL, V7, DOI 10.3389/fphys.2016.00638
   Taylor JL, 2019, PROG CARDIOVASC DIS, V62, P140, DOI 10.1016/j.pcad.2019.01.004
   van der Scheer JW, 2018, PM&R, V10, P194, DOI 10.1016/j.pmrj.2017.08.440
   Vegter RJK, 2019, PLOS ONE, V14, DOI 10.1371/journal.pone.0220943
   Washburn RA, 2002, ARCH PHYS MED REHAB, V83, P193, DOI 10.1053/apmr.2002.27467
NR 34
TC 1
Z9 1
U1 1
U2 4
PU SPRINGERNATURE
PI LONDON
PA CAMPUS, 4 CRINAN ST, LONDON, N1 9XW, ENGLAND
SN 1362-4393
EI 1476-5624
J9 SPINAL CORD
JI Spinal Cord
PD JAN
PY 2021
VL 59
IS 1
SI SI
BP 34
EP 43
DI 10.1038/s41393-020-00548-7
EA SEP 2020
PG 10
WC Clinical Neurology; Rehabilitation
SC Neurosciences & Neurology; Rehabilitation
GA PU0GA
UT WOS:000567999600001
PM 32908194
OA Green Accepted
DA 2021-05-17
ER

PT J
AU Wang, MZ
   Baker, JS
   Quan, WJ
   Shen, SQ
   Fekete, G
   Gu, YD
AF Wang, Meizi
   Baker, Julien S.
   Quan, Wenjing
   Shen, Siqin
   Fekete, Gusztav
   Gu, Yaodong
TI A Preventive Role of Exercise Across the Coronavirus 2 (SARS-CoV-2)
   Pandemic
SO FRONTIERS IN PHYSIOLOGY
LA English
DT Review
DE coronavirus 2019; obesity; overweight; exercise; health
ID IMPROVES INSULIN SENSITIVITY; PHYSICAL-ACTIVITY; WEIGHT-LOSS; METABOLIC
   SYNDROME; SKELETAL-MUSCLE; ADIPOSE-TISSUE; OBESE ADULTS; INTENSITY;
   OVERWEIGHT; RESISTANCE
AB The coronavirus 2019 (COVID-19) pandemic has posed a significant threat to human health around the world. A severe risk of infection has been observed in elderly populations. In addition, individuals with obesity and obesity-related comorbidities have also been identified to be at a higher risk of infection for COVID-19. We have attempted here to provide evidence in support of exercise management as a prevention strategy for improving health and minimizing the effects of COVID-19. Therefore, exercise duration, frequency, and intensity benefits are summarized in an attempt to provide guidelines for the general population. In terms of exercise effects, there are multiple benefits of exercise related to human health. These include, decreases in adipose tissue, improvements in cardio-respiratory fitness, enhanced metabolic homeostasis, and suppress inflammation active. With respect to the amount of exercise performed individuals should exercise at a moderate intensity for at least 150 min/wk as an initial target. Increases in intensity and duration of exercise training are necessary for significant fitness benefits, weight loss, and prevention of weight regain. In relation to walking, 10,000 steps/day at a rate of 64-170 steps/minute for at least 10 min duration is reasonable for healthy adults. For exercise intensity, a combination of resistance training (RT), aerobic training (AT) as well as high-intensity interval training (HIIT) incorporated with moderate-intensity continuous training (MICT) can be recognized as an optimal exercise mode for health benefits. Aerobic training and MICT should be viewed as a basis for exercise in combination with appropriate volumes and types of RT and HIIT. Activities should be performed according to professional guidelines and advice. If implemented, these measures may reduce infection rates, underlying pathologies, and assist in decreasing mortality associated with COVID-19 pandemic.
C1 [Wang, Meizi; Gu, Yaodong] Ningbo Univ, Fac Sports Sci, Ningbo, Peoples R China.
   [Wang, Meizi; Quan, Wenjing; Shen, Siqin] Univ Pannonia, Fac Engn, Veszprem, Hungary.
   [Baker, Julien S.] Hong Kong Baptist Univ, Ctr Hlth & Exercise Sci Res, Dept Sport Phys Educ & Hlth, Kowloon Tong, Hong Kong, Peoples R China.
   [Fekete, Gusztav] Eotvos Lorand Univ, Savaria Inst Technol, Szombathely, Hungary.
RP Gu, YD (corresponding author), Ningbo Univ, Fac Sports Sci, Ningbo, Peoples R China.
EM guyaodong@hotmail.com
RI Fekete, Gusztav/ABG-2914-2020
OI Fekete, Gusztav/0000-0002-6138-8382
FU Key Project of the National Social Science Foundation of China
   [19ZDA352]; NSFC-RSE Joint Project [81911530253]; K. C. Wong Magna Fund
   in Ningbo University
FX This study was funded by the Key Project of the National Social Science
   Foundation of China (19ZDA352), NSFC-RSE Joint Project (81911530253),
   and K. C. Wong Magna Fund in Ningbo University.
CR ACSM, 2017, ACSMS EXERCISE TESTI, V10th
   Beavers KM, 2010, CLIN CHIM ACTA, V411, P785, DOI 10.1016/j.cca.2010.02.069
   Booth FW, 2005, J APPL PHYSIOL, V99, P3, DOI 10.1152/japplphysiol.00386.2005
   Brock DW, 2011, INT J OBESITY, V35, P309, DOI 10.1038/ijo.2010.133
   Bushman B., 2017, ACSMS COMPLETE GUIDE, V2
   Cai QX, 2020, DIABETES CARE, V43, P1392, DOI 10.2337/dc20-0576
   Campbell JP, 2018, FRONT IMMUNOL, V9, DOI 10.3389/fimmu.2018.00648
   Chiappetta S, 2020, INT J OBESITY, V44, P1790, DOI 10.1038/s41366-020-0597-4
   Church TS, 2007, JAMA-J AM MED ASSOC, V297, P2081, DOI 10.1001/jama.297.19.2081
   Church TS, 2010, MED SCI SPORT EXER, V42, P708, DOI 10.1249/MSS.0b013e3181c03a43
   Czernichow S, 2011, OBES REV, V12, P680, DOI 10.1111/j.1467-789X.2011.00879.x
   Davidson LE, 2009, ARCH INTERN MED, V169, P122, DOI 10.1001/archinternmed.2008.558
   DiPietro L, 2006, J APPL PHYSIOL, V100, P142, DOI 10.1152/japplphysiol.00474.2005
   Donnelly JE, 2013, OBESITY, V21, pE219, DOI 10.1002/oby.20145
   Donnelly JE, 2009, MED SCI SPORT EXER, V41, P459, DOI 10.1249/MSS.0b013e3181949333
   Eckel RH, 2005, LANCET, V365, P1415, DOI 10.1016/S0140-6736(05)66378-7
   Fan JX, 2013, AM J HEALTH PROMOT, V28, P41, DOI 10.4278/ajhp.120606-QUAL-286
   Ferrara CM, 2006, J GERONTOL A-BIOL, V61, P480, DOI 10.1093/gerona/61.5.480
   Gleeson M, 2006, EXERC IMMUNOL REV, V12, P34
   Golbidi S, 2012, OXID MED CELL LONGEV, V2012, DOI 10.1155/2012/349710
   Goodpaster BH, 2010, JAMA-J AM MED ASSOC, V304, P1795, DOI 10.1001/jama.2010.1505
   Hahn V, 2009, DIABETES CARE, V32, P511, DOI 10.2337/dc08-1285
   Hawley JA, 2004, DIABETES-METAB RES, V20, P383, DOI 10.1002/dmrr.505
   Heialy S.A., 2020, REGULATION ANGIOTENS, DOI [10.1101/2020.04.17.046938, DOI 10.1101/2020.04.17.046938]
   Ho M, 2013, JAMA PEDIATR, V167, P759, DOI 10.1001/jamapediatrics.2013.1453
   Hu FB, 2003, JAMA-J AM MED ASSOC, V289, P1785, DOI 10.1001/jama.289.14.1785
   Ibanez J, 2005, DIABETES CARE, V28, P662, DOI 10.2337/diacare.28.3.662
   ICNARC, 2020, INT CAR NAT AUD RES
   Jia HP, 2005, J VIROL, V79, P14614, DOI 10.1128/JVI.79.23.14614-14621.2005
   Jia X, 2020, 2 THINGS COVID 19 MI, DOI [10.20944/preprints202002.0315.v1, DOI 10.20944/PREPRINTS202002.0315.V1]
   Jose RJ, 2020, LANCET RESP MED, V8, pE46, DOI 10.1016/S2213-2600(20)30216-2
   Karlsen T, 2017, PROG CARDIOVASC DIS, V60, P67, DOI 10.1016/j.pcad.2017.03.006
   Lee DC, 2010, J PSYCHOPHARMACOL, V24, P27, DOI 10.1177/1359786810382057
   Lemmer JT, 2001, MED SCI SPORT EXER, V33, P532
   Madjd A, 2016, AM J CLIN NUTR, V104, P1202, DOI 10.3945/ajcn.116.136408
   Martin CK, 2019, AM J CLIN NUTR, V110, P583, DOI 10.1093/ajcn/nqz054
   Moinuddin IK, 2012, J OBES WEIG LOS THER, V2, P2, DOI [10.4172/2165-7904.1000117, DOI 10.4172/2165-7904.1000117]
   Munk PS, 2011, EUR J CARDIOV PREV R, V18, P850, DOI 10.1177/1741826710397600
   Nunn AV, 2010, NUTR METAB, V7, DOI 10.1186/1743-7075-7-87
   O'Sullivan S.B., 2019, PHYS REHABILITATION, V7th ed.
   Obert Jonathan, 2017, Curr Gastroenterol Rep, V19, P61, DOI 10.1007/s11894-017-0603-8
   Olson TP, 2007, INT J OBESITY, V31, P996, DOI 10.1038/sj.ijo.0803534
   Patel H, 2017, WORLD J CARDIOL, V9, P134, DOI 10.4330/wjc.v9.i2.134
   Pedersen BK, 2012, NAT REV ENDOCRINOL, V8, P457, DOI 10.1038/nrendo.2012.49
   Pedersen BK, 2006, SCAND J MED SCI SPOR, V16, P3, DOI 10.1111/j.1600-0838.2006.00520.x
   Petridou A, 2019, METABOLISM, V92, P163, DOI 10.1016/j.metabol.2018.10.009
   Physical Activity Guidelines Advisory Committee Report 2008, 2008, PHYS ACT GUID ADV CO
   Poirier Paul, 2001, Cardiology Clinics, V19, P459, DOI 10.1016/S0733-8651(05)70229-0
   Polak J, 2005, DIABETOLOGIA, V48, P2631, DOI 10.1007/s00125-005-0003-8
   Racil G, 2013, EUR J APPL PHYSIOL, V113, P2531, DOI 10.1007/s00421-013-2689-5
   Rahmati-Ahmadabad Saleh, 2020, Obes Med, V19, P100245, DOI 10.1016/j.obmed.2020.100245
   Ross R, 2016, CIRCULATION, V134, pE653, DOI 10.1161/CIR.0000000000000461
   Ross R, 2015, ANN INTERN MED, V162, P325, DOI 10.7326/M14-1189
   SALTIN B, 1976, ACTA PHYSIOL SCAND, V96, P289, DOI 10.1111/j.1748-1716.1976.tb10200.x
   Schwingshackl L, 2013, PLOS ONE, V8, DOI 10.1371/journal.pone.0082853
   Slentz CA, 2011, AM J PHYSIOL-ENDOC M, V301, pE1033, DOI 10.1152/ajpendo.00291.2011
   Stebbing J, 2020, LANCET INFECT DIS, V20, P400, DOI 10.1016/S1473-3099(20)30132-8
   Steckling F. M., 2016, ARCH PHYSIOL BIOCHEM, V125, P85
   Stefan N, 2020, NAT REV ENDOCRINOL, V16, P341, DOI 10.1038/s41574-020-0364-6
   Swift DL, 2018, PROG CARDIOVASC DIS, V61, P206, DOI 10.1016/j.pcad.2018.07.014
   Swift DL, 2014, PROG CARDIOVASC DIS, V56, P441, DOI 10.1016/j.pcad.2013.09.012
   Swisher Anne K, 2010, Cardiopulm Phys Ther J, V21, P4
   Tudor-Locke C, 2011, INT J BEHAV NUTR PHY, V8, DOI 10.1186/1479-5868-8-79
   Tudor-Locke C, 2011, INT J BEHAV NUTR PHY, V8, DOI 10.1186/1479-5868-8-78
   Turk Y, 2017, OBES SCI PRACT, V3, P258, DOI 10.1002/osp4.109
   Vakil KP, 2012, METAB SYNDR RELAT D, V10, P225, DOI 10.1089/met.2011.0099
   Watanabe M, 2020, DIABETES-METAB RES, V36, DOI 10.1002/dmrr.3325
   Weiner RB, 2012, J PHYSIOL-LONDON, V590, P2829, DOI 10.1113/jphysiol.2012.233585
   Wewege M, 2017, OBES REV, V18, P635, DOI 10.1111/obr.12532
   WHO, 2019, GLOB ACT PLAN PHYS A
   Williams M. A., 2007, RESISTANCE EXERCISE
   Willis LH, 2012, J APPL PHYSIOL, V113, P1831, DOI 10.1152/japplphysiol.01370.2011
   Xie B, 2017, BIOMED RES INT, V2017, DOI 10.1155/2017/5420840
NR 73
TC 4
Z9 4
U1 4
U2 6
PU FRONTIERS MEDIA SA
PI LAUSANNE
PA AVENUE DU TRIBUNAL FEDERAL 34, LAUSANNE, CH-1015, SWITZERLAND
SN 1664-042X
J9 FRONT PHYSIOL
JI Front. Physiol.
PD SEP 8
PY 2020
VL 11
AR 572718
DI 10.3389/fphys.2020.572718
PG 8
WC Physiology
SC Physiology
GA NW0GJ
UT WOS:000574687700001
PM 33013486
OA DOAJ Gold, Green Published
DA 2021-05-17
ER

PT J
AU Delgado-Floody, P
   Latorre-Roman, PA
   Jerez-Mayorga, D
   Caamano-Navarrete, F
   Cano-Montoya, J
   Laredo-Aguilera, JA
   Carmona-Torres, JM
   Cobo-Cuenca, AI
   Pozuelo-Carrascosa, DP
   Alvarez, C
AF Delgado-Floody, Pedro
   Angel Latorre-Roman, Pedro
   Jerez-Mayorga, Daniel
   Caamano-Navarrete, Felipe
   Cano-Montoya, Johnattan
   Alberto Laredo-Aguilera, Jose
   Manuel Carmona-Torres, Juan
   Isabel Cobo-Cuenca, Ana
   Pozuelo-Carrascosa, Diana P.
   Alvarez, Cristian
TI Poor Sleep Quality Decreases Concurrent Training Benefits in Markers of
   Metabolic Syndrome and Quality of Life of Morbidly Obese Patients
SO INTERNATIONAL JOURNAL OF ENVIRONMENTAL RESEARCH AND PUBLIC HEALTH
LA English
DT Article
DE morbid obesity; exercise; sleep quality; quality of life
ID BODY-COMPOSITION; WEIGHT-LOSS; EXERCISE; DURATION; ASSOCIATIONS;
   OVERWEIGHT; FITNESS; HEALTH; DIET; MEN
AB Background: Sleep quality (SQ) plays a role in multiple activities of daily living, but little is known about its role in concurrent training [CT, high-intensity interval (HIIT) plus resistance training (RT)] adaptations for metabolic syndrome (MetS) and health-related quality of life (HRQoL) markers. The aim of the present study was to determine the effects of a 20-week CT programme on MetS and HRQoL markers according to the SQ of morbidly obese patients. Methods: Twenty-nine morbidly obese patients were allocated to one of two groups: good sleep quality (GSQ, n = 15, 38.07 +/- 12.26 years) and poor sleep quality (PSQ, n = 14, 40.79 +/- 11.62 years). HRQoL, body mass index, waist circumference (WC), systolic and diastolic blood pressure (SBP and DBP, respectively), and plasma outcomes were measured. Results: The GSQ group reported significant changes (pre- vs. post-intervention) in WC (114.0 +/- 3.1 vs. 110.4 +/- 3.4 cm, p = 0.012), SBP (137.0 +/- 4.3 vs. 125.6 +/- 1.8 mmHg, p = 0.006), and HRQoL general health (51.33 +/- 21.08 vs. 64.33 +/- 16.24, p = 0.020). By contrast, the PSQ group showed significant changes only in SQ (9.00 +/- 2.42 vs. 5.36 +/- 2.84, p = 0.004). Conclusions: Morbidly obese PSQ patients showed a lower response for improving MetS and HRQoL markers after a 20-week CT programme than GSQ peers. However, there was a greater effect size for decreasing WC and SBP in favour of the GSQ compared with the PSQ group, suggesting that there are limitations to CT benefits on these outcomes in the PSQ group. These results call for more complex future studies.
C1 [Delgado-Floody, Pedro] Univ La Frontera, Dept Phys Educ Sport & Recreat, Temuco 4780000, Chile.
   [Angel Latorre-Roman, Pedro] Univ Jaen, Dept Didact Corporal Express, Jaen 23400, Spain.
   [Jerez-Mayorga, Daniel] Univ Andres Bello, Fac Rehabil Sci, Santiago 7591538, Chile.
   [Caamano-Navarrete, Felipe] Univ Catolica Temuco, Fac Educ, Temuco 4780000, Chile.
   [Cano-Montoya, Johnattan] Univ San Sebastian, Fac Hlth Sci, Sch Kinesiol, Valdivia 5090000, Chile.
   [Alberto Laredo-Aguilera, Jose; Manuel Carmona-Torres, Juan; Isabel Cobo-Cuenca, Ana; Pozuelo-Carrascosa, Diana P.] Univ Castilla La Mancha, Multidisciplinary Res Grp Care IMCU, Toledo 45004, Spain.
   [Alberto Laredo-Aguilera, Jose; Manuel Carmona-Torres, Juan; Isabel Cobo-Cuenca, Ana; Pozuelo-Carrascosa, Diana P.] Univ Castilla La Mancha, Fac Fisioterapia & Enfermeria Toledo, Toledo 45004, Spain.
   [Alvarez, Cristian] Univ Los Lagos, Dept Phys Act Sci, Lab Human Performance, Qual Life & Wellness Res Grp API4, Osorno 5290000, Chile.
RP Alvarez, C (corresponding author), Univ Los Lagos, Dept Phys Act Sci, Lab Human Performance, Qual Life & Wellness Res Grp API4, Osorno 5290000, Chile.
EM pedro.delgado@ufrontera.cl; platorre@ujaen.es; daniel.jerez@unab.cl;
   marfel77@gmail.com; jcanom@docente.uss.cl; JoseAlberto.Laredo@uclm.es;
   JuanManuel.Carmona@uclm.es; AnaIsabel.Cobo@uclm.es;
   DianaP.Pozuelo@uclm.es; cristian.alvarez@ulagos.cl
RI ; CARMONA TORRES, JUAN MANUEL/E-1579-2018; Cano, Johnattan/N-9869-2018;
   Delgado, Pedro/D-9779-2019
OI Laredo Aguilera, Jose Alberto/0000-0002-3661-3584; CARMONA TORRES, JUAN
   MANUEL/0000-0002-7781-872X; COBO-CUENCA, ANA ISABEL/0000-0001-7873-3835;
   Cano, Johnattan/0000-0003-4654-6335; Jerez Mayorga,
   Daniel/0000-0002-6878-8004; Delgado, Pedro/0000-0001-9952-993X
FU European Regional Development Fund (ERDF) [Fondo Europeo de Desarrollo
   Regional (FEDER)] [DOCM 19/02/2020]; University de La Frontera, Chile
   Project [DI18-0043]
FX This research was funded by (i) a grant from the European Regional
   Development Fund (ERDF) [Fondo Europeo de Desarrollo Regional (FEDER)
   (DOCM 19/02/2020)] and (ii) by the University de La Frontera, Chile
   Project DI18-0043.
CR Alvarez C, 2018, FRONT PHYSIOL, V9, DOI 10.3389/fphys.2018.01443
   Araghi MH, 2013, SLEEP, V36, P1859, DOI 10.5665/sleep.3216
   Baffi CW, 2016, CHEST, V149, P1525, DOI 10.1016/j.chest.2015.12.034
   Barnes M, 2009, J CLIN SLEEP MED, V5, P409
   Beccuti G, 2011, CURR OPIN CLIN NUTR, V14, P402, DOI 10.1097/MCO.0b013e3283479109
   Boutcher SH, 2009, OBES REV, V10, P671, DOI 10.1111/j.1467-789X.2009.00621.x
   Brzycki M., 1993, J PHYS EDUC RECREAT, V64, P88, DOI [10.1080/07303084.1993.10606684, DOI 10.1080/07303084.1993.10606684]
   Buysse D J, 1989, Psychiatry Res, V28, P193
   Calhoun DA, 2010, CHEST, V138, P434, DOI 10.1378/chest.09-2954
   Cardinal BJ, 2015, J PHYS ACT HEALTH, V12, P1336, DOI 10.1123/jpah.2014-0316
   Chandrasekaran B, 2020, SCI SPORT, V35, P3, DOI 10.1016/j.scispo.2019.03.006
   Chobanian AV, 2003, HYPERTENSION, V42, P1206, DOI 10.1161/01.HYP.0000107251.49515.c2
   Delgado-Floody P, 2019, NUTR METAB CARDIOVAS, V29, P1368, DOI 10.1016/j.numecd.2019.07.002
   Delgado-Floody Pedro, 2017, Gac Med Mex, V153, P781, DOI 10.24875/GMM.17002894
   Dong D, 2020, HEALTH QUAL LIFE OUT, V18, DOI 10.1186/s12955-020-01406-z
   Duval K, 2006, OBES SURG, V16, P574, DOI 10.1381/096089206776944968
   Gibala MJ, 2012, J PHYSIOL-LONDON, V590, P1077, DOI 10.1113/jphysiol.2011.224725
   Goodpaster BH, 2010, JAMA-J AM MED ASSOC, V304, P1795, DOI 10.1001/jama.2010.1505
   Hageman PA, 2019, PLOS ONE, V14, DOI 10.1371/journal.pone.0225446
   Hargens TA, 2013, NAT SCI SLEEP, V5, P27, DOI 10.2147/NSS.S34838
   Haseli-Mashhadi N, 2009, BMC PUBLIC HEALTH, V9, DOI [10.1186/1471-2458-9-130, 10.1186/1471-2458-9-368]
   Hopkins WG, 2009, MED SCI SPORT EXER, V41, P3, DOI 10.1249/MSS.0b013e31818cb278
   Huck CJ, 2015, J STRENGTH COND RES, V29, P589, DOI 10.1519/JSC.0000000000000667
   Jurado-Fasoli L, 2020, EUR J CLIN INVEST, V50, DOI 10.1111/eci.13202
   Knopfli BH, 2008, J ADOLESCENT HEALTH, V42, P119, DOI 10.1016/j.jadohealth.2007.08.015
   Kraemer WJ, 2004, MED SCI SPORT EXER, V36, P674, DOI 10.1249/01.MSS.0000121945.36635.61
   Lee JA, 2014, NUTR METAB CARDIOVAS, V24, P65, DOI 10.1016/j.numecd.2013.06.004
   Lemes IR, 2016, BRIT J SPORT MED, V50, P1438, DOI 10.1136/bjsports-2015-094715
   Mendelson M, 2016, PEDIATR OBES, V11, P26, DOI 10.1111/ijpo.12015
   North American Association for the Study of Obesity National Heart Lung Blood Institute, 2000, NHLBI OBESITY ED INI
   Ostman C, 2017, CARDIOVASC DIABETOL, V16, DOI 10.1186/s12933-017-0590-y
   Pedersen BK, 2015, SCAND J MED SCI SPOR, V25, P1, DOI 10.1111/sms.12581
   Pescatello LS, 2015, CURR HYPERTENS REP, V17, DOI 10.1007/s11906-015-0600-y
   Pico-Sirvent I, 2019, SPORTS, V7, DOI 10.3390/sports7030072
   Poggiogalle E, 2016, EAT WEIGHT DISORD-ST, V21, P501, DOI 10.1007/s40519-016-0254-z
   Rahe C, 2015, SLEEP MED, V16, P1225, DOI 10.1016/j.sleep.2015.05.023
   Ramirez-Velez R, 2019, LIPIDS HEALTH DIS, V18, DOI 10.1186/s12944-019-0981-z
   Ramirez-Velez R, 2018, LIPIDS HEALTH DIS, V17, DOI 10.1186/s12944-018-0719-3
   Raveendran R, 2017, PERIOPERATIVE CARE O, V9, P24, DOI DOI 10.1016/J.PCORM.2017.11.010
   Rognvaldsdottir V, 2020, PLOS ONE, V15, DOI 10.1371/journal.pone.0229114
   Schroeder EC, 2019, PLOS ONE, V14, DOI 10.1371/journal.pone.0210292
   Sokka T, 2008, CLIN EXP RHEUMATOL, V26, pS35
   Spiegel K, 2004, ANN INTERN MED, V141, P846, DOI 10.7326/0003-4819-141-11-200412070-00008
   Sturm R, 2007, PUBLIC HEALTH, V121, P492, DOI 10.1016/j.puhe.2007.01.006
   Tan X, 2016, SLEEP MED, V25, P113, DOI 10.1016/j.sleep.2016.02.010
   Tjonna AE, 2018, BMC PUBLIC HEALTH, V18, DOI 10.1186/s12889-018-5343-7
   Toor P, 2012, OBES SURG, V22, P890, DOI 10.1007/s11695-011-0541-8
   Verhoef SPM, 2013, AM J CLIN NUTR, V98, P25, DOI 10.3945/ajcn.112.054650
   Ware J.E., 2000, SF 36 HLTH SURVEY SF
NR 49
TC 0
Z9 0
U1 4
U2 4
PU MDPI
PI BASEL
PA ST ALBAN-ANLAGE 66, CH-4052 BASEL, SWITZERLAND
EI 1660-4601
J9 INT J ENV RES PUB HE
JI Int. J. Environ. Res. Public Health
PD SEP
PY 2020
VL 17
IS 18
AR 6804
DI 10.3390/ijerph17186804
PG 14
WC Environmental Sciences; Public, Environmental & Occupational Health
SC Environmental Sciences & Ecology; Public, Environmental & Occupational
   Health
GA OF8PR
UT WOS:000581462700001
PM 32961878
OA DOAJ Gold, Green Published
DA 2021-05-17
ER

PT J
AU Souza, D
   Coswig, V
   de Lira, CAB
   Gentil, P
AF Souza, Daniel
   Coswig, Victor
   de Lira, Claudio Andre Barbosa
   Gentil, Paulo
TI H '' IT '' ting the Barriers for Exercising during Social Isolation
SO BIOLOGY-BASEL
LA English
DT Article
DE COVID-19; aerobic exercise; immunity; high-intensity interval training;
   calisthenics; intermittent exercise
ID HIGH-INTENSITY INTERVAL; ALL-CAUSE MORTALITY; SPRINT INTERVAL;
   CARDIORESPIRATORY FITNESS; PHYSICAL-ACTIVITY; AEROBIC EXERCISE;
   IMMUNE-SYSTEM; METABOLIC-RESPONSES; MUSCLE METABOLISM; OXYGEN-UPTAKE
AB Aerobic exercise is traditionally recommended to improve general health and prevent many non-communicable diseases. However, the measures adopted to control the novel Coronavirus (COVID-19) outbreak culminated with closing of exercise facilities and fitness centers and, as a primary consequence, impaired aerobic exercise practice. This contributed to an increase in risk factors associated with physical inactivity such as insulin resistance, high blood pressure, low-grade inflammation, weight gain, and mental health problems. The scenario is worrisome, and it is important to propose alternatives for exercise practice during the COVID-19 pandemic. Interval training (IT) emerges as an exercise mode that might be feasible, low-cost, and potentially safe to be performed in many different places. IT consists of interspersing relative brief bouts of high-intensity exercise with recovery periods and promotes similar or greater health benefits when compared to moderate-intensity continuous exercise. Among the different types of IT, sprint interval training and "Tabata protocols" might be particularly useful during social isolation. These protocols can be controlled and performed without the need of complex equipment and can be adapted to different places, including domestic environments. In this article, we present variations of IT as possible alternatives to cope physical inactivity during COVID-19 pandemics with a focus on its practical applications. The protocols suggested can be performed without the need of specialized equipment or facilities, in a time-efficient manner, and aiming to prevent detraining or even improve physical fitness and general health.
C1 [Souza, Daniel; de Lira, Claudio Andre Barbosa; Gentil, Paulo] Univ Fed Goias, Coll Phys Educ & Dance, BR-74690900 Goiania, Go, Brazil.
   [Coswig, Victor] Fed Univ Para, Coll Phys Educ, BR-68746360 Castanhal, Brazil.
   [Gentil, Paulo] Univ Fed Goias, Hypertens League, BR-74605020 Goiania, Go, Brazil.
RP Gentil, P (corresponding author), Univ Fed Goias, Coll Phys Educ & Dance, BR-74690900 Goiania, Go, Brazil.; Gentil, P (corresponding author), Univ Fed Goias, Hypertens League, BR-74605020 Goiania, Go, Brazil.
EM daniel_souza86@hotmail.com; vcoswig@gmail.com; andre.claudio@gmail.com;
   paulogentil@hotmail.com
RI Gentil, Paulo/L-7968-2016; de Lira, Claudio/V-2480-2019; Coswig,
   Victor/A-2475-2016
OI Gentil, Paulo/0000-0003-2459-4977; de Lira, Claudio/0000-0001-5749-6877;
   Coswig, Victor/0000-0001-5461-7119; Costa de Souza,
   Daniel/0000-0002-2721-1778
FU CNPqConselho Nacional de Desenvolvimento Cientifico e Tecnologico (CNPQ)
   [304435/2018-0]
FX D.S. and P.G. received a research grant from CNPq (304435/2018-0).
CR Naves JPA, 2019, EUR J SPORT SCI, V19, P653, DOI 10.1080/17461391.2018.1548650
   Arroyo-Morales M, 2012, BIOL RES NURS, V14, P357, DOI 10.1177/1099800412448120
   Azuma Koichiro, 2017, Keio Journal of Medicine, V66, P19, DOI 10.2302/kjm.2016-0006-IR
   Bartlett DB, 2018, ARTHRITIS RES THER, V20, DOI 10.1186/s13075-018-1624-x
   Bartlett DB, 2017, OXID MED CELL LONGEV, V2017, DOI 10.1155/2017/8148742
   Batacan RB, 2017, BRIT J SPORT MED, V51, DOI 10.1136/bjsports-2015-095841
   Billat VL, 2000, EUR J APPL PHYSIOL, V81, P188, DOI 10.1007/s004210050029
   Blackwell J, 2017, PHYSIOL REP, V5, DOI 10.14814/phy2.13390
   Blair SN, 1996, JAMA-J AM MED ASSOC, V276, P205, DOI 10.1001/jama.276.3.205
   Blocken B., AERODYNAMICALLY EQUI
   Bogdanis GC, 1996, J APPL PHYSIOL, V80, P876
   Bogdanis GC, 1998, ACTA PHYSIOL SCAND, V163, P261, DOI 10.1046/j.1365-201x.1998.00378.x
   Born DP, 2017, FRONT PHYSIOL, V8, DOI 10.3389/fphys.2017.00485
   Buchheit M, 2013, SPORTS MED, V43, P313, DOI 10.1007/s40279-013-0029-x
   Burton E, 2017, J SPORT SCI, V35, P1523, DOI 10.1080/02640414.2016.1223334
   Campbell JP, 2018, FRONT IMMUNOL, V9, DOI 10.3389/fimmu.2018.00648
   Constandt B, 2020, INT J ENV RES PUB HE, V17, DOI 10.3390/ijerph17114144
   Costa EC, 2018, SPORTS MED, V48, P2127, DOI 10.1007/s40279-018-0944-y
   Costigan SA, 2015, BRIT J SPORT MED, V49, DOI 10.1136/bjsports-2014-094490
   Coswig VS, 2020, J TRANSL MED, V18, DOI 10.1186/s12967-020-02261-8
   Coswig VS, 2016, HYPOTHESIS, V14, P1
   Davison G, 2011, APPL PHYSIOL NUTR ME, V36, P395, DOI [10.1139/h11-033, 10.1139/H11-033]
   de Souza DC, 2018, FRONT PHYSIOL, V9, DOI 10.3389/fphys.2018.00567
   Del Vecchio FB, 2020, SAGE OPEN MED, V8, DOI 10.1177/2050312120936956
   Donnelly JE, 2009, MED SCI SPORT EXER, V41, P459, DOI 10.1249/MSS.0b013e3181949333
   Dorneles GP, 2019, SCAND J MED SCI SPOR, V29, P1755, DOI 10.1111/sms.13506
   Dressendorfer RH, 2002, CLIN J SPORT MED, V12, P301, DOI 10.1097/00042752-200209000-00008
   Fisher G, 2011, J APPL PHYSIOL, V110, P730, DOI 10.1152/japplphysiol.00575.2010
   Freyssin C, 2012, ARCH PHYS MED REHAB, V93, P1359, DOI 10.1016/j.apmr.2012.03.007
   FRY RW, 1992, EUR J APPL PHYSIOL O, V64, P335, DOI 10.1007/BF00636221
   GAITANOS GC, 1993, J APPL PHYSIOL, V75, P712
   Garber CE, 2011, MED SCI SPORT EXER, V43, P1334, DOI 10.1249/MSS.0b013e318213fefb
   Gentil P, 2020, FRONT PHYSIOL, V11, DOI 10.3389/fphys.2020.00859
   Gentil P, 2020, BIOLOGY-BASEL, V9, DOI 10.3390/biology9040070
   Gerber M, 2018, FRONT PSYCHIATRY, V9, DOI 10.3389/fpsyt.2018.00694
   Gerosa-Neto J, 2016, J EXERC REHABIL, V12, P575, DOI 10.12965/jer.1632770.385
   Ghosal S, 2020, DIABETES METAB SYND, V14, P319, DOI 10.1016/j.dsx.2020.03.014
   Gibala Martin J, 2007, Curr Sports Med Rep, V6, P211, DOI 10.1007/s11932-007-0033-8
   Gillen JB, 2014, PLOS ONE, V9, DOI 10.1371/journal.pone.0111489
   GRAY AB, 1993, MED SCI SPORT EXER, V25, P1252
   Hall H, 2007, INT J SPORTS MED, V28, P792, DOI 10.1055/s-2007-964895
   Hannan AL, 2018, OPEN ACCESS J SPORTS, V9, P1, DOI 10.2147/OAJSM.S150596
   Hanstock HG, 2020, INT J SPORT PHYSIOL, V15, P60, DOI 10.1123/ijspp.2018-0527
   HARDCASTLE SJ, 2014, FRONT PSYCHOL, V5, DOI DOI 10.3389/FPSYG.2014.01505
   Higgins S, 2016, APPL PHYSIOL NUTR ME, V41, P1177, DOI 10.1139/apnm-2016-0240
   Islam H, 2017, APPL PHYSIOL NUTR ME, V42, P339, DOI 10.1139/apnm-2016-0478
   Jamurtas AZ, 2018, J SPORT SCI MED, V17, P501
   Jenkins EM, 2019, APPL PHYSIOL NUTR ME, V44, P681, DOI 10.1139/apnm-2018-0675
   Jimenez-Pavon D, 2020, PROG CARDIOVASC DIS, V63, P386, DOI 10.1016/j.pcad.2020.03.009
   Karlsen T, 2017, PROG CARDIOVASC DIS, V60, P67, DOI 10.1016/j.pcad.2017.03.006
   Kodama S, 2009, JAMA-J AM MED ASSOC, V301, P2024, DOI 10.1001/jama.2009.681
   Kruger K, 2016, MED SCI SPORT EXER, V48, P2021, DOI 10.1249/MSS.0000000000000979
   Lavie CJ, 2019, CURR SPORT MED REP, V18, P292, DOI 10.1249/JSR.0000000000000623
   Lee DC, 2011, BRIT J SPORT MED, V45, P504, DOI 10.1136/bjsm.2009.066209
   Lesser IA, 2020, INT J ENV RES PUB HE, V17, DOI 10.3390/ijerph17113899
   Little JP, 2019, EUR J APPL PHYSIOL, V119, P1203, DOI 10.1007/s00421-019-04110-z
   Liu JX, 2019, AGING CLIN EXP RES, V31, P575, DOI 10.1007/s40520-018-1012-z
   Logan GRM, 2016, MED SCI SPORT EXER, V48, P481, DOI 10.1249/MSS.0000000000000799
   Malandish A, 2020, J ELECTROCARDIOL, V60, P15, DOI 10.1016/j.jelectrocard.2020.03.004
   Martinez N, 2015, J SPORT EXERCISE PSY, V37, P138, DOI 10.1123/jsep.2014-0212
   Martins FM, 2018, EXP GERONTOL, V107, P108, DOI 10.1016/j.exger.2018.02.016
   Mathes S, 2017, J SPORT MED PHYS FIT, V57, P130, DOI 10.23736/S0022-4707.16.05860-6
   Maugeri G, 2020, HELIYON, V6, DOI 10.1016/j.heliyon.2020.e04315
   McCormack G, 2004, J Sci Med Sport, V7, P81, DOI 10.1016/S1440-2440(04)80282-2
   McRae G, 2012, APPL PHYSIOL NUTR ME, V37, P1124, DOI [10.1139/H2012-093, 10.1139/h2012-093]
   Metcalfe RS, 2016, APPL PHYSIOL NUTR ME, V41, P1117, DOI 10.1139/apnm-2016-0253
   Monje C, 2020, J SPORT SCI MED, V19, P436
   Morgado JP, 2018, EUR J APPL PHYSIOL, V118, P573, DOI 10.1007/s00421-017-3777-8
   Narici M, 2020, EUR J SPORT SCI, DOI 10.1080/17461391.2020.1761076
   NEUFER PD, 1989, SPORTS MED, V8, P302, DOI 10.2165/00007256-198908050-00004
   Nieman D.C., 2007, MARATHON TRAINING IM, P412
   Nieman DC, 2019, J SPORT HEALTH SCI, V8, P201, DOI 10.1016/j.jshs.2018.09.009
   Nieman David C, 2003, Curr Sports Med Rep, V2, P239
   NIEMAN DC, 1992, MED SCI SPORT EXER, V24, P1339
   Peake JM, 2017, J APPL PHYSIOL, V122, P1077, DOI 10.1152/japplphysiol.00622.2016
   Pecanha T, 2020, AM J PHYSIOL-HEART C, V318, pH1441, DOI [10.1152/ajpheart.00268.2020, 10.1152/ajpheart.00268.2020.]
   Pedersen BK, 2000, PHYSIOL REV, V80, P1055
   Pedersen BK, 1998, ACTA PHYSIOL SCAND, V162, P325, DOI 10.1046/j.1365-201X.1998.0325e.x
   Ramos JS, 2015, SPORTS MED, V45, P679, DOI 10.1007/s40279-015-0321-z
   Ratamess NA, 2015, J STRENGTH COND RES, V29, P47, DOI 10.1519/JSC.0000000000000584
   Ravalli Silvia, 2020, J Funct Morphol Kinesiol, V5, DOI 10.3390/jfmk5020031
   Roschel H, 2020, J AM GERIATR SOC, V68, P1126, DOI 10.1111/jgs.16550
   Ross R, 2015, MAYO CLIN PROC, V90, P1506, DOI 10.1016/j.mayocp.2015.07.024
   Roy M, 2018, MED SCI SPORT EXER, V50, P1818, DOI 10.1249/MSS.0000000000001642
   Schaun GZ, 2018, J STRENGTH COND RES, V32, P2730, DOI 10.1519/JSC.0000000000002594
   Schaun GZ, 2019, J SPORT SCI, V37, P1561, DOI 10.1080/02640414.2019.1576255
   Schuch FB, 2016, J PSYCHIATR RES, V77, P42, DOI 10.1016/j.jpsychires.2016.02.023
   Scott SN, 2019, J PHYSIOL-LONDON, V597, P4203, DOI 10.1113/JP278062
   Silva LBR, 2017, FRONT MICROBIOL, V8, DOI 10.3389/fmicb.2017.01057
   Steele J, 2019, FRONT PHYSIOL, V10, DOI 10.3389/fphys.2019.01150
   Tabata I, 1996, MED SCI SPORT EXER, V28, P1327, DOI 10.1097/00005768-199610000-00018
   Tabata I, 1997, MED SCI SPORT EXER, V29, P390, DOI 10.1097/00005768-199703000-00015
   Thomas G, 2020, APPL PHYSIOL NUTR ME, V45, P683, DOI 10.1139/apnm-2019-0750
   Torales J, 2020, INT J SOC PSYCHIATR, V66, P317, DOI 10.1177/0020764020915212
   Townsend LK, 2017, APPL PHYSIOL NUTR ME, V42, P347, DOI 10.1139/apnm-2016-0479
   Viana RB, 2018, PHYSIOL BEHAV, V189, P10, DOI 10.1016/j.physbeh.2018.02.045
   Viana RB, 2019, FRONT PSYCHIATRY, V10, DOI 10.3389/fpsyt.2019.00661
   Viana RB, 2019, BRIT J SPORT MED, V53, P655, DOI 10.1136/bjsports-2018-099928
   Viana RB, 2018, SPORTS MED, V48, P2001, DOI 10.1007/s40279-018-0925-1
   Viana RB, 2019, CLIN PHYSIOL FUNCT I, V39, P1, DOI 10.1111/cpf.12513
   Vollaard NBJ, 2017, MED SCI SPORT EXER, V49, P1147, DOI 10.1249/MSS.0000000000001204
   Vukovich MD, 1996, J APPL PHYSIOL, V80, P240
   Wahl P, 2020, INT J SPORTS MED, V41, P12, DOI 10.1055/a-1015-0453
   Walsh NP, 2016, IMMUNOL CELL BIOL, V94, P132, DOI 10.1038/icb.2015.99
   Walsh NP, 2011, EXERC IMMUNOL REV, V17, P64
   Weston KS, 2014, BRIT J SPORT MED, V48, P1227, DOI 10.1136/bjsports-2013-092576
   Williams BM, 2015, J STRENGTH COND RES, V29, P3317, DOI 10.1519/JSC.0000000000001193
   WISE J, 2020, BMJ BRIT MED J, V0369, DOI DOI 10.1136/BMJ.M2294
NR 108
TC 5
Z9 5
U1 6
U2 8
PU MDPI
PI BASEL
PA ST ALBAN-ANLAGE 66, CH-4052 BASEL, SWITZERLAND
EI 2079-7737
J9 BIOLOGY-BASEL
JI Biology-Basel
PD SEP
PY 2020
VL 9
IS 9
AR 245
DI 10.3390/biology9090245
PG 11
WC Biology
SC Life Sciences & Biomedicine - Other Topics
GA OD7BT
UT WOS:000580005300001
PM 32847134
OA DOAJ Gold, Green Published
DA 2021-05-17
ER

PT J
AU Kegel, JL
   Kazman, JB
   Scott, JM
   Deuster, PA
AF Kegel, Jessica L.
   Kazman, Josh B.
   Scott, Jonathan M.
   Deuster, Patricia A.
TI Health Behaviors and Psychosocial Attributes of US Soldiers
SO JOURNAL OF THE ACADEMY OF NUTRITION AND DIETETICS
LA English
DT Article
DE Dietary supplements; Eating habits; High-intensity interval training;
   Physical activity; Sleep
ID DIETARY-SUPPLEMENTS; PERFORMANCE; MILITARY; RHABDOMYOLYSIS; TRENDS;
   TRUST
AB Background Health trends, which promote performance enhancement and maintaining or increasing muscle strength, may appeal to soldiers looking to maintain health standards set by the US Army, but often these trends require further investigation to assess safety and efficacy. High-intensity interval training (HIIT) and use of weight loss and/or performance-enhancing/body-building dietary supplements (WL/PES DS) are two such trends that, if implemented inappropriately, can negatively impact soldier health and readiness.
   Objective Our aim was to establish health/psychosocial profiles of US Army soldiers who participate in HIIT and/or use WL/PES DS.
   Design This cross-sectional observational study used data from the 2016 US Army Global Assessment Tool.
   Participants Data were analyzed from respondents to the 2016 US Army Global Assessment Tool (n=299,996) who consented to have their data used for research purposes.
   Results Soldiers were classified into four groups based on HIIT and/or WL/PES DS use. Thirty-five percent of soldiers participated in HIIT and 10% took WL/PES DS at least once per month in the last year. HIIT participation was associated with higher reported odds of healthy behaviors and higher emotional and social fitness. In contrast to HIIT, WL/PES DS use was associated with higher reported odds of risky behaviors (hazardous drinking and tobacco use) and lower psychosocial fitness. The group participating in HIIT but not using WL/PES DS reported fewer unhealthy behaviors compared to the HIIT+WL/PES DS and WL/PES DS-only groups.
   Conclusions Engaging in HIIT is associated with higher reported odds of healthy behaviors and increased psychosocial fitness. However, soldiers who engaged in HIIT also have increased odds of WL/PES DS use, which is associated with greater reported risky behaviors and reduced fitness. Although HIIT and WL/PES DS use are related, they are associated with different reported health/risky behaviors and different psychosocial attributes.
C1 [Kegel, Jessica L.; Kazman, Josh B.; Scott, Jonathan M.; Deuster, Patricia A.] Uniformed Serv Univ Hlth Sci, F Edward Hebert Sch Med, Consortium Hlth & Mil Performance, Dept Mil & Emergency Med, Bethesda, MD 20814 USA.
RP Scott, JM (corresponding author), Uniformed Serv Univ Hlth Sci, Dept Mil & Emergency Med, 4301 Jones Bridge Rd, Bethesda, MD 20814 USA.
EM jonathan.scott@usuhs.edu
RI Deuster, Patricia A/G-3838-2015; Kegel, Jessica/AAE-9381-2021; Scott,
   Jonathan M/F-9239-2015; Kazman, Josh/I-2706-2015
OI Deuster, Patricia A/0000-0002-7895-0888; Scott, Jonathan
   M/0000-0002-1542-5875; 
FU Comprehensive Soldier and Family Fitness (CSF2) [HT9404-12-1-0017,
   F191GJ]
FX This research was supported by a grant from Comprehensive Soldier and
   Family Fitness (CSF2; HT9404-12-1-0017; F191GJ).
CR [Anonymous], 2019, SPSS STAT
   Aune KT, 2017, SPORTS HEALTH, V9, P52, DOI 10.1177/1941738116674895
   Austin KG, 2016, APPL PHYSIOL NUTR ME, V41, P1217, DOI 10.1139/apnm-2016-0296
   Austin KG, 2014, J CLIN PSYCHOPHARM, V34, P595, DOI 10.1097/JCP.0000000000000193
   Bailey RL, 2020, CRIT REV FOOD SCI, V60, P298, DOI 10.1080/10408398.2018.1524364
   Bailey RL, 2013, JAMA INTERN MED, V173, P355, DOI 10.1001/jamainternmed.2013.2299
   Bergeron MF, 2011, CURR SPORT MED REP, V10, P383, DOI 10.1249/JSR.0b013e318237bf8a
   Bunt CW, 2019, FUNDAMENTALS MILITAR, P431
   Calin-Jageman RJ, 2019, AM STAT, V73, P271, DOI 10.1080/00031305.2018.1518266
   Canagasaby A, 2005, ALCOHOL ALCOHOLISM, V40, P208, DOI 10.1093/alcalc/agh156
   Carol Melinda L, 2013, Mil Med, V178, pe1039, DOI 10.7205/MILMED-D-13-00133
   CARVER CS, 1989, J PERS SOC PSYCHOL, V56, P267, DOI 10.1037/0022-3514.56.2.267
   Cassler NM, 2013, MIL MED, V178, P659, DOI 10.7205/MILMED-D-12-00440
   Deuster Patricia A, 2016, Drug Test Anal, V8
   Galvin JW, 2019, MIL MED, V184, pE205, DOI 10.1093/milmed/usy206
   Geller AI, 2015, NEW ENGL J MED, V373, P1531, DOI 10.1056/NEJMsa1504267
   Givens ML, 2016, MIL MED, V181, P680, DOI 10.7205/MILMED-D-15-00537
   Gonsalves S, 2012, MIL MED, V177, P1464, DOI 10.7205/MILMED-D-12-00249
   Hatch AM, 2019, MIL MED, V184, pE253, DOI 10.1093/milmed/usy201
   Hauret K.G., 2010, AM J PREV MED, V38, pS70
   Hedges LV., 1981, J EDUC STAT, V6, P107
   Hummel K, 2016, PHYSICIAN SPORTSMED, V44, P195, DOI 10.1080/00913847.2016.1170582
   Huynh A, 2016, INTERN MED J, V46, P602, DOI 10.1111/imj.13055
   IBM Corp, 2018, IBM SPSS STAT WINDOW
   Jones BH, 2010, AM J PREV MED, V38, pS42, DOI 10.1016/j.amepre.2009.10.014
   Kao TC, 2012, ANN EPIDEMIOL, V22, P331, DOI 10.1016/j.annepidem.2012.02.013
   Kilpatrick MW, 2014, ACSMS HEALTH FIT J, V18, P11
   Knapik JJ, 2014, BMC COMPLEM ALTERN M, V14, DOI 10.1186/1472-6882-14-143
   Knapik Joseph J, 2014, US Army Med Dep J, P5
   Kroenke K, 2002, PSYCHIAT ANN, V32, P509, DOI 10.3928/0048-5713-20020901-06
   Mayer RC, 1999, J APPL PSYCHOL, V84, P123, DOI 10.1037/0021-9010.84.1.123
   Moul DE, 2009, ANN M WORLD PSYCH AS
   Pascale B, 2016, CLIN J SPORT MED, V26, P139, DOI 10.1097/JSM.0000000000000213
   Peterson C, 2001, COGNITIVE THER RES, V25, P633, DOI 10.1023/A:1012945120821
   Peterson C, 2005, J HAPPINESS STUD, V6, P25, DOI [10.1007/ s10902 -004-1278-z, DOI 10.1007/S10902-004-1278-Z]
   Peterson C, 2011, AM PSYCHOL, V66, P10, DOI 10.1037/a0021658
   Pew Charitable Trusts, 2017, DIET SUPPL US MIL
   Poston WSC, 2016, MIL MED, V181, P627, DOI 10.7205/MILMED-D-15-00273
   Purvis DL, US ARMY MED DEP J, P66
   Russell DW, 1996, J PERS ASSESS, V66, P20, DOI 10.1207/s15327752jpa6601_2
   SCHEIER MF, 1994, J PERS SOC PSYCHOL, V67, P1063, DOI 10.1037/0022-3514.67.6.1063
   Statista, TOT US DIET SUPPL MA
   Sweeney PJ, 2009, J APPL SOC PSYCHOL, V39, P235, DOI 10.1111/j.1559-1816.2008.00437.x
   Thompson WR, 2017, ACSMS HEALTH FIT J, V21, P10
   Tucker J, 2018, JAMA NETW OPEN, V1, DOI 10.1001/jamanetworkopen.2018.3337
   US Army, ARM REG 600 9 ARM BO
   Vie LL, 2013, FRONT PSYCHOL, V4, DOI 10.3389/fpsyg.2013.00934
   WATSON D, 1988, J PERS SOC PSYCHOL, V54, P1063, DOI 10.1037/0022-3514.54.6.1063
   Wrzesniewski A, 1997, J RES PERS, V31, P21, DOI 10.1006/jrpe.1997.2162
NR 49
TC 1
Z9 1
U1 2
U2 3
PU ELSEVIER SCIENCE INC
PI NEW YORK
PA STE 800, 230 PARK AVE, NEW YORK, NY 10169 USA
SN 2212-2672
EI 2212-2680
J9 J ACAD NUTR DIET
JI J. Acad. Nutr. Diet.
PD SEP
PY 2020
VL 120
IS 9
BP 1469
EP 1483
DI 10.1016/j.jand.2020.01.018
PG 15
WC Nutrition & Dietetics
SC Nutrition & Dietetics
GA NG0CI
UT WOS:000563656100005
PM 32273242
DA 2021-05-17
ER

PT J
AU Andersen, E
   Bang-Kittilsen, G
   Bigseth, TT
   Egeland, J
   Holmen, TL
   Martinsen, EW
   Stensrud, T
   Engh, JA
AF Andersen, Eivind
   Bang-Kittilsen, Gry
   Bigseth, Therese Torgersen
   Egeland, Jens
   Holmen, Tom Langerud
   Martinsen, Egil Wilhelm
   Stensrud, Trine
   Engh, John Abel
TI Effect of high-intensity interval training on cardiorespiratory fitness,
   physical activity and body composition in people with schizophrenia: a
   randomized controlled trial
SO BMC PSYCHIATRY
LA English
DT Article
DE Schizophrenia; RCT; Exercise; Maximal oxygen uptake; Physical activity
ID MAJOR DEPRESSIVE DISORDER; BIPOLAR DISORDER; MENTAL-ILLNESS;
   CARDIOVASCULAR-DISEASE; SEDENTARY BEHAVIOR; METABOLIC SYNDROME; EXERCISE
   CAPACITY; DIABETES-MELLITUS; OXYGEN-UPTAKE; MORTALITY
AB Background: Exercise may improve cardiorespiratory fitness in people with schizophrenia, however, possible condition-specific cardiorespiratory disadvantages, a scarcity of methodologically sound studies, and conflicting results raise questions about the effect of exercise on maximal oxygen uptake (VO2max) in this group. The primary aim of this study, therefore, was to investigate the effect of high-intensity interval training on VO2max in people with schizophrenia. Second, we sought to determine whether the intervention would have an effect on general physical activity (PA) level and body composition.
   Methods: Eighty-two patients with schizophrenia were randomly assigned to supervised high-intensity interval training or computer gaming skills training, performed twice a week for 12 weeks. Oxygen uptake was measured directly, during a maximum exercise session on a treadmill. PA level were assessed using ActiGraph accelerometer, and body composition was assessed by bioelectrical impedance. Differences between groups were assessed by analysis of variance using a univariate general linear model.
   Results: There were no significant differences between the groups on any of the cardiorespiratory variables neither at baseline nor after the program. There were also no significant within-group differences in any of the cardiorespiratory fitness variables between the baseline and post-program time points, despite that 61% of the participants performing high-intensity interval training showed a significant increase in workload on the treadmill. However, 47% of the participants in the high-intensity interval training group had a >= 5% increase in VO2max. Participants supervised by mental health care providers with PA competence (e.g. rehabilitation center staff, sport scientist, physical trainer) had a much larger increase in VO2max compared to participants supervised by mental health workers without such competence, and when adding PA competence to the model, the intervention group increased VO2max significantly compared to the comparison group. The intervention had no significant effect on PA level or body composition.
   Conclusions: The intervention did not improve VO2max, PA level or body composition but succeeded in increasing workload on the treadmill. With regard to VO2max, approximately half of the patients may be considered responders.
C1 [Andersen, Eivind] Univ South Eastern Norway, Fac Humanities Sports & Educ Sci, POB 235, N-3603 Kongsberg, Horten, Norway.
   [Bang-Kittilsen, Gry; Bigseth, Therese Torgersen; Egeland, Jens; Holmen, Tom Langerud; Engh, John Abel] Vestfold Hosp Trust, Div Mental Hlth & Addict, Tonsberg, Norway.
   [Egeland, Jens] Univ Oslo, Dept Psychol, Oslo, Norway.
   [Martinsen, Egil Wilhelm] Oslo Univ Hosp, Clin Mental Hlth & Addict, Oslo, Norway.
   [Martinsen, Egil Wilhelm] Univ Oslo, Inst Clin Med, Oslo, Norway.
   [Stensrud, Trine] Norwegian Sch Sports Sci, Dept Sports Med, Oslo, Norway.
RP Andersen, E (corresponding author), Univ South Eastern Norway, Fac Humanities Sports & Educ Sci, POB 235, N-3603 Kongsberg, Horten, Norway.
EM eivind.andersen@usn.no
RI Engh, John/AAG-6446-2021
FU Vestfold Hospital Trust; South-Eastern Norway Regional Health Authority;
   Norwegian Extra Foundation for Health and Rehabilitation through EXTRA
   funds; Norwegian Research network in Severe Mental Illness (NORSMI);
   NORMENT/KG Jebsen Center for Psychosis Research; Torgeir Lindvik's
   Trust; Civitan International
FX The main study (EPHAPS) has received funding from Vestfold Hospital
   Trust, South-Eastern Norway Regional Health Authority, Norwegian Extra
   Foundation for Health and Rehabilitation through EXTRA funds, Norwegian
   Research network in Severe Mental Illness (NORSMI), NORMENT/KG Jebsen
   Center for Psychosis Research, Torgeir Lindvik's Trust, and Civitan
   International. The funders had no role in study design, data collection
   and analysis, decision to publish, or preparation of the manuscript.
CR American Psychiatric Association[APA] , 2013, DIAGNOSTIC STAT MANU
   Andersen E, 2018, SCHIZOPHR RES
   Andreassen OA, 2013, AM J HUM GENET, V92, P197, DOI 10.1016/j.ajhg.2013.01.001
   BALKE B, 1959, U S Armed Forces Med J, V10, P675
   Bandura A, 2004, HEALTH EDUC BEHAV, V31, P143, DOI 10.1177/1090198104263660
   Bassett DR, 2000, MED SCI SPORT EXER, V32, P70, DOI 10.1097/00005768-200001000-00012
   Beavers KM, 2014, OBESITY, V22, P325, DOI 10.1002/oby.20607
   Bouchard C, 1999, J APPL PHYSIOL, V87, P1003
   Bouchard C, 2001, MED SCI SPORT EXER, V33, pS446, DOI 10.1097/00005768-200106001-00013
   Bredin SSD, 2013, BRAIN SCI, V3, P821, DOI 10.3390/brainsci3020821
   Brobakken MF, 2019, ACTA PSYCHIAT SCAND, V140, P498, DOI 10.1111/acps.13105
   Carter J, 2002, EUR J APPL PHYSIOL, V86, P435, DOI 10.1007/s00421-001-0572-2
   Cassidy S, 2017, DIABETOLOGIA, V60, P7, DOI 10.1007/s00125-016-4106-1
   Correll CU, 2017, WORLD PSYCHIATRY, V16, P163, DOI 10.1002/wps.20420
   Correll CU, 2015, WORLD PSYCHIATRY, V14, P119, DOI 10.1002/wps.20204
   Dipasquale S, 2013, J PSYCHIATR RES, V47, P197, DOI 10.1016/j.jpsychires.2012.10.005
   Dodd KJ, 2011, DISABIL REHABIL, V33, P1222, DOI 10.3109/09638288.2010.526162
   Engh JA, 2015, TRIALS, V16, DOI 10.1186/s13063-015-1094-2
   Firth J, 2015, PSYCHOL MED, V45, P1343, DOI 10.1017/S0033291714003110
   Firth J, 2017, SCHIZOPHRENIA BULL, V43, P546, DOI 10.1093/schbul/sbw115
   Fleury MJ, 2010, BMC HEALTH SERV RES, V10, DOI 10.1186/1472-6963-10-141
   Hart TL, 2011, INT J BEHAV NUTR PHY, V8, DOI 10.1186/1479-5868-8-62
   Heggelund J, 2011, NORD J PSYCHIAT, V65, P269, DOI 10.3109/08039488.2011.560278
   Herbsleb M, 2018, SCHIZOPHR RES
   Hermesh H, 2000, AM J PSYCHIAT, V157, P1327, DOI 10.1176/appi.ajp.157.8.1327
   Hjorthoj C, 2017, LANCET PSYCHIAT, V4, P295, DOI 10.1016/S2215-0366(17)30078-0
   Hjorthoj C, 2015, LANCET PSYCHIAT, V2, P801, DOI 10.1016/S2215-0366(15)00207-2
   HOWLEY ET, 1995, MED SCI SPORT EXER, V27, P1292
   Janney CA, 2013, SCHIZOPHR RES, V145, P63, DOI 10.1016/j.schres.2013.01.010
   KAY SR, 1987, SCHIZOPHRENIA BULL, V13, P261, DOI 10.1093/schbul/13.2.261
   Kim DD, 2018, PSYCHIAT RES, V262, P28, DOI 10.1016/j.psychres.2018.01.029
   Lasser K, 2000, JAMA-J AM MED ASSOC, V284, P2606, DOI 10.1001/jama.284.20.2606
   Lawrence D, 2013, BMJ-BRIT MED J, V346, DOI 10.1136/bmj.f2539
   Lin X, 2015, J AM HEART ASS, V4
   Malan-Muller S, 2016, SCHIZOPHR RES, V170, P1, DOI 10.1016/j.schres.2015.11.011
   Matthews CE, 2002, MED SCI SPORT EXER, V34, P1376, DOI 10.1097/00005768-200208000-00021
   Matthews CE, 2008, AM J EPIDEMIOL, V167, P875, DOI 10.1093/aje/kwm390
   Miller MR, 2005, EUR RESPIR J, V26, P319, DOI 10.1183/09031936.05.00034805
   Mitchell AJ, 2009, BRIT J PSYCHIAT, V194, P491, DOI 10.1192/bjp.bp.107.045732
   Myers J, 2002, NEW ENGL J MED, V346, P793, DOI 10.1056/NEJMoa011858
   Nielsen RE, 2013, SCHIZOPHR RES, V146, P22, DOI 10.1016/j.schres.2013.02.025
   Nokes N, 2009, J SPORT MED PHYS FIT, V49, P136
   Ostermann S, 2013, SCHIZOPHRENIA BULL, V39, P1139, DOI 10.1093/schbul/sbs085
   Pauwels Romain A., 2001, American Journal of Respiratory and Critical Care Medicine, V163, P1256
   Piascik MT, 2001, J PHARMACOL EXP THER, V298, P403
   Quanjer PH, 2012, EUR RESPIR J, V40, P1324, DOI 10.1183/09031936.00080312
   Ratliff' JC, 2012, COMPR PSYCHIAT, V53, P1028, DOI 10.1016/j.comppsych.2012.02.003
   Rosenbaum S, 2015, PSYCHIAT RES-NEUROIM, V232, P200, DOI 10.1016/j.pscychresns.2015.02.004
   Rosenfeld M, 2011, BIOL PSYCHIAT, V69, P980, DOI 10.1016/j.biopsych.2011.01.010
   Rowe David A, 2007, J Phys Act Health, V4, P434
   Rummel-Kluge C, 2010, SCHIZOPHR RES, V123, P225, DOI 10.1016/j.schres.2010.07.012
   Scheewe TW, 2012, MED SCI SPORT EXER, V44, P1834, DOI 10.1249/MSS.0b013e318258e120
   Strassnig MT, 2012, SCHIZOPHR RES, V141, P284, DOI 10.1016/j.schres.2012.08.011
   Stubbs B, 2015, ACTA PSYCHIAT SCAND, V132, P144, DOI 10.1111/acps.12439
   Stubbs B, 2016, SCHIZOPHR RES, V176, P431, DOI 10.1016/j.schres.2016.05.017
   Tremblay MS, 2017, INT J BEHAV NUTR PHY, V14, DOI 10.1186/s12966-017-0525-8
   Troiano RP, 2005, MED SCI SPORT EXER, V37, pS487, DOI 10.1249/01.mss.0000185473.32846.c3
   Vancampfort D, 2015, ACTA PSYCHIAT SCAND, V132, P131, DOI 10.1111/acps.12407
   Vancampfort D, 2017, WORLD PSYCHIATRY, V16, P308, DOI 10.1002/wps.20458
   Vancampfort D, 2016, WORLD PSYCHIATRY, V15, P166, DOI 10.1002/wps.20309
   Vancampfort D, 2015, SCHIZOPHR RES, V169, P453, DOI 10.1016/j.schres.2015.09.029
   Vancampfort D, 2015, WORLD PSYCHIATRY, V14, P339, DOI 10.1002/wps.20252
   Vancampfort D, 2013, PSYCHIAT CLIN NEUROS, V67, P451, DOI 10.1111/pcn.12077
   Verge B, 2011, EUR PSYCHIAT, V26, P45, DOI 10.1016/j.eurpsy.2010.08.008
   Wasserman K., 2012, PRINCIPLES EXERCISE, V5th
   Weston KS, 2014, BRIT J SPORT MED, V48, P1227, DOI 10.1136/bjsports-2013-092576
   Willems MET, 2009, J HUM KINET, V22, P43, DOI 10.2478/v10078-009-0022-5
   Williams CJ, 2017, BMC GENOMICS, V18, DOI 10.1186/s12864-017-4192-6
   Wolff-Hughes DL, 2014, PLOS ONE, V9, DOI 10.1371/journal.pone.0115915
NR 69
TC 1
Z9 1
U1 4
U2 4
PU BMC
PI LONDON
PA CAMPUS, 4 CRINAN ST, LONDON N1 9XW, ENGLAND
EI 1471-244X
J9 BMC PSYCHIATRY
JI BMC Psychiatry
PD AUG 27
PY 2020
VL 20
IS 1
AR 425
DI 10.1186/s12888-020-02827-2
PG 12
WC Psychiatry
SC Psychiatry
GA NK7RN
UT WOS:000566930200002
PM 32854688
OA DOAJ Gold, Green Published
DA 2021-05-17
ER

PT J
AU Papadakis, Z
   Forsse, JS
   Peterson, MN
AF Papadakis, Zacharias
   Forsse, Jeffrey S.
   Peterson, Matthew N.
TI Effects of High-Intensity Interval Exercise and Acute Partial Sleep
   Deprivation on Cardiac Autonomic Modulation
SO RESEARCH QUARTERLY FOR EXERCISE AND SPORT
LA English
DT Article; Early Access
DE Cardiovascular; good sleepers; heart rate variability;
   sympathetic/parasympathetic balance
ID HEART-RATE-VARIABILITY; LOW-FREQUENCY POWER; ONE NIGHT; PARASYMPATHETIC
   REACTIVATION; CARDIOVASCULAR CONTROL; INTERMITTENT EXERCISE; SENSEWEAR
   ARMBAND; PHYSICAL-ACTIVITY; SPECTRUM ANALYSIS; SYMPATHETIC TONE
AB Sleep deprivation in healthy adults has been associated with disrupted autonomic nervous system function, which in turn has been linked to cardiovascular health. High-intensity interval exercise (HIIE) may affect both sleep and cardiac autonomic modulation.Purpose: To investigate the impact of acute partial sleep deprivation on autonomic cardiac regulation before and after an acute bout of HIIE and the length of time for the autonomic system to return to resting levels.Methods: Fifteen healthy males with body mass index (BMI) of 25.8 +/- 2.7 kg center dot m(-2) and age 31 +/- 5 y participated in a reference sleep (similar to 9.5 hr) with no HIIE (RS), a reference sleep with HIIE (RSX), and an acute partial sleep deprivation (similar to 3.5 hr) with HIIE (SDX). HIIE was performed in 3:2 intervals at 90% and 40% of VO2 reserve. Autonomic regulation through HRV selected time and frequency domain indices were recorded the night before, the morning of the next day, 1 hr-, 2 hr-, 4hr-, and 6-hr post-exercise. Results: HIIE performed in a 3:2 W:R ratio decreased the HRV (p<.05) at 1-hr post exercise and it took up to 4 hr to return to baseline levels. Parasympathetic related HRV indices increased the morning of the next day for SDX (p<.05). Acute partial sleep deprivation and HIIE did not modify the HRV responses compared to reference sleep and HIIE.Conclusion: HRV disturbance typically seen in responses to an acute episode of HIIE is not influenced by acute partial sleep deprivation.
C1 [Papadakis, Zacharias; Forsse, Jeffrey S.; Peterson, Matthew N.] Barry Univ, Miami Shores, FL USA.
RP Papadakis, Z (corresponding author), Barry Univ, Human Performance Lab, 11300 NE 2nd Ave, Miami Shores, FL 33161 USA.
EM zpapadakis@barry.edu
RI Papadakis, Zacharias/I-6876-2019
OI Papadakis, Zacharias/0000-0001-8437-8067
CR Abedelmalek S, 2013, CHRONOBIOL INT, V30, P502, DOI 10.3109/07420528.2012.742102
   Achten J, 2003, SPORTS MED, V33, P517, DOI 10.2165/00007256-200333070-00004
   Aeschbacher S, 2017, ANN MED, V49, P32, DOI 10.1080/07853890.2016.1226512
   AKSELROD S, 1981, SCIENCE, V213, P220, DOI 10.1126/science.6166045
   Al Haddad H, 2009, INT J SPORT PHYSIOL, V4, P435, DOI 10.1123/ijspp.4.4.435
   Ali I., 2016, INT J PHYSL, V4, DOI [10.5958/2320-608X.2016.00076.7, DOI 10.5958/2320-608X.2016.00076.7]
   Almeida GJM, 2011, PHYS THER, V91, P1367, DOI 10.2522/ptj.20100291
   American College of Sports Medicine, 2013, ACSMS GUIDELINES EXE
   Antunes BM, 2017, PHYSIOL BEHAV, V177, P252, DOI 10.1016/j.physbeh.2017.05.014
   Baevsky RM, 2017, CARDIOMETRY, P66, DOI 10.12710/cardiometry.2017.10.6676
   Barroso R, 2019, J HEALTH PSYCHOL, V24, P299, DOI 10.1177/1359105316676329
   Besnier F, 2017, ANN PHYS REHABIL MED, V60, P27, DOI 10.1016/j.rehab.2016.07.002
   Bhati P., 2017, SAUDI J SPORTS MED, V17, DOI [10.4103/sjsm.sjsm_2_17, DOI 10.4103/SJSM.SJSM_2_17]
   Bonato M, 2017, J SPORT SCI MED, V16, P286
   Borresen J, 2008, SPORTS MED, V38, P633, DOI 10.2165/00007256-200838080-00002
   Boudreau P, 2012, CHRONOBIOL INT, V29, P757, DOI 10.3109/07420528.2012.674592
   Bravi A, 2013, FRONT PHYSIOL, V4, DOI 10.3389/fphys.2013.00197
   Buchheit M, 2007, AM J PHYSIOL-HEART C, V293, pH133, DOI 10.1152/ajpheart.00062.2007
   Buchheit M, 2007, AM J PHYSIOL-HEART C, V293, pH8, DOI 10.1152/ajpheart.00335.2007
   Buchheit M, 2014, FRONT PHYSIOL, V5, DOI 10.3389/fphys.2014.00073
   Burch JB, 2019, APPL PSYCHOPHYS BIOF, V44, P21, DOI 10.1007/s10484-018-9419-z
   Buysse D J, 1989, Psychiatry Res, V28, P193
   Cappuccio FP, 2011, EUR HEART J, V32, P1484, DOI 10.1093/eurheartj/ehr007
   Chase JD, 2017, APPL PHYSIOL NUTR ME, V42, P909, DOI 10.1139/apnm-2016-0698
   Costa J, 2019, PLOS ONE, V14, DOI 10.1371/journal.pone.0218635
   de Abreu RM, 2019, BRAZ J PHYS THER, V23, P279, DOI 10.1016/j.bjpt.2018.09.010
   Dettoni JL, 2012, J APPL PHYSIOL, V113, P232, DOI 10.1152/japplphysiol.01604.2011
   Dishman RK, 2000, INT J PSYCHOPHYSIOL, V37, P121, DOI 10.1016/S0167-8760(00)00085-4
   Dobbs WC, 2019, SPORTS MED, V49, P417, DOI 10.1007/s40279-019-01061-5
   Drenowatz C, 2011, EUR J APPL PHYSIOL, V111, P883, DOI 10.1007/s00421-010-1695-0
   Elsenbruch S, 1999, SLEEP, V22, P1067, DOI 10.1093/sleep/22.8.1067
   Engstrom E, 2012, EUR J PHYSIOTHER, V14, P115, DOI 10.3109/14038196.2012.694118
   Esco MR, 2017, CLIN PHYSIOL FUNCT I, V37, P322, DOI 10.1111/cpf.12308
   Faul F, 2007, BEHAV RES METHODS, V39, P175, DOI 10.3758/BF03193146
   Flatt AA, 2015, INT J SPORT PHYSIOL, V10, P994, DOI 10.1123/ijspp.2014-0556
   Fukuda K, 2015, CIRC RES, V116, P2005, DOI 10.1161/CIRCRESAHA.116.304679
   Fullagar HHK, 2016, J SPORT SCI, V34, P1333, DOI 10.1080/02640414.2015.1135249
   Fullagar HHK, 2015, INT J SPORT PHYSIOL, V10, P950, DOI 10.1123/ijspp.2014-0565
   Ghasemi A, 2012, INT J ENDOCRINOL MET, V10, P486, DOI 10.5812/ijem.3505
   Gibala MJ, 2012, J PHYSIOL-LONDON, V590, P1077, DOI 10.1113/jphysiol.2011.224725
   Goldstein DS, 2011, EXP PHYSIOL, V96, P1255, DOI 10.1113/expphysiol.2010.056259
   Grant CC, 2012, ANN NONINVAS ELECTRO, V17, P219, DOI 10.1111/j.1542-474X.2012.00511.x
   Hertzog MA, 2008, RES NURS HEALTH, V31, P180, DOI 10.1002/nur.20247
   Heydari M, 2013, CLIN AUTON RES, V23, P57, DOI 10.1007/s10286-012-0179-1
   Hopkins W.G., 2009, PROGR STAT STUDIES S
   Irwin M, 1999, J CLIN ENDOCR METAB, V84, P1979, DOI 10.1210/jc.84.6.1979
   Irwin MR, 2016, BIOL PSYCHIAT, V80, P40, DOI 10.1016/j.biopsych.2015.05.014
   Ito S, 2019, WORLD J CARDIOL, V11, P171, DOI 10.4330/wjc.v11.i7.171
   Jain J. K., 2019, DEFENCE LIFE SCI J, V4, DOI [10.14429/dlsj.4.13732, DOI 10.14429/DLSJ.4.13732]
   James DVB, 2002, INT J SPORTS MED, V23, P247, DOI 10.1055/s-2002-29077
   Jan YK, 2013, J REHABIL RES DEV, V50, P203, DOI 10.1682/JRRD.2011.08.0138
   Juliana N, 2019, INT MED J MALAYS, V18, P73
   Julious SA, 2005, PHARM STAT, V4, P287, DOI 10.1002/pst.185
   Kaikkonen P, 2008, SCAND J MED SCI SPOR, V18, P511, DOI 10.1111/j.1600-0838.2007.00728.x
   Kiviniemi AM, 2014, MED SCI SPORT EXER, V46, P1960, DOI 10.1249/MSS.0000000000000307
   Kukielka M, 2011, FRONT PHYSIOL, V2, DOI 10.3389/fphys.2011.00003
   Lahiri MK, 2008, J AM COLL CARDIOL, V51, P1725, DOI 10.1016/j.jacc.2008.01.038
   Littlefield LA, 2017, APPL PHYSIOL NUTR ME, V42, P986, DOI 10.1139/apnm-2016-0581
   Lombardi F, 2011, FRONT PHYSIOL, V2, DOI 10.3389/fphys.2011.00095
   Malik M., 1996, AQUACULTURE, V1, P151, DOI 10.1111/j.1542-474X.1996.tb00275.x
   Malmberg B, 2011, INT ARCH OCC ENV HEA, V84, P293, DOI 10.1007/s00420-010-0593-4
   Markov A, 2016, INT J OCCUP MED ENV, V29, P793, DOI 10.13075/ijomeh.1896.00276
   Vanderlei LCM, 2009, REV BRAS CIR CARDIOV, V24, P205, DOI 10.1590/S0102-76382009000200018
   Martelli D, 2014, AM J PHYSIOL-HEART C, V307, pH1005, DOI 10.1152/ajpheart.00361.2014
   Matsuo T, 2014, MED SCI SPORT EXER, V46, P42, DOI 10.1249/MSS.0b013e3182a38da8
   McCraty R, 2001, BIOL PSYCHOL, V56, P131, DOI 10.1016/S0301-0511(01)00074-6
   McEwen BS, 2015, SLEEP MED CLIN, V10, P1, DOI 10.1016/j.jsmc.2014.11.007
   Meerlo P, 2008, SLEEP MED REV, V12, P197, DOI 10.1016/j.smrv.2007.07.007
   Mejri MA, 2016, J EXERC REHABIL, V12, P47, DOI 10.12965/jer.150256
   Mejri MA, 2014, BIOL RHYTHM RES, V45, P17, DOI 10.1080/09291016.2013.787686
   Michael S, 2017, FRONT PHYSIOL, V8, DOI 10.3389/fphys.2017.00301
   Michael S, 2016, EUR J APPL PHYSIOL, V116, P697, DOI 10.1007/s00421-016-3327-9
   Miller AJ, 2019, CLIN AUTON RES, V29, P231, DOI 10.1007/s10286-018-0572-5
   Miller MA, 2013, J HUM HYPERTENS, V27, P583, DOI 10.1038/jhh.2013.27
   Mourot L, 2004, EUR J APPL PHYSIOL, V92, P508, DOI 10.1007/s00421-004-1119-0
   Muenter NK, 2000, J APPL PHYSIOL, V88, P966
   Myllymaki T, 2012, EUR J APPL PHYSIOL, V112, P801, DOI 10.1007/s00421-011-2034-9
   Oda S, 2014, EUR J APPL PHYSIOL, V114, P1789, DOI 10.1007/s00421-014-2873-2
   Orzel-Gryglewska J, 2010, INT J OCCUP MED ENV, V23, P95, DOI 10.2478/v10001-010-0004-9
   Osuka Y, 2017, EUR REV AGING PHYS A, V14, DOI 10.1186/s11556-017-0184-4
   Pagani M, 2009, AUTON NEUROSCI-BASIC, V145, P76, DOI 10.1016/j.autneu.2008.10.009
   Papadakis Z, 2015, MED SCI SPORT EXER, V47, P871, DOI 10.1249/01.mss.0000466188.84919.73
   Parekh A, 2005, MED SCI SPORT EXER, V37, P599, DOI 10.1249/01.MSS.0000159139.29220.9A
   Pecanha T, 2017, INT J CARDIOL, V227, P795, DOI 10.1016/j.ijcard.2016.10.057
   Perrotta AS, 2017, J STRENGTH COND RES, V31, P2296, DOI 10.1519/JSC.0000000000001841
   Quintana DS, 2017, PLOS ONE, V12, DOI 10.1371/journal.pone.0170921
   Rahman F, 2011, CLIN AUTON RES, V21, P133, DOI 10.1007/s10286-010-0098-y
   Ramirez-Velez R, 2020, J STRENGTH COND RES, V34, P3403, DOI 10.1519/JSC.0000000000001833
   Ramirez-Velez R, 2016, TRIALS, V17, DOI 10.1186/s13063-016-1422-1
   Riganello F, 2019, INT J ENV RES PUB HE, V16, DOI 10.3390/ijerph16132336
   Sammito S., 2016, INT CARDIOVASC FORUM, V6, P18, DOI DOI 10.17987/icfj.v6i0.242
   Sauvet F, 2017, INT J CARDIOL, V232, P76, DOI 10.1016/j.ijcard.2017.01.049
   Sauvet F, 2010, J APPL PHYSIOL, V108, P68, DOI 10.1152/japplphysiol.00851.2009
   Schneider C, 2019, FRONT PHYSIOL, V10, DOI 10.3389/fphys.2019.00582
   Seiler S, 2007, MED SCI SPORT EXER, V39, P1366, DOI 10.1249/mss.0b013e318060f17d
   Shaffer F, 2017, FRONT PUBLIC HEALTH, V5, DOI 10.3389/fpubh.2017.00258
   Sharif MM, 2013, ANN THORAC MED, V8, P53, DOI 10.4103/1817-1737.105720
   Shin M, 2015, SLEEP SCI, V8, P9, DOI 10.1016/j.slsci.2015.02.003
   Soric M, 2013, SLEEP MED, V14, P201, DOI 10.1016/j.sleep.2012.11.003
   Souissi N, 2013, J STRENGTH COND RES, V27, P2473, DOI 10.1519/JSC.0b013e31827f4792
   Stanley J, 2013, SPORTS MED, V43, P1259, DOI 10.1007/s40279-013-0083-4
   Stuckey MI, 2012, SCAND J MED SCI SPOR, V22, P756, DOI 10.1111/j.1600-0838.2011.01320.x
   Subramanian SK, 2019, FRONT PHYSIOL, V10, DOI 10.3389/fphys.2019.01043
   Takase B, 2004, CLIN CARDIOL, V27, P223, DOI 10.1002/clc.4960270411
   Terziotti P, 2001, EUR J APPL PHYSIOL, V84, P187, DOI 10.1007/s004210170003
   Thayer JF, 2009, ANN BEHAV MED, V37, P141, DOI 10.1007/s12160-009-9101-z
   Thompson PD, 2007, CIRCULATION, V115, P2358, DOI 10.1161/CIRCULATIONAHA.107.181485
   Tobaldini E, 2014, ARCH ITAL BIOL, V152, P103, DOI 10.12871/000298292014235
   Tobaldini E, 2019, NAT REV CARDIOL, V16, P213, DOI 10.1038/s41569-018-0109-6
   Tobaldini E, 2017, NEUROSCI BIOBEHAV R, V74, P321, DOI 10.1016/j.neubiorev.2016.07.004
   Tobaldini E, 2013, FRONT PHYSIOL, V4, DOI 10.3389/fphys.2013.00294
   Tobaldini E, 2013, EUR J INTERN MED, V24, P664, DOI 10.1016/j.ejim.2013.03.011
   Trapp EG, 2007, AM J PHYSIOL-REG I, V293, pR2370, DOI 10.1152/ajpregu.00780.2006
   Trimmel K., 2015, HEART RATE VARIABILI
   Uchida S., 2012, J PHYS FITNESS SPORT, V1, P317, DOI [10.7600/jpfsm.1.317, DOI 10.7600/JPFSM.1.317]
   van Leeuwen WMA, 2018, SLEEP BIOL RHYTHMS, V16, P45, DOI 10.1007/s41105-017-0122-x
   van Wouwe NC, 2011, MIL MED, V176, P811, DOI 10.7205/MILMED-D-10-00389
   Vasconcellos FVA, 2015, BLOOD PRESS MONIT, V20, P351, DOI 10.1097/MBP.0000000000000143
   Vitale JA, 2019, J CLIN MED, V8, DOI 10.3390/jcm8050723
   Vitale KC, 2019, INT J SPORTS MED, V40, P535, DOI 10.1055/a-0905-3103
   Wright KP, 2015, BRAIN BEHAV IMMUN, V47, P24, DOI 10.1016/j.bbi.2015.01.004
   Zhong X, 2005, J APPL PHYSIOL, V98, P2024, DOI 10.1152/japplphysiol.00620.2004
NR 122
TC 1
Z9 1
U1 2
U2 3
PU ROUTLEDGE JOURNALS, TAYLOR & FRANCIS LTD
PI ABINGDON
PA 2-4 PARK SQUARE, MILTON PARK, ABINGDON OX14 4RN, OXON, ENGLAND
SN 0270-1367
EI 2168-3824
J9 RES Q EXERCISE SPORT
JI Res. Q. Exerc. Sport
DI 10.1080/02701367.2020.1788206
EA AUG 2020
PG 19
WC Hospitality, Leisure, Sport & Tourism; Psychology, Applied; Psychology;
   Sport Sciences
SC Social Sciences - Other Topics; Psychology; Sport Sciences
GA NE4ZC
UT WOS:000562607300001
PM 32841103
DA 2021-05-17
ER

PT J
AU Sa, AS
   Cheniaux, E
   de Paula, CC
   Murillo-Rodriguez, E
   Teixeira, D
   Monteiro, D
   Cid, L
   Yamamoto, T
   Telles-Correia, D
   Imperatori, C
   Budde, H
   Machado, S
AF Sa Filho, Alberto Souza
   Cheniaux, Elie
   de Paula, Carolina Cavalcante
   Murillo-Rodriguez, Eric
   Teixeira, Diogo
   Monteiro, Diogo
   Cid, Luis
   Yamamoto, Tetsuya
   Telles-Correia, Diogo
   Imperatori, Claudio
   Budde, Henning
   Machado, Sergio
TI Exercise is medicine: a new perspective for health promotion in bipolar
   disorder
SO EXPERT REVIEW OF NEUROTHERAPEUTICS
LA English
DT Review
DE Bipolar disorder; monoaminergic system; catecholamines; exercise; high
   intensity interval training
ID EXTRACELLULAR 5-HT; 5-HIAA LEVELS; NEUROGENESIS; HIPPOCAMPUS; DOPAMINE;
   AMYGDALA; BDNF; RAT
AB Introduction Similar effects in reducing the symptoms of the mood disorder are reported in the literature compared the action of drugs and aerobic exercise sessions, demonstrating the potential of exercise in the control and mood stabilization. Therefore, there are many reasons to believe that the increased cardiorespiratory fitness (VO2max) can be an important means of protection and a reducing potential of physical and mental damage in bipolar disorders (BD). This review will highlight the current pattern of response of exercise on the pathophysiology of BD, relating the possible mechanisms, and hypotheses based on exercises. Areas covered The mechanism of monoaminergic action and its relationship with exercise, role of physical conditioning and increased VO(2Max)on neurotrophin release, and new perspectives on long-term exercise will be reviewed. Expert opinion The adaptations to training, although little explored in the context of BD, can induce the expression of substances that co-regulate several processes related to the pathophysiology of BD. Furthermore, high intensity interval training (HIIT) can also be adjusted to improve the physical fitness and health in patients with BD. Future research is needed to adopt a training strategy that is both time efficient and adequate for the population in question.
C1 [Sa Filho, Alberto Souza] Paulista Univ UNIP, Dept Phys Educ, Sao Paulo, Brazil.
   [Sa Filho, Alberto Souza] Univ Ctr Anapolis Unievangel, Dept Phys Educ, Anapolis, Go, Brazil.
   [Cheniaux, Elie] State Univ Rio De Janeiro UERJ, Sch Med Sci, Rio De Janeiro, Brazil.
   [Cheniaux, Elie] Univ Fed Rio de Janeiro, Inst Psychiat, Rio De Janeiro, Brazil.
   [de Paula, Carolina Cavalcante] Univ Sao Paulo ICB USP, Inst Biomed Sci, Dept Cellular Tissue & Dev Biol, Sao Paulo, Brazil.
   [Murillo-Rodriguez, Eric; Teixeira, Diogo; Monteiro, Diogo; Cid, Luis; Yamamoto, Tetsuya; Telles-Correia, Diogo; Imperatori, Claudio; Budde, Henning; Machado, Sergio] Int Neurosci Res Grp, Merida, Yucatan, Mexico.
   [Murillo-Rodriguez, Eric] Univ Anahuac Mayab, Div Ciencias Salud, Escuela Med, Lab Neurociencias Mol & Integrat, Merida, Mexico.
   [Teixeira, Diogo] ULHT, Fac Phys Educ & Sport, Lisbon, Portugal.
   [Teixeira, Diogo; Monteiro, Diogo] CIDESD, Res Ctr Sports Hlth & Human Dev, Rio Maior, Portugal.
   [Monteiro, Diogo; Cid, Luis] Polytech Inst Santarem, Sport Sci Sch Rio Maior, Rio Maior, Portugal.
   [Yamamoto, Tetsuya] Tokushima Univ, Grad Sch Technol Ind & Social Sci, Tokushima, Tokushima, Japan.
   [Telles-Correia, Diogo] Univ Lisbon, Fac Med, Clin Univ Psicol & Psiquiatria, Lisbon, Portugal.
   [Telles-Correia, Diogo] Univ Lisbon, Dept Psiquiatria, Fac Med, Lisbon, Portugal.
   [Imperatori, Claudio] European Univ Rome, Dept Human Sci, Via Aldobrandeschi 190, Rome, Italy.
   [Budde, Henning] Univ Appl Sci & Med Univ, Med Sch Hamburg, Fac Human Sci, Hamburg, Germany.
   [Machado, Sergio] Salgado Oliveira Univ UNIVERSO, Phys Act Sci Postgrad Program, Lab Phys Act Neurosci, Rua Marechal Deodoro 263, BR-24030060 Niteroi, RJ, Brazil.
   [Machado, Sergio] Neurodivers Inst, Lab Phys Act Neurosci, Queimados, RJ, Brazil.
RP Machado, S (corresponding author), Salgado Oliveira Univ UNIVERSO, Phys Act Sci Postgrad Program, Lab Phys Act Neurosci, Rua Marechal Deodoro 263, BR-24030060 Niteroi, RJ, Brazil.
EM secm80@gmail.com
RI Filho, Alberto Souza Sa/C-2663-2015; Teixeira, Diogo/J-5489-2019; Cid,
   Luis/K-3281-2012; Monteiro, Diogo/F-1202-2015
OI Filho, Alberto Souza Sa/0000-0001-9434-4231; Teixeira,
   Diogo/0000-0003-4587-5903; Cid, Luis/0000-0001-8156-3291; Monteiro,
   Diogo/0000-0002-7179-6814; Budde, Henning/0000-0003-3526-0569;
   Imperatori, Claudio/0000-0002-8207-6919
FU Carlos Chagas Foundation for the Research Support in the State of Rio de
   Janeiro (FAPERJ), Young Scientists from the State of Rio de
   JaneiroFundacao Carlos Chagas Filho de Amparo a Pesquisa do Estado do
   Rio De Janeiro (FAPERJ) [E -26/203.295/2017]
FX S Machado was supported by grant from Carlos Chagas Foundation for the
   Research Support in the State of Rio de Janeiro (FAPERJ), Young
   Scientists from the State of Rio de Janeiro, E -26/203.295/2017.
CR ACSM, 2013, GUID EX TEST PRESCR
   Adler CM, 2004, BIPOLAR DISORD, V6
   Alsuwaidan MT, 2009, NEUROMOLECULAR MED, V11
   Anand A, 2000, AM J PSYCHIAT, V157, P1108, DOI 10.1176/appi.ajp.157.7.1108
   Babyak M, 2000, PSYCHOSOM MED, V62, P633, DOI 10.1097/00006842-200009000-00006
   Barbosa IG, 2013, REV BRAS PSIQUIATR, V35, P67, DOI 10.1016/j.rbp.2012.05.011
   Barbosa IG, 2011, NEUROSCI LETT, V502, P103, DOI 10.1016/j.neulet.2011.07.031
   Bartholomew JB, 2005, MED SCI SPORTS EXERC, V37
   Belmaker RH., 2005, DISCOV MED, V5
   Belmaker RH., 2004, N ENGL J MED, V351
   Berk M, 2007, ACTA PSYCHIAT SCAN S, V434
   Bouchard C, 2015, PROG MOL BIOL TRANSL, V135
   Brummer V, 2011, MED SCI SPORTS EXERC, V43
   Bunney Jr. WE, 1972, ARCH GEN PSYCHIAT, V27
   Burgomaster KA, 2008, J PHYSL, V586
   Ceylan D, 2019, J AFFECT DISORD, V262
   Chen CY, 2010, EXERC SPORT SCI REV, V38, P122, DOI 10.1097/JES.0b013e3181e372b5
   Clark L, 2002, BR J PSYCHIAT, V180
   Colcombe SJ, 2006, J GERONTOL A, V61
   Cotman CW, 2002, TRENDS NEUROSCI, V25, P295, DOI 10.1016/S0166-2236(02)02143-4
   Cousins DA, 2009, BIPOLAR DISORD, V11, P787, DOI 10.1111/j.1399-5618.2009.00760.x
   CS P, 2019, TRENDS PSYCHIAT PSYC, V41
   Cunha AB, 2006, NEUROSCI LETT, V398
   Dakwar E., 2012, J CLIN PSYCHIAT, V73, pe1372, DOI 10.4088/JCP.12m07895
   Daumit GL, 2013, N ENGL J MED, V368
   Daumit GL, 2013, N ENGL J MED, V369
   DEY S, 1994, PHYSIOL BEHAV, V55, P323, DOI 10.1016/0031-9384(94)90141-4
   Duman RS, 2005, NEUROBIOL AGING, V26, pS88, DOI 10.1016/j.neurobiolaging.2005.08.018
   Egan B, 2013, CELL METAB, V17, P162, DOI 10.1016/j.cmet.2012.12.012
   Ekkekakis P, 2009, SPORTS MED, V39
   Fagiolini A, 2005, BIPOLAR DISORD, V7
   Foland LC, 2008, NEUROREPORT, V19, P221, DOI 10.1097/WNR.0b013e3282f48108
   Foland-Ross LC, 2012, NEUROIMAGE, V59, P738, DOI 10.1016/j.neuroimage.2011.07.054
   Frazier JA, 2005, AM J PSYCHIAT, V162, P1256, DOI 10.1176/appi.ajp.162.7.1256
   Froelicher V., 2002, N ENGL J MED, V346
   Galper DI, 2006, MED SCI SPORTS EXERC, V38
   Gibala M, 2009, APPL PHYSL NUTR META, V34
   Gibala MJ, 2007, CURR SPORTS MED REP, V6
   Gillen JB, 2014, APPL PHYSL NUTR META, V39
   Gomez-Merino D, 2001, NEUROSCI LETT, V301, P143, DOI 10.1016/S0304-3940(01)01626-3
   Gormley SE, 2008, MED SCI SPORTS EXERC, V40
   Hammen C, 1997, AM J PSYCHIAT, V154, P856
   Hashimoto K, 2010, PSYCHIAT CLIN NEUROS, V64, P341, DOI 10.1111/j.1440-1819.2010.02113.x
   HATTORI S, 1994, BRAIN RES BULL, V35, P41, DOI 10.1016/0361-9230(94)90214-3
   Hawley JA, 2014, CELL, V159, P738, DOI 10.1016/j.cell.2014.10.029
   Herring MP, 2010, ARCH INTERN MED, V170, P321, DOI 10.1001/archinternmed.2009.530
   Hughes CW, 2013, MENT HEALTH PHYS ACT, V6, P119, DOI 10.1016/j.mhpa.2013.06.006
   Javadapour A, 2010, J NEUROPSYCHIATRY CL, V22
   Kajekar R., 2002, AM J PHYSL HEART CIR, V282, pH1615, DOI 10.1152/ajpheart.00725.2001
   Kawashima S, 2012, PLOS ONE, V7, DOI 10.1371/journal.pone.0031728
   Khazaeinia T, 2000, J PHARM PHARM SCI, V3, P292
   Kilbourne AM, 2007, BIPOLAR DISORD, V9
   Knaepen K, 2010, SPORTS MED, V40, P765, DOI 10.2165/11534530-000000000-00000
   Kodama S, 2009, JAMA, V301
   Krishnan KRR, 2005, PSYCHOSOM MED, V67, P1, DOI 10.1097/01.psy.0000151489.36347.18
   Kunz M, 2011, REV BRAS PSIQUIATR, V33, P268, DOI 10.1590/S1516-44462011000300010
   Lawrence NS, 2004, BIOL PSYCHIAT, V55
   Levy B, 2013, COMPR PSYCHIAT, V54, P618, DOI 10.1016/j.comppsych.2012.12.018
   Lyoo IK, 2006, BIPOLAR DISORD, V8, P65, DOI 10.1111/j.1399-5618.2006.00284.x
   MANN JJ, 1992, ARCH GEN PSYCHIAT, V49, P442
   Martinez-Aran A, 2004, AM J PSYCHIAT, V161, P262, DOI 10.1176/appi.ajp.161.2.262
   Mattson MP, 2004, TRENDS NEUROSCI, V27
   McIntosh AM, 2008, AM J PSYCHIAT, V165, P378, DOI 10.1176/appi.ajp.2007.07020365
   MEEUSEN R, 1995, SPORTS MED, V20, P160, DOI 10.2165/00007256-199520030-00004
   Meeusen R, 1996, BRAIN RES, V740, P245, DOI 10.1016/S0006-8993(96)00872-4
   Meeusen R, 2006, SPORTS MED, V36, P881, DOI 10.2165/00007256-200636100-00006
   Melo MC, 2016, J AFFECT DISORD, V198
   Monkul ES, 2005, AUST NZ J PSYCHIAT, V39, P222, DOI 10.1111/j.1440-1614.2005.01571.x
   Munoz-Canoves P, 2013, FEBS J, V280
   Ng F, 2007, J AFFECT DISORD, V101
   Nierenberg AA, 2018, BIOL PSYCHIAT, V83
   Osuji IJ, 2005, PSYCHIAT CLIN N AM, V28, P427, DOI 10.1016/j.psc.2005.02.005
   Ouchi Y, 2002, J CEREB BLOOD FLOW M, V22
   Pearsall R, 2014, BMC PSYCHIATRY, V14, DOI 10.1186/1471-244X-14-117
   Pearsall R, 2014, BMC PSYCHIATRY, V14, DOI 10.1186/1471-244X-14-38
   Petersen J, 2005, J APPL PHYS, V98, DOI 10.1063/1.1994937
   Phillips C., 2017, NEURAL PLAST, V2017, DOI DOI 10.1155/2017/7014146
   Phillips C, 2017, NEURAL PLAST, V2017, DOI 10.1155/2017/7260130
   Robinson LJ, 2006, J AFFECT DISORD, V93
   ROGERS PJ, 1991, CIRCULATION, V84, P2346, DOI 10.1161/01.CIR.84.6.2346
   Rojas Vega S, 2006, BRAIN RES, V1121
   Salvadore G, 2010, J CLIN PSYCHIAT, V71
   Sax KW, 1999, AM J PSYCHIAT, V156, P139, DOI 10.1176/ajp.156.1.139
   Schinder AF, 2000, TRENDS NEUROSCI, V23, P639, DOI 10.1016/S0166-2236(00)01672-6
   Schinder AF, 2004, PHYSIOLOGY BETHESDA, V19
   Seifert T, 2010, AM J PHYSL REGUL INT, V298, pR372
   Shah A, 2007, J AFFECT DISORD, V104
   Strakowski SM, 1999, ARCH GEN PSYCHIAT, V56, P254, DOI 10.1001/archpsyc.56.3.254
   Strakowski SM, 2002, AM J PSYCHIAT, V159, P1841, DOI 10.1176/appi.ajp.159.11.1841
   Swain DP, 2006, AM J CARDIOL, V97, P141, DOI 10.1016/j.amjcard.2005.07.130
   Sylvia LG, 2013, INT J BIPOLAR DISORD, V1, DOI 10.1186/2194-7511-1-24
   Sylvia LG, 2010, PSYCHOTHER PSYCHOSOM, V79, P87, DOI 10.1159/000270916
   Tjonna AE, 2008, CIRCULATION, V118
   Tomporowski PD, 2003, ACTA PSYCHOL AMST, V112
   van Boxtel MP, 1997, MED SCI SPORTS EXERC, V29
   Van Citters AD, 2010, COMMUNITY MENT HLTH, V46
   van Praag H, 1999, P NATL ACAD SCI USA, V96, P13427, DOI 10.1073/pnas.96.23.13427
   van Praag H, 2002, NATURE, V415, P1030, DOI 10.1038/4151030a
   VANPRAAG HM, 1981, BIOL PSYCHIAT, V16, P291
   Verhaeghe N, 2013, BMC PUBLIC HEALTH, V13, DOI 10.1186/1471-2458-13-657
   Vieta E, 2013, EUR PSYCHIAT, V28, P21, DOI 10.1016/j.eurpsy.2011.11.007
   Vizueta N, 2012, AM J PSYCHIAT, V169, P831, DOI 10.1176/appi.ajp.2012.11030349
   Wang GJ, 2000, J NUCL MED, V41
   Watson S, 2004, BR J PSYCHIAT, V184
   Whiteman AS, 2014, BEHAV BRAIN RES, V259, P302, DOI 10.1016/j.bbr.2013.11.023
   Wildes JE, 2008, PSYCHIAT RES, V161, P51, DOI 10.1016/j.psychres.2007.09.003
   Wipfli BM, 2008, J SPORT EXERC PSYCHO, V30
   Wisloff U, 2007, CIRCULATION, V115, P3086, DOI 10.1161/CIRCULATIONAHA.106.675041
NR 108
TC 0
Z9 0
U1 4
U2 4
PU TAYLOR & FRANCIS LTD
PI ABINGDON
PA 2-4 PARK SQUARE, MILTON PARK, ABINGDON OR14 4RN, OXON, ENGLAND
SN 1473-7175
EI 1744-8360
J9 EXPERT REV NEUROTHER
JI Expert Rev. Neurother.
PD NOV 1
PY 2020
VL 20
IS 11
BP 1099
EP 1107
DI 10.1080/14737175.2020.1807329
EA AUG 2020
PG 9
WC Clinical Neurology; Pharmacology & Pharmacy
SC Neurosciences & Neurology; Pharmacology & Pharmacy
GA OP5NF
UT WOS:000568037100001
PM 32762382
DA 2021-05-17
ER

PT J
AU Toohey, K
   Pumpa, K
   McKune, A
   Cooke, J
   Welvaert, M
   Northey, J
   Quinlan, C
   Semple, S
AF Toohey, Kellie
   Pumpa, Kate
   McKune, Andrew
   Cooke, Julie
   Welvaert, Marijke
   Northey, Joseph
   Quinlan, Clare
   Semple, Stuart
TI The impact of high-intensity interval training exercise on breast cancer
   survivors: a pilot study to explore fitness, cardiac regulation and
   biomarkers of the stress systems
SO BMC CANCER
LA English
DT Article
DE Exercise; Cancer; Immune function; Biomarkers; High-intensity; Health;
   Stress
ID HEART-RATE-VARIABILITY; PITUITARY-ADRENAL AXIS; CEREBRAL-BLOOD-FLOW;
   IMMUNE FUNCTION; PERCEIVED EXERTION; SALIVARY CORTISOL;
   PHYSICAL-ACTIVITY; REACTIVITY; AGE; RISK
AB BackgroundCardiovascular disease (CVD) remains the largest cause of death in breast cancer survivors. The aim of this study was to explore the impact of exercise intensity on aerobic fitness and autonomic cardiac regulation (heart rate variability (HRV)) and salivary biomarkers of the stress systems (HPA-axis, cortisol; sympathetic nervous system, alpha -amylase) and mucosal immunity (secretory(s)-IgA), markers of increased risk of CVD in breast cancer survivors.MethodsParticipants were randomly assigned to; 1) high intensity interval training (HIIT); 2) moderate-intensity, continuous aerobic training (CMIT); or 3) a wait-list control (CON) for a 12-week (36 session) stationary cycling intervention. Cardiorespiratory fitness (VO2peak), resting HRV and salivary biomarkers were measured at baseline 2-4 d pre-intervention and 2-4 d post the last exercise session.ResultsSeventeen participants were included in this study (628years, HIIT; n=6, CMIT; n=5, CON; n=6). A significant improvement (p <= 0.05) was observed for VO2peak in the HIIT group; 19.3% (B=3.98, 95%CI=[1.89; 4.02]) and a non-significant increase in the CMIT group; 5.6% (B=1.96, 95%CI=[-0.11; 4.03]), compared with a 2.6% (B=-0.64, 95%CI=[-2.10; 0.82]) decrease in the CON group. Post intervention improvements in HRV markers of vagal activity (log (ln)LF/HF, LnRMSSD) and sympathetic nervous system (alpha -amylase waking response) occurred for individuals exhibiting outlying (>95% CI) levels at baseline compared to general population.ConclusionHigh intensity interval training improved cardiovascular fitness in breast cancer survivors and improved cardiac regulation, and sympathetic nervous system (stress) responses in some individuals. High-intensity interval training was safe and effective for breast cancer survivors to participate in with promising results as a time efficient intensity to improve physical health and stress, reducing CVD risk.Trial registration This pilot study was retrospectively registered through the Australian New Zealand Clinical Trials Registry (ANZCTR): ACTRN12620000684921.
C1 [Toohey, Kellie; Pumpa, Kate; McKune, Andrew; Cooke, Julie; Welvaert, Marijke; Northey, Joseph; Quinlan, Clare; Semple, Stuart] Univ Canberra, Res Inst Sport & Exercise, Canberra, ACT 2601, Australia.
   [Toohey, Kellie; Pumpa, Kate; McKune, Andrew; Cooke, Julie; Northey, Joseph; Quinlan, Clare; Semple, Stuart] Univ Canberra, Fac Hlth, Discipline Sport & Exercise Sci, Canberra, ACT 2601, Australia.
   [Toohey, Kellie; Semple, Stuart] Univ Canberra, Hlth Res Inst, Canberra, ACT 2601, Australia.
   [Toohey, Kellie; McKune, Andrew; Semple, Stuart] Univ Canberra, Prehabilitat Act Canc Exercise & Survivorship PAC, Canberra, ACT 2601, Australia.
   [McKune, Andrew] Univ KwaZulu Natal, Sch Hlth Sci, ZA-400 Durban, South Africa.
   [Welvaert, Marijke] Australian Natl Univ, Stat Consulting Unit, Canberra, ACT 2600, Australia.
RP Toohey, K (corresponding author), Univ Canberra, Res Inst Sport & Exercise, Canberra, ACT 2601, Australia.; Toohey, K (corresponding author), Univ Canberra, Fac Hlth, Discipline Sport & Exercise Sci, Canberra, ACT 2601, Australia.
EM kellie.toohey@canberra.edu.au
RI ; Welvaert, Marijke/K-8486-2013; Pumpa, Kate/A-2001-2014
OI Toohey, Kellie/0000-0002-1776-6200; Cooke, Julie/0000-0002-9171-6201;
   Welvaert, Marijke/0000-0002-0802-8134; McKune,
   Andrew/0000-0002-5479-1544; Pumpa, Kate/0000-0003-3757-3972
CR Acharya UR, 2005, J BODYW MOV THER, V9, P134, DOI 10.1016/j.jbmt.2004.04.001
   ACSM, 2013, ACSMS GUIDELINES EXE
   Adams SC, 2015, BMC CANCER, V15, DOI 10.1186/s12885-015-1418-3
   AHMED MN, 1975, CAN MED ASSOC J, V113, P410
   Ainslie PN, 2008, J PHYSIOL-LONDON, V586, P4005, DOI 10.1113/jphysiol.2008.158279
   Akimoto T, 2003, BRIT J SPORT MED, V37, P76, DOI 10.1136/bjsm.37.1.76
   ALBENTOSA M, 1994, AQUACULTURE, V126, P315, DOI 10.1016/0044-8486(94)90048-5
   Antonova L, 2011, BREAST CANCER RES, V13, DOI 10.1186/bcr2836
   Arab C, 2016, PSYCHONEUROENDOCRINO, V68, P57, DOI 10.1016/j.psyneuen.2016.02.018
   Bishop NC, 2009, FRONT BIOSCI-LANDMRK, V14, P4444, DOI 10.2741/3540
   BORG G, 1967, ACTA MED SCAND, VS, P194
   Campkin M, 2000, FAM PRACT
   Caro-Moran E, 2016, BIOL RES NURS, V18, P43, DOI 10.1177/1099800414568100
   Couture-Lalande ME, 2014, BREAST CANCER MANAG, V3, P465, DOI 10.2217/BMT.14.37
   De Couck M, 2013, CANCER EPIDEMIOL, V37, P737, DOI 10.1016/j.canep.2013.04.016
   De Sire A, 2020, EUR REV MED PHARMACO, V24, P4476, DOI 10.26355/eurrev_202004_21030
   de Sire A, 2020, ANN PHYS REHABIL MED, V63, P365, DOI 10.1016/j.rehab.2019.04.007
   Dethlefsen C, 2017, BREAST CANCER RES TR, V162, P399, DOI 10.1007/s10549-017-4129-4
   Dhabhar FS, 2014, IMMUNOL RES, V58, P193, DOI 10.1007/s12026-014-8517-0
   Dinas K, 2019, CURR PROB CANCER, V43, DOI 10.1016/j.currproblcancer.2019.02.002
   Dinh HC, 2017, CALCIFIED TISSUE INT, V100, P193, DOI 10.1007/s00223-016-0212-9
   Dobek J, 2014, J CANCER SURVIV, V8, P304, DOI 10.1007/s11764-013-0313-7
   DuBose KD, 2014, PEDIATR EXERC SCI, V26, P221, DOI 10.1123/pes.2013-0109
   Ekholm EMK, 2000, CANCER, V88, P2149, DOI 10.1002/(SICI)1097-0142(20000501)88:9<2149::AID-CNCR22>3.0.CO;2-Z
   Ewer MS, 2005, J CLIN ONCOL, V23, P2900, DOI 10.1200/JCO.2005.05.827
   Fox J., 2011, R COMPANION APPL REG, V2nd Edn
   Franceschi C, 2018, NAT REV ENDOCRINOL, V14, P576, DOI 10.1038/s41574-018-0059-4
   Meneses-Echavez JF, 2015, BMC CANCER, V15, DOI 10.1186/s12885-015-1069-4
   Giese-Davis J, 2006, PSYCHOSOM MED, V68, P675, DOI 10.1097/01.psy.0000238216.88515.e5
   Giese-Davis J, 2015, PSYCHOSOM MED, V77, P346, DOI 10.1097/PSY.0000000000000167
   HIRVONEN HE, 1989, CANCER, V64, P801, DOI 10.1002/1097-0142(19890815)64:4<801::AID-CNCR2820640406>3.0.CO;2-E
   HRUSHESKY WJM, 1991, CIRCULATION, V84, P697, DOI 10.1161/01.CIR.84.2.697
   Invernizzi M, 2020, FRONT ONCOL, V10, DOI 10.3389/fonc.2020.00422
   Invernizzi M, 2020, JOVE-J VIS EXP, DOI 10.3791/60093
   Jehanli A, 2011, P 10 S INT SOC EX IM
   Jones LW, 2016, J CLIN ONCOL, V34, P2743, DOI 10.1200/JCO.2015.65.6603
   Kaufmann T, 2011, BEHAV RES METHODS, V43, P1161, DOI 10.3758/s13428-011-0107-7
   Keeney Jeriel T R, 2018, Oncotarget, V9, P30324, DOI 10.18632/oncotarget.25718
   Kivlighan KT, 2006, PSYCHONEUROENDOCRINO, V31, P703, DOI 10.1016/j.psyneuen.2006.01.007
   Koehler LA, 2019, BREAST CANCER-TARGET, V11, P13, DOI 10.2147/BCTT.S146635
   LAKOMY HKA, 1986, ERGONOMICS, V29, P509, DOI 10.1080/00140138608968287
   Mark AL, 1996, J HYPERTENS, V14, pS159
   Mattiuzzi C, 2019, EUR J PUB HLTH
   Mckune AJ, 2014, AM J HUM BIOL, V26, P850, DOI 10.1002/ajhb.22605
   Michelotti A, 2019, BREAST, V44, P15, DOI 10.1016/j.breast.2018.12.009
   Murrell CJ, 2013, AGE, V35, P905, DOI 10.1007/s11357-012-9414-x
   Nater UM, 2007, PSYCHONEUROENDOCRINO, V32, P392, DOI 10.1016/j.psyneuen.2007.02.007
   Nieman DC, 1998, CAN J PHYSIOL PHARM, V76, P573, DOI 10.1139/cjpp-76-5-573
   NIEMAN DC, 1993, MED SCI SPORT EXER, V25, P823, DOI 10.1249/00005768-199307000-00011
   Nyrop KA, 2019, CANCER-AM CANCER SOC, V125, P2945, DOI 10.1002/cncr.32175
   Paolucci EM, 2020, NEOBIOTA, P1, DOI 10.3897/neobiota.54.39465
   Paolucci T, 2020, EUR J PHYS REHABIL M
   Scott JM, 2014, INT J CARDIOL, V171, pE50, DOI 10.1016/j.ijcard.2013.11.113
   Sephton SE, 2009, BRAIN BEHAV IMMUN, V23, P1148, DOI 10.1016/j.bbi.2009.07.007
   Shaffer F, 2017, FRONT PUBLIC HEALTH, V5, DOI 10.3389/fpubh.2017.00258
   Shephard RJ, 1995, INT J SPORTS MED, V16, P491, DOI 10.1055/s-2007-973043
   Siegel RL, 2019, CA-CANCER J CLIN, V69, P7, DOI 10.3322/caac.21551
   Simard S, 2015, J CANCER SURVIV, V9, P481, DOI 10.1007/s11764-015-0424-4
   Skinner J, 2017, FOUND SPORT MANAGE, P144
   Sookan T, 2012, CARDIOVASC J AFR, V23, P67, DOI 10.5830/CVJA-2011.108
   Spiegel I, 2006, NEURON, V49, P777, DOI 10.1016/j.neuron.2006.03.001
   Strahler J, 2010, PSYCHOPHYSIOLOGY, V47, P587, DOI 10.1111/j.1469-8986.2009.00957.x
   Sultan A, 2018, BIOL RHYTHM RES, V49, P680, DOI 10.1080/09291016.2017.1410016
   Sztajzel J, 2004, SWISS MED WKLY, V134, P514
   Tarvainen MP, 2014, COMPUT METH PROG BIO, V113, P210, DOI 10.1016/j.cmpb.2013.07.024
   Thayer JF, 2007, BIOL PSYCHOL, V74, P224, DOI 10.1016/j.biopsycho.2005.11.013
   Thornton LM, 2010, HEALTH PSYCHOL, V29, P333, DOI 10.1037/a0018836
   Toohey K, 2018, WORLD J CLIN ONCOL, V9, P1, DOI [10.5306/wjco.v9.i1.1, 10.5306/wjco.v9.11.1]
   Toohey K, 2018, J CANCER RES CLIN, V144, P1, DOI 10.1007/s00432-017-2552-x
   Topalian SL, 2016, NAT REV CANCER, V16, P275, DOI 10.1038/nrc.2016.36
   Tracey KJ, 2002, NATURE, V420, P853, DOI 10.1038/nature01321
   Tsigos C, 2002, J PSYCHOSOM RES, V53, P865, DOI 10.1016/S0022-3999(02)00429-4
   Valente SA, 2019, AM J SURG, V217, P514, DOI 10.1016/j.amjsurg.2018.10.028
   Wan C, 2016, INT J ENV RES PUB HE, V13, DOI 10.3390/ijerph13040353
   Williams N, 2017, OCCUP MED-OXFORD, V67, P404, DOI 10.1093/occmed/kqx063
   Yang SW, 2019, CELLS-BASEL, V8, DOI 10.3390/cells8070738
   Zeitzer JM, 2016, BREAST CANCER RES TR, V158, P43, DOI 10.1007/s10549-016-3864-2
   Zitvogel L, 2006, NAT REV IMMUNOL, V6, P715, DOI 10.1038/nri1936
NR 78
TC 0
Z9 0
U1 1
U2 4
PU BMC
PI LONDON
PA CAMPUS, 4 CRINAN ST, LONDON N1 9XW, ENGLAND
EI 1471-2407
J9 BMC CANCER
JI BMC Cancer
PD AUG 20
PY 2020
VL 20
IS 1
AR 787
DI 10.1186/s12885-020-07295-1
PG 11
WC Oncology
SC Oncology
GA NN1PJ
UT WOS:000568562400009
PM 32819304
OA DOAJ Gold, Green Published
DA 2021-05-17
ER

PT J
AU Berg, J
   Wang, AI
   Lydersen, S
   Moholdt, T
AF Berg, Jonathan
   Wang, Alf Inge
   Lydersen, Stian
   Moholdt, Trine
TI Can Gaming Get You Fit?
SO FRONTIERS IN PHYSIOLOGY
LA English
DT Article
DE active video games; cardiorespiratory fitness; exercise training;
   gamification; high-intensity interval training; physical activity
ID ALL-CAUSE MORTALITY; PHYSICAL-ACTIVITY; CARDIORESPIRATORY FITNESS;
   INTENSITY; EXERCISE; FREQUENCY; ENJOYMENT; ADULTS; TIME; PREDICTORS
AB Rationale: Exergaming may be a viable alternative to more traditional exercise. As high-intensity exercise can provide substantial health benefits, the purpose of this study was to investigate the long-term effectiveness of providing inactive adults with access to a high-intensity exergaming platform.
   Methods: In this study, 52 inactive adults (<150 min of exercise per week), aged 18 years or older, were randomized (1:1) into an exergaming (N = 27) or a control group (N = 25). Exergaming participants were given access to the Playpulse exergaming platform for 6 months, where they decided how frequently they wanted to use the platform. The primary outcome measure, analyzed with a mixed model, was peak oxygen uptake ((V)over dotO(2peak)). Secondary outcomes included body composition, blood pressure, and blood markers of cardiometabolic health.
   Results: Mean (V)over dotO(2peak)at 6 months was 42.3 (SD 7.0) mL.kg(-1).min(-1)and 41.9 (SD 7.4) mL.kg(-1).min(-1) for the exergaming and control group, respectively with no significant between-group differences (-0.7, 95% CI -2.7 to 1.3, P = 0.49). Apart from increased moderate-intensity physical activity in the exergaming group at 3 months (21.9 min.day(-1), 95% CI: 2.2 to 41.5, P = 0.03) compared to the control group, there were no significant between-group differences for any outcome at either 3 or 6 months. On average, participants in the exergaming group performed 12 (SD 13) exergaming sessions with an average heart rate of 74.5 (SD 7.5)% of maximum heart rate, throughout the intervention.
   Conclusion: Due to low exergaming frequency over the 6-month intervention, exergaming participants showed no significant health benefits compared to control. Our study indicates that although the Playpulse exergaming platform is found enjoyable, this is not enough to motivate inactive adults to regularly engage in exercise and thereby improve health.
C1 [Berg, Jonathan; Moholdt, Trine] Norwegian Univ Sci & Technol, Dept Circulat & Med Imaging, Trondheim, Norway.
   [Berg, Jonathan; Moholdt, Trine] St Olavs Univ Hosp, Trondheim, Norway.
   [Wang, Alf Inge] Norwegian Univ Sci & Technol, Dept Comp Sci, Trondheim, Norway.
   [Lydersen, Stian] Norwegian Univ Sci & Technol, Reg Ctr Child & Youth Mental Hlth & Child Welf, Trondheim, Norway.
RP Moholdt, T (corresponding author), Norwegian Univ Sci & Technol, Dept Circulat & Med Imaging, Trondheim, Norway.; Moholdt, T (corresponding author), St Olavs Univ Hosp, Trondheim, Norway.
EM trine.moholdt@ntnu.no
FU Faculty of Medicine and Health at NTNU; Central Norway Regional Health
   Authority; Clinical Research Facility, St. Olav's University Hospital
FX Exercise testing was undertaken at the NeXt Move Core Facility,
   Norwegian University of Science and Technology (NTNU). NeXt Move is
   funded by the Faculty of Medicine and Health at NTNU and Central Norway
   Regional Health Authority. We also sincerely thank the Clinical Research
   Facility, St. Olav's University Hospital, for their support.
CR Althoff T, 2016, J MED INTERNET RES, V18, DOI 10.2196/jmir.6759
   Ashbeck EL, 2016, BMC MED RES METHODOL, V16, DOI 10.1186/s12874-016-0144-0
   Berg J, 2020, BMJ OPEN SPORT EXERC, V6, DOI 10.1136/bmjsem-2020-000744
   Bock BC, 2019, AM J PREV MED, V56, P501, DOI 10.1016/j.amepre.2018.11.026
   Davidson T, 2018, AM HEART J, V196, P156, DOI 10.1016/j.ahj.2017.08.022
   Friedenreich CM, 2015, JAMA ONCOL, V1, P766, DOI 10.1001/jamaoncol.2015.2239
   Garber CE, 2011, MED SCI SPORT EXER, V43, P1334, DOI 10.1249/MSS.0b013e318213fefb
   Graves LEF, 2010, J PHYS ACT HEALTH, V7, P393, DOI 10.1123/jpah.7.3.393
   Gray SR, 2016, BRIT J SPORT MED, V50, P1231, DOI 10.1136/bjsports-2015-095705
   Hagen K., 2016, P 2016 CHI C HUM FAC
   Hagen K., 2015, ENTERTAINMENT COMPUT
   Hansen B. H., 2015, FYSISK AKTIVITET SED
   HARDY CJ, 1989, J SPORT EXERCISE PSY, V11, P304, DOI 10.1123/jsep.11.3.304
   Helgerud J, 2007, MED SCI SPORT EXER, V39, P665, DOI 10.1249/mss.0b013e3180304570
   Howe KB, 2016, BMJ-BRIT MED J, V355, DOI 10.1136/bmj.i6270
   KENDZIERSKI D, 1991, J SPORT EXERCISE PSY, V13, P50, DOI 10.1123/jsep.13.1.50
   Kodama S, 2009, JAMA-J AM MED ASSOC, V301, P2024, DOI 10.1001/jama.2009.681
   Koehler K, 2017, FRONT PHYSIOL, V8, DOI 10.3389/fphys.2017.00983
   Lee DC, 2011, BRIT J SPORT MED, V45, P504, DOI 10.1136/bjsm.2009.066209
   Lee IM, 2012, LANCET, V380, P219, DOI 10.1016/S0140-6736(12)61031-9
   McBain T, 2018, JMIR SERIOUS GAMES, V6, DOI 10.2196/games.7758
   Moholdt T., 2017, BMJ OPEN SPORT EXERC, V3, pe258
   Monedero J, 2015, PLOS ONE, V10, DOI 10.1371/journal.pone.0118470
   Nakahara H, 2015, MED SCI SPORT EXER, V47, P789, DOI 10.1249/MSS.0000000000000477
   Naugle KE, 2019, J STRENGTH COND RES, V33, P549, DOI 10.1519/JSC.0000000000002997
   Nauman J, 2016, MED SCI SPORT EXER, V48, P625, DOI 10.1249/MSS.0000000000000819
   Nes BM, 2012, MED SCI SPORT EXER, V44, P1881, DOI 10.1249/MSS.0b013e318258b443
   Oh Y., 2010, P MEAN PLAY E LANS M
   Owens SG, 2011, J STRENGTH COND RES, V25, P3191, DOI 10.1519/JSC.0b013e3182132d55
   Peng W, 2011, CYBERPSYCH BEH SOC N, V14, P681, DOI 10.1089/cyber.2010.0578
   Rhodes RE, 2009, PSYCHOL HEALTH MED, V14, P631, DOI 10.1080/13548500903281088
   Roy M, 2018, MED SCI SPORT EXER, V50, P1818, DOI 10.1249/MSS.0000000000001642
   Salmon J, 2003, HEALTH PSYCHOL, V22, P178, DOI 10.1037/0278-6133.22.2.178
   Sinclair J., 2007, P 5 INT C COMP GRAPH
   Staiano AE, 2017, J SPORT HEALTH SCI, V6, P4, DOI 10.1016/j.jshs.2016.11.005
   Stavrinou PS, 2018, INT J SPORTS MED, V39, P210, DOI 10.1055/s-0043-125074
   Street TD, 2017, GAMES HEALTH J, V6, P136, DOI 10.1089/g4h.2016.0102
   Sultana RN, 2019, SPORTS MED, V49, P1687, DOI 10.1007/s40279-019-01167-w
   Swain DP, 2002, MED SCI SPORT EXER, V34, P152, DOI 10.1097/00005768-200201000-00023
   Sweetser P., 2005, COMPUTERS ENTERTAINM, V3, DOI DOI 10.1145/1077246.1077253
   Twisk J, 2018, CONT CLIN TRIAL COMM, V10, P80, DOI 10.1016/j.conctc.2018.03.008
   VIANA RB, 2018, PEERJ, V0006
   Wagner J, 2020, MED SCI SPORT EXER, V52, P1915, DOI 10.1249/MSS.0000000000002344
   Warburton DER, 2007, APPL PHYSIOL NUTR ME, V32, P655, DOI 10.1139/H07-038
   WENGER HA, 1986, SPORTS MED, V3, P346, DOI 10.2165/00007256-198603050-00004
   Williams DM, 2008, PSYCHOL SPORT EXERC, V9, P231, DOI 10.1016/j.psychsport.2007.04.002
   Williams NH, 2007, BRIT J GEN PRACT, V57, P979, DOI 10.3399/096016407782604866
NR 47
TC 0
Z9 0
U1 2
U2 3
PU FRONTIERS MEDIA SA
PI LAUSANNE
PA AVENUE DU TRIBUNAL FEDERAL 34, LAUSANNE, CH-1015, SWITZERLAND
SN 1664-042X
J9 FRONT PHYSIOL
JI Front. Physiol.
PD AUG 20
PY 2020
VL 11
AR 1017
DI 10.3389/fphys.2020.01017
PG 10
WC Physiology
SC Physiology
GA NM2MD
UT WOS:000567935200001
PM 32973553
OA DOAJ Gold, Green Published
DA 2021-05-17
ER

PT J
AU Rolid, K
   Andreassen, AK
   Yardley, M
   Gude, E
   Bjorkelund, E
   Authen, AR
   Grov, I
   Pettersen, KI
   Dall, CH
   Karason, K
   Broch, K
   Gullestad, L
   Nytroen, K
AF Rolid, Katrine
   Andreassen, Arne K.
   Yardley, Marianne
   Gude, Einar
   Bjorkelund, Elisabeth
   Authen, Anne R.
   Grov, Ingelin
   Pettersen, Kjell I.
   Dall, Christian H.
   Karason, Kristjan
   Broch, Kaspar
   Gullestad, Lars
   Nytroen, Kari
TI High-intensity interval training and health-related quality of life in
   de novo heart transplant recipients - results from a randomized
   controlled trial
SO HEALTH AND QUALITY OF LIFE OUTCOMES
LA English
DT Article
DE Health-related quality of life; Heart transplantation; High-intensity
   interval training; Moderate intensity continuous training; Oxygen
   consumption; Muscle strength; self-reported physical function; Exercise
ID PEAK OXYGEN-UPTAKE; FUNCTIONAL-CAPACITY; EXERCISE CAPACITY; RELIABILITY;
   PERFORMANCE; PREDICTORS; SURVIVORS; VALIDITY; ANXIETY; PROGRAM
AB Background: Studies on the effect of high-intensity interval training (HIT) compared with moderate intensity continuous training (MICT) on health-related quality of life (HRQoL) after heart transplantation (HTx) is scarce. No available studies among de novo HTx recipients exists. This study aimed to investigate the effect of HIT vs. MICT on HRQoL in de novo recipients.
   Methods: The HITTS study randomized eighty-one de novo HTx recipients to receive either HIT or MICT (1:1). The HIT intervention were performed with 2-4 interval bouts with an intensity of 85-95% of maximal effort. The MICT group exercised at an intensity of 60-80% of their maximal effort with a duration of 25 min. HRQoL was assessed by the Short Form-36 version 2 (SF-36v2) and the Hospital Anxiety and Depression Scale, mean 11 weeks after surgery and after a nine months' intervention. The participants recorded their subjective effect of the interventions on their general health and well-being on a numeric visual analogue scale. Clinical examinations and physical tests were performed. Differences between groups were investigated with independent Student t-tests and with Mann-Whitney U tests where appropriate. Within-group differences were analyzed with Paired-Sample t-tests and Wilcoxon Signed Rank tests. Correlations between SF-36 scores and VO(2peak)were examined with Pearson's correlations.
   Results: Seventy-eight participants completed the intervention. Both exercise modes were associated with improved exercise capacity on the physical function scores of HRQoL. Mental health scores remained unchanged. No differences in the change in HRQoL between the groups occurred except for Role Emotional subscale with a larger increase in the HIT arm. Better self-reported physical function was associated with higher VO(2peak)and muscle strength.
   Conclusion: HIT and MICT resulted in similar mean changes in HRQoL the first year after HTx. Both groups experienced significant improvements in the physical SF-36v2.
C1 [Rolid, Katrine; Andreassen, Arne K.; Yardley, Marianne; Gude, Einar; Bjorkelund, Elisabeth; Authen, Anne R.; Grov, Ingelin; Pettersen, Kjell I.; Broch, Kaspar; Gullestad, Lars; Nytroen, Kari] Natl Hosp Norway, Oslo Univ Hosp, Dept Cardiol, POB 4950 Nydalen, N-0424 Oslo, Norway.
   [Rolid, Katrine; Andreassen, Arne K.; Yardley, Marianne; Gullestad, Lars; Nytroen, Kari] Univ Oslo, Inst Clin Med, Fac Med, Oslo, Norway.
   [Rolid, Katrine; Yardley, Marianne] Norwegian Hlth Assoc, Oslo, Norway.
   [Rolid, Katrine; Broch, Kaspar; Gullestad, Lars; Nytroen, Kari] Univ Oslo, KG Jebsen Ctr Cardiac Res, Oslo, Norway.
   [Rolid, Katrine; Broch, Kaspar; Gullestad, Lars; Nytroen, Kari] Oslo Univ Hosp, Ctr Heart Failure Res, Oslo, Norway.
   [Dall, Christian H.] Bispebjerg Hosp, Dept Cardiol, Copenhagen, Denmark.
   [Karason, Kristjan] Sahlgrens Univ Hosp, Transplant Inst, Gothenburg, Sweden.
RP Rolid, K (corresponding author), Natl Hosp Norway, Oslo Univ Hosp, Dept Cardiol, POB 4950 Nydalen, N-0424 Oslo, Norway.; Rolid, K (corresponding author), Univ Oslo, Inst Clin Med, Fac Med, Oslo, Norway.; Rolid, K (corresponding author), Norwegian Hlth Assoc, Oslo, Norway.; Rolid, K (corresponding author), Univ Oslo, KG Jebsen Ctr Cardiac Res, Oslo, Norway.; Rolid, K (corresponding author), Oslo Univ Hosp, Ctr Heart Failure Res, Oslo, Norway.
EM katrine.rolid@medisin.uio.no
RI Rolid, Katrine/ABC-4153-2020
OI Rolid, Katrine/0000-0003-0670-9312
FU Norwegian Health Association [12906]; South-Eastern Norway Regional
   Health Authority [2013111]; Scandiatransplant
FX This work was supported with a PhD grant from the Norwegian Health
   Association (grant number 12906), a post-doctoral grant from the
   South-Eastern Norway Regional Health Authority (grant number 2013111),
   and a grant from Scandiatransplant.
CR Anderson L, 2017, COCHRANE DB SYST REV, V4, DOI DOI 10.1002/14651858.CD012264.PUB2
   Bjornstad H, 2001, EUR HEART J, V22, P37
   Buendia F, 2011, TRANSPL P, V43, P2251, DOI 10.1016/j.transproceed.2011.05.003
   Christensen SB, 2012, J HEART LUNG TRANSPL, V31, P106, DOI 10.1016/j.healun.2011.10.014
   Dall CH, 2015, J HEART LUNG TRANSPL, V34, P1033, DOI 10.1016/j.healun.2015.02.001
   Galeone A, 2014, TRANSPL INT, V27, P576, DOI 10.1111/tri.12298
   Hsu CJ, 2011, TRANSPL P, V43, P2714, DOI 10.1016/j.transproceed.2011.04.025
   Karapolat H, 2007, CLIN RES CARDIOL, V96, P593, DOI 10.1007/s00392-007-0536-6
   Karapolat H, 2008, INT J CARDIOL, V124, P381, DOI 10.1016/j.ijcard.2006.12.053
   Kobashigawa J, 2017, CLIN GUIDE HEART TRA, P185, DOI [10.1007/978-3-319-43773-6_14, DOI 10.1007/978-3-319-43773-6_14]
   Kugler C, 2013, TRANSPLANTATION, V96, P316, DOI 10.1097/TP.0b013e31829853eb
   Kugler C, 2010, TRANSPLANTATION, V90, P451, DOI 10.1097/TP.0b013e3181e72863
   Myaskovsky L, 2006, AM J TRANSPLANT, V6, P1939, DOI 10.1111/j.1600-6143.2006.01395.x
   Nytroen K, 2012, AM J TRANSPLANT, V12, P3134, DOI 10.1111/j.1600-6143.2012.04221.x
   Nytroen K, 2019, CIRCULATION, V139, P2198, DOI 10.1161/CIRCULATIONAHA.118.036747
   Nytroen K, 2016, AM HEART J, V172, P96, DOI 10.1016/j.ahj.2015.10.011
   Nytroen Kari, 2013, World J Transplant, V3, P78, DOI 10.5500/wjt.v3.i4.78
   Ortega T, 2008, TRANSPLANTATION, V86, P804, DOI 10.1097/TP.0b013e318183eda4
   Parizi AS, 2019, PATIENT, V12, P171, DOI 10.1007/s40271-018-0335-3
   Pettersen KI, 2005, EUR J HEART FAIL, V7, P235, DOI 10.1016/j.ejheart.2004.05.012
   Politi P, 2004, TRANSPLANTATION, V78, P257, DOI 10.1097/01.tp.0000133537.87951.f2
   Rolid K, 2018, J HEART LUNG TRANSPL, V37, pS296
   ROLID K, 2019, J HEART LUNG TRANS S, V0038, pS196
   ROLID K, 2019, J HEART LUNG TRANS S, V0038, pS 196
   Rolid Katrine, 2018, World J Transplant, V8, P188, DOI 10.5500/wjt.v8.i5.188
   Saeed I, 2008, J HEART LUNG TRANSPL, V27, P675, DOI 10.1016/j.healun.2008.03.013
   Tackmann E, 2020, HERZ, V45, P475, DOI 10.1007/s00059-018-4745-8
   Ulubay G, 2007, CLIN TRANSPLANT, V21, P398, DOI 10.1111/j.1399-0012.2007.00658.x
   Ware Jr JE, 2008, USERS MANUAL SF36V2C, V2, P1
   Wu YT, 2008, CARDIOLOGY, V111, P87, DOI 10.1159/000119695
   Yardley M, 2017, CLIN TRANSPLANT, V31, DOI 10.1111/ctr.12868
   Yardley M, 2016, CLIN TRANSPLANT, V30, P161, DOI 10.1111/ctr.12672
   ZIGMOND AS, 1983, ACTA PSYCHIAT SCAND, V67, P361, DOI 10.1111/j.1600-0447.1983.tb09716.x
NR 33
TC 0
Z9 0
U1 3
U2 4
PU BMC
PI LONDON
PA CAMPUS, 4 CRINAN ST, LONDON N1 9XW, ENGLAND
EI 1477-7525
J9 HEALTH QUAL LIFE OUT
JI Health Qual. Life Outcomes
PD AUG 17
PY 2020
VL 18
IS 1
AR 283
DI 10.1186/s12955-020-01536-4
PG 10
WC Health Care Sciences & Services; Health Policy & Services
SC Health Care Sciences & Services
GA NG8YS
UT WOS:000564268100003
PM 32807179
OA DOAJ Gold, Green Published
DA 2021-05-17
ER

PT J
AU Hsieh, SS
   Chueh, TY
   Huang, CJ
   Kao, SC
   Hillman, CH
   Chang, YK
   Hung, TM
AF Hsieh, Shu-Shih
   Chueh, Ting-Yu
   Huang, Chung-Ju
   Kao, Shih-Chun
   Hillman, Charles H.
   Chang, Yu-Kai
   Hung, Tsung-Min
TI Systematic review of the acute and chronic effects of high-intensity
   interval training on executive function across the lifespan
SO JOURNAL OF SPORTS SCIENCES
LA English
DT Review
DE High-intensity exercise; intermittent exercise; inhibition; lactate
ID WORKING-MEMORY; INTERMITTENT EXERCISE; NEUROTROPHIC FACTOR; COGNITIVE
[truncated: 3,547,750 more chars]
