# Supplementary material for: Bibliometric Review to Explore Emerging High-Intensity Interval Training in Health Promotion: A New Century Picture
Source: Front Public Health. 2021 Jul 23;9:697633. doi: 10.3389/fpubh.2021.697633 (PMC8342813; doi:10.3389/fpubh.2021.697633)
Supplement: Supplementary file 1 [file Data_Sheet_1.ZIP › download_501-572.txt]

FN Clarivate Analytics Web of Science
VR 1.0
PT J
AU Gliemann, L
   Gunnarsson, TP
   Hellsten, Y
   Bangsbo, J
AF Gliemann, Lasse
   Gunnarsson, Thomas P.
   Hellsten, Ylva
   Bangsbo, Jens
TI 10-20-30 training increases performance and lowers blood pressure and
   VEGF in runners
SO SCANDINAVIAN JOURNAL OF MEDICINE & SCIENCE IN SPORTS
LA English
DT Article
DE health; community; HIT; angiogenesis; VO2max
ID HUMAN SKELETAL-MUSCLE; ENDOTHELIAL GROWTH-FACTOR; TERM WORK CAPACITY;
   HIGH-INTENSITY; CAPILLARY GROWTH; ANGIOGENIC FACTORS;
   ESSENTIAL-HYPERTENSION; REDUCED VOLUME; ACUTE EXERCISE; EXPRESSION
AB The present study examined the effect of training by the 10-20-30 concept on performance, blood pressure (BP), and skeletal muscle angiogenesis as well as the feasibility of completing high-intensity interval training in local running communities. One hundred sixty recreational runners were divided into either a control group (CON; n = 28), or a 10-20-30 training group (10-20-30; n = 132) replacing two of three weekly training sessions with 10-20-30 training for 8 weeks and performance of a 5-km run (5-K) and BP was measured. VO2max was measured and resting muscle biopsies were taken in a subgroup of runners (n = 18). 10-20-30 improved 5-K time (38 s) and lowered systolic BP (2 +/- 1 mmHg). For hypertensive sub-jects in 10-20-30 (n = 30), systolic and diastolic BP was lowered by 5 +/- 4 and 3 +/- 2 mmHg, respectively, which was a greater reduction than in the non-hypertensive subjects (n = 102). 10-20-30 increased VO2max but did not influence muscle fiber area, distribution or capillarization, whereas the expression of the pro-angiogenic vascular endothelial growth factor (VEGF) was lowered by 22%. No changes were observed in CON. These results suggest that 10-20-30 training is an effective and easily implemented training intervention improving endurance performance, VO2max and lowering BP in recreational runners, but does not affect muscle morphology and reduces muscle VEGF.
C1 [Gliemann, Lasse; Gunnarsson, Thomas P.; Hellsten, Ylva; Bangsbo, Jens] Univ Copenhagen, Sect Integrated Physiol, Dept Nutr Exercise & Sports, DK-2100 Copenhagen, Denmark.
RP Gliemann, L (corresponding author), Univ Copenhagen, Sect Integrated Physiol, Dept Nutr Exercise & Sports, Univ Pk 13,2 Floor, DK-2100 Copenhagen, Denmark.
EM gliemann@nexs.ku.dk
RI Gliemann, Lasse/P-6273-2014; Gunnarsson, Thomas/K-4671-2019; Hellsten,
   Ylva/B-3420-2015; Bangsbo, Jens/A-7192-2015
OI Gliemann, Lasse/0000-0002-0382-2523; Gunnarsson,
   Thomas/0000-0001-7414-3045; Hellsten, Ylva/0000-0002-2435-9558; Bangsbo,
   Jens/0000-0003-1305-9274
FU Nordea-fonden
FX The authors would like to direct a special thanks to Karina Olsen for
   her skilled technical assistance with the analysis of muscle morphology.
   We would also like to thank Christian Norgaard Nielsen, Kasper Sorensen,
   Rasmus Jorgensen, and Stine Johansen for their extensive involvement in
   the collection of data in the field. This study was supported by
   Nordea-fonden.
CR Andersen LJ, 2010, SCAND J MED SCI SPOR, V20, P98, DOI 10.1111/j.1600-0838.2010.01109.x
   ANDERSEN P, 1985, J PHYSIOL-LONDON, V366, P233, DOI 10.1113/jphysiol.1985.sp015794
   ANDERSEN P, 1977, J PHYSIOL-LONDON, V270, P677, DOI 10.1113/jphysiol.1977.sp011975
   Bangsbo J, 2009, J APPL PHYSIOL, V107, P1771, DOI 10.1152/japplphysiol.00358.2009
   BERGSTROM J, 1975, SCAND J CLIN LAB INV, V35, P606, DOI 10.3109/00365517509095787
   Bloor Colin M., 2005, Angiogenesis, V8, P263, DOI 10.1007/s10456-005-9013-x
   Cocks M, 2013, J PHYSIOL-LONDON, V591, P641, DOI 10.1113/jphysiol.2012.239566
   Cornelissen VA, 2005, HYPERTENSION, V46, P667, DOI 10.1161/01.HYP.0000184225.05629.51
   DARNE B, 1989, HYPERTENSION, V13, P392, DOI 10.1161/01.HYP.13.4.392
   DAUB WD, 1982, CAN J PHYSIOL PHARM, V60, P628, DOI 10.1139/y82-085
   Del Ponte A, 1984, Chronobiol Int, V1, P297
   Egginton S, 2009, PFLUG ARCH EUR J PHY, V457, P963, DOI 10.1007/s00424-008-0563-9
   Esfarjani F, 2007, J SCI MED SPORT, V10, P27, DOI 10.1016/j.jsams.2006.05.014
   Gillespie CD, 2013, MMWR-MORBID MORTAL W, V62, P144
   Guimaraes GV, 2010, HYPERTENS RES, V33, P627, DOI 10.1038/hr.2010.42
   Gunnarsson TP, 2012, J APPL PHYSIOL, V113, P16, DOI 10.1152/japplphysiol.00334.2012
   Gustafsson T, 2007, J APPL PHYSIOL, V103, P1012, DOI 10.1152/japplphysiol.01103.2006
   Gustafsson T, 2002, PFLUG ARCH EUR J PHY, V444, P752, DOI 10.1007/s00424-002-0845-6
   Gustafsson T, 2011, BIOCHEM SOC T, V39, P1628, DOI 10.1042/BST20110720
   Helgerud J, 2007, MED SCI SPORT EXER, V39, P665, DOI 10.1249/mss.0b013e3180304570
   Hellsten Y, 2008, AM J PHYSIOL-REG I, V294, pR975, DOI 10.1152/ajpregu.00677.2007
   Hellsten Y, 2012, J HYPERTENS, V30, P2007, DOI 10.1097/HJH.0b013e328356dd57
   Hiscock N, 2003, AM J PHYSIOL-HEART C, V285, pH1759, DOI 10.1152/ajpheart.00150.2003
   Hoier B, 2013, EXP PHYSIOL, V98, P585, DOI 10.1113/expphysiol.2012.067967
   Hoier B, 2012, J PHYSIOL-LONDON, V590, P595, DOI 10.1113/jphysiol.2011.216135
   Hoier B, 2010, J PHYSIOL-LONDON, V588, P3833, DOI 10.1113/jphysiol.2010.190439
   Hoier B, 2014, MICROCIRCULATION, V21, P301, DOI 10.1111/micc.12117
   Hoier B, 2013, FASEB J, V27, P3496, DOI 10.1096/fj.12-224618
   Hudlicka O, 2002, EXP PHYSIOL, V87, P373, DOI 10.1113/eph8702285
   Iaia FM, 2008, AM J PHYSIOL-REG I, V294, pR966, DOI 10.1152/ajpregu.00666.2007
   Jensen L, 2004, J PHYSIOL-LONDON, V557, P571, DOI 10.1113/jphysiol.2003.057711
   Kohn TA, 2011, SCAND J MED SCI SPOR, V21, P765, DOI 10.1111/j.1600-0838.2010.01136.x
   Krustrup P, 2009, BRIT J SPORT MED, V43, P825, DOI 10.1136/bjsm.2008.053124
   Landers-Ramos RQ, 2014, EUR J APPL PHYSIOL, V114, P1377, DOI 10.1007/s00421-014-2861-6
   Laursen PB, 2010, SCAND J MED SCI SPOR, V20, P1, DOI 10.1111/j.1600-0838.2010.01184.x
   Laursen PB, 2002, MED SCI SPORT EXER, V34, P1801, DOI 10.1097/00005768-200211000-00017
   Lewington S, 2002, LANCET, V360, P1903
   Lunt H, 2014, PLOS ONE, V9, DOI 10.1371/journal.pone.0083256
   Nyberg M, 2012, J PHYSIOL-LONDON, V590, P1481, DOI 10.1113/jphysiol.2011.225136
   Nybo L, 2010, MED SCI SPORT EXER, V42, P1951, DOI 10.1249/MSS.0b013e3181d99203
   Pedersen BK, 2006, SCAND J MED SCI SPOR, V16, P3, DOI 10.1111/j.1600-0838.2006.00520.x
   Perk J, 2012, EUR HEART J, V33, P1635, DOI 10.1093/eurheartj/ehs092
   Pescatello LS, 2004, MED SCI SPORT EXER, V36, P533, DOI 10.1249/01.MSS.0000115224.88514.3A
   Rivera-Brown AM, 2012, PM&R, V4, P797, DOI 10.1016/j.pmrj.2012.10.007
   Rivilis I, 2002, AM J PHYSIOL-HEART C, V283, pH1430, DOI 10.1152/ajpheart.00082.2002
   Tambalis K, 2009, ANGIOLOGY, V60, P614, DOI 10.1177/0003319708324927
   Wahl P, 2014, PLOS ONE, V9, DOI 10.1371/journal.pone.0096024
   Wahl P, 2011, EUR J APPL PHYSIOL, V111, P1405, DOI 10.1007/s00421-010-1767-1
   Weston KS, 2014, BRIT J SPORT MED, V48, P1227, DOI 10.1136/bjsports-2013-092576
NR 49
TC 19
Z9 19
U1 0
U2 13
PU WILEY
PI HOBOKEN
PA 111 RIVER ST, HOBOKEN 07030-5774, NJ USA
SN 0905-7188
EI 1600-0838
J9 SCAND J MED SCI SPOR
JI Scand. J. Med. Sci. Sports
PD OCT
PY 2015
VL 25
IS 5
BP E479
EP E489
DI 10.1111/sms.12356
PG 11
WC Sport Sciences
SC Sport Sciences
GA CV9GL
UT WOS:000364595600006
PM 25439558
DA 2021-05-17
ER

PT J
AU Peri-Okonny, P
   Fu, Q
   Zhang, R
   Vongpatanasin, W
AF Peri-Okonny, Poghni
   Fu, Qi
   Zhang, Rong
   Vongpatanasin, Wanpen
TI Exercise, the Brain, and Hypertension
SO CURRENT HYPERTENSION REPORTS
LA English
DT Review
DE Brain; Exercise; Cognitive function; Hypertension; Mechanoreceptors;
   Metaboreceptors
ID RANDOMIZED CONTROLLED-TRIAL; SKELETAL-MUSCLE REFLEXES; RESTING
   BLOOD-PRESSURE; PHYSICAL-ACTIVITY; AEROBIC EXERCISE; SPATIAL MEMORY;
   FUNCTIONAL SYMPATHOLYSIS; COGNITIVE IMPAIRMENT; RESISTANCE EXERCISE;
   MODERATE EXERCISE
AB Exercise training is the cornerstone in the prevention and management of hypertension and atherosclerotic cardiovascular disease. However, blood pressure (BP) response to exercise is exaggerated in hypertension often to the range that raises the safety concern, which may prohibit patients from regular exercise. This augmented pressor response is shown to be related to excessive sympathetic stimulation caused by overactive muscle reflex. Exaggerated sympathetic-mediated vasoconstriction further contributes to the rise in BP during exercise in hypertension. Exercise training has been shown to reduce both exercise pressor reflex and attenuate the abnormal vasoconstriction. Hypertension also contributes to cognitive impairment, and exercise training has been shown to improve cognitive function through both BP-dependent and BP-independent pathways. Additional studies are still needed to determine if newer modes of exercise training such as high-intensity interval training may offer advantages over traditional continuous moderate training in improving BP and brain health in hypertensive patients.
C1 [Peri-Okonny, Poghni; Fu, Qi; Zhang, Rong; Vongpatanasin, Wanpen] Univ Texas MD Anderson Canc Ctr, Div Cardiol, Hypertens Sect, Dallas, TX 75390 USA.
   [Fu, Qi; Zhang, Rong] Inst Exercise & Environm Med, Dallas, TX USA.
RP Vongpatanasin, W (corresponding author), Univ Texas MD Anderson Canc Ctr, Div Cardiol, Hypertens Sect, 5323 Harry Hines Blvd, Dallas, TX 75390 USA.
EM wanpen.vongpatanasin@utsouthwestern.edu
OI Vongpatanasin, Wanpen/0000-0002-7531-9388
FU [R01HL078782];  [RO1HL113738]; NATIONAL HEART, LUNG, AND BLOOD
   INSTITUTEUnited States Department of Health & Human ServicesNational
   Institutes of Health (NIH) - USANIH National Heart Lung & Blood
   Institute (NHLBI) [R01HL113738, R01HL078782] Funding Source: NIH
   RePORTER
FX Dr. Vongpatanasin is supported by R01HL078782 and RO1HL113738.
CR Angadi SS, 1985, J APPL PHYSIOL, V2014, P2014
   Badrov MB, 2013, EUR J APPL PHYSIOL, V113, P2091, DOI 10.1007/s00421-013-2644-5
   Bechara RG, 2014, BEHAV BRAIN RES, V275, P297, DOI 10.1016/j.bbr.2013.11.015
   Brook RD, 2013, HYPERTENSION, V61, P1360, DOI 10.1161/HYP.0b013e318293645f
   Cancela JM, 2015, J SCI MEDSPORT, P4
   Cassilhas RC, 2012, NEUROSCIENCE, V202, P309, DOI 10.1016/j.neuroscience.2011.11.029
   Chapman SB, 2013, FRONT AGING NEUROSCI, V5, DOI 10.3389/fnagi.2013.00075
   Chin LM, 2015, ARCH PHYS MED REHAB, V96, P754, DOI 10.1016/j.apmr.2014.11.009
   Ciolac EG, 2010, HYPERTENS RES, V33, P836, DOI 10.1038/hr.2010.72
   Collier Scott R, 2011, Biol Sex Differ, V2, P9, DOI 10.1186/2042-6410-2-9
   Conraads VM, 2015, INT J CARDIOL, V179, P203, DOI 10.1016/j.ijcard.2014.10.155
   Cornelissen VA, 2005, HYPERTENSION, V46, P667, DOI 10.1161/01.HYP.0000184225.05629.51
   Cornelissen VA, 2013, J AM HEART ASSOC, V2, DOI 10.1161/JAHA.112.004473
   Currie KD, 2013, MED SCI SPORT EXER, V45, P1436, DOI 10.1249/MSS.0b013e31828bbbd4
   David FJ, 2015, MOVEMENT DISORD, P6
   de Freitas Brito A, 2015, J STRENGTH CONDITION
   Drigny J, 2014, J REHABIL MED, V46, P1050, DOI 10.2340/16501977-1905
   Erickson KI, 2011, P NATL ACAD SCI USA, V108, P3017, DOI 10.1073/pnas.1015950108
   Forte R, 2013, CLIN INTERV AGING, V8, P19, DOI 10.2147/CIA.S36514
   Ghroubi S., 2013, Annals of Physical and Rehabilitation Medicine, V56, P85, DOI 10.1016/j.rehab.2012.10.006
   Guimaraes GV, 2010, HYPERTENS RES, V33, P627, DOI 10.1038/hr.2010.42
   Hillman CH, 2014, PEDIATRICS, V134, pE1063, DOI 10.1542/peds.2013-3219
   Hotting K, 2012, HEALTH PSYCHOL, V31, P145, DOI 10.1037/a0025371
   Ichiyama RM, 2002, BRAIN RES, V947, P225, DOI 10.1016/S0006-8993(02)02929-3
   Kindig AE, 2007, J PHYSIOL-LONDON, V578, P301, DOI 10.1113/jphysiol.2006.119271
   Kishi T, 2012, IEEE ENG MED BIO, P6764, DOI 10.1109/EMBC.2012.6347547
   Klonizakis M, 2014, MENOPAUSE, V21, P1099, DOI [10.1097/gme.0000000000000208, 10.1097/GME.0000000000000208]
   Kruyer A, 2015, HYPERTENSION, V66, P175, DOI 10.1161/HYPERTENSIONAHA.115.05524
   Leal AK, 2013, EXP PHYSIOL, V98, P1337, DOI 10.1113/expphysiol.2012.071563
   Lee MC, 2012, J APPL PHYSIOL, V113, P1260, DOI 10.1152/japplphysiol.00869.2012
   Loprinzi PD, 2015, MAYO CLIN PROC, V90, P450, DOI 10.1016/j.mayocp.2014.12.023
   Millar PJ, 2013, SCAND J MED SCI SPOR, V23, P620, DOI 10.1111/j.1600-0838.2011.01435.x
   Millar PJ, 2009, EUR J APPL PHYSIOL, V107, P509, DOI 10.1007/s00421-009-1142-2
   Mitranun W, 2014, SCAND J MED SCI SPOR, V24, pE69, DOI 10.1111/sms.12112
   Mizuno M, 2015, AM J PHYSL HEART CIR
   Mizuno M, 2014, AM J PHYSIOL-HEART C, V307, pH242, DOI 10.1152/ajpheart.00103.2014
   Mizuno M, 2011, AM J PHYSIOL-HEART C, V300, pH968, DOI 10.1152/ajpheart.01145.2010
   Mizuno M, 2015, HYPERTENSION, V66, P627, DOI 10.1161/HYPERTENSIONAHA.115.05810
   Molmen-Hansen HE, 2012, EUR J PREV CARDIOL, V19, P151, DOI 10.1177/1741826711400512
   Moraes MR, 2012, J HUM HYPERTENS, V26, P533, DOI 10.1038/jhh.2011.67
   Mostoufi-Moab S, 1998, J APPL PHYSIOL, V84, P277
   Murphy MN, 2013, AM J PHYSIOL-HEART C, V304, pH1547, DOI 10.1152/ajpheart.00235.2012
   Murphy MN, 2011, AM J PHYSIOL-HEART C, V301, pH1191, DOI 10.1152/ajpheart.00208.2011
   Nagamatsu Lindsay S, 2013, J Aging Res, V2013, P861893, DOI 10.1155/2013/861893
   Nascimento CMC, 2014, CURR ALZHEIMER RES, V11, P799, DOI 10.2174/156720501108140910122849
   Nelson AJ, 2006, J APPL PHYSIOL, V101, P1243, DOI 10.1152/japplphysiol.00483.2006
   Nelson AJ, 2010, J APPL PHYSIOL, V108, P1582, DOI 10.1152/japplphysiol.00137.2009
   Nemoto K, 2007, MAYO CLIN PROC, V82, P803, DOI 10.4065/82.7.803
   Nouchi R, 2014, AGE, V36, P787, DOI 10.1007/s11357-013-9588-x
   Okonkwo OC, 2014, NEUROLOGY, V83, P1753, DOI 10.1212/WNL.0000000000000964
   Pastula RM, 2012, J STRENGTH COND RES, V26, P3441, DOI 10.1519/JSC.0b013e318270fc83
   Peltz CB, 2012, ALZHEIMERS DEMENT, V8, P87, DOI 10.1016/j.jalz.2011.02.008
   Pescatello LS, 2004, MED SCI SPORT EXER, V36, P533, DOI 10.1249/01.MSS.0000115224.88514.3A
   Polito M, 2015, RES SPORTS MED, V2, P1
   Ramos JS, 2015, SPORTS MED, V45, P679, DOI 10.1007/s40279-015-0321-z
   Ruiz JR, 2015, INT J SPORTS MED, V36, P54, DOI 10.1055/s-0034-1375693
   Ruscheweyh R, 2011, NEUROBIOL AGING, V32, P1304, DOI 10.1016/j.neurobiolaging.2009.08.001
   Schjerve IE, 2008, CLIN SCI, V115, P283, DOI 10.1042/CS20070332
   Sinoway L, 1996, J APPL PHYSIOL, V81, P1778
   Smith SA, 2015, AUTON NEUROSCI-BASIC, V188, P58, DOI 10.1016/j.autneu.2014.12.004
   Stensvold D, 2015, BMJ OPEN, V5, DOI 10.1136/bmjopen-2014-007519
   Stiller-Moldovan C, 2012, BLOOD PRESS MONIT, V17, P55, DOI 10.1097/MBP.0b013e32835136fa
   Tarumi T, 2014, FRONT PHYSIOL, V5, DOI 10.3389/fphys.2014.00006
   Taylor AC, 2003, MED SCI SPORT EXER, V35, P251, DOI 10.1249/01.MSS.0000048725.15026.B5
   Tjonna AE, 2008, CIRCULATION, V118, P346, DOI 10.1161/CIRCULATIONAHA.108.772822
   Vongpatanasin W, 2011, J PHYSIOL-LONDON, V589, P1209, DOI 10.1113/jphysiol.2010.203026
   Voss MW, 2011, J APPL PHYSIOL, V111, P1505, DOI 10.1152/japplphysiol.00210.2011
   White WB, 2011, CIRCULATION, V124, P2312, DOI 10.1161/CIRCULATIONAHA.111.037036
   Wiesmann M, 2013, J CEREBR BLOOD F MET, V33, P1696, DOI 10.1038/jcbfm.2013.159
   Wiles JD, 2010, EUR J APPL PHYSIOL, V108, P419, DOI 10.1007/s00421-009-1025-6
   WILEY RL, 1992, MED SCI SPORT EXER, V24, P749
   Wisloff U, 2007, CIRCULATION, V115, P3086, DOI 10.1161/CIRCULATIONAHA.106.675041
   Yamauchi K, 2014, AM J PHYSIOL-HEART C, V306, pH450, DOI 10.1152/ajpheart.00813.2013
   Yu F, 2014, TRIALS, V15, DOI 10.1186/1745-6215-15-394
NR 74
TC 4
Z9 4
U1 0
U2 26
PU SPRINGER
PI NEW YORK
PA 233 SPRING ST, NEW YORK, NY 10013 USA
SN 1522-6417
EI 1534-3111
J9 CURR HYPERTENS REP
JI Curr. Hypertens. Rep.
PD OCT
PY 2015
VL 17
IS 10
AR 82
DI 10.1007/s11906-015-0593-6
PG 12
WC Peripheral Vascular Disease
SC Cardiovascular System & Cardiology
GA CR6IR
UT WOS:000361450100006
PM 26341655
DA 2021-05-17
ER

PT J
AU Costigan, SA
   Eather, N
   Plotnikoff, RC
   Taaffe, DR
   Lubans, DR
AF Costigan, S. A.
   Eather, N.
   Plotnikoff, R. C.
   Taaffe, D. R.
   Lubans, D. R.
TI High-intensity interval training for improving health-related fitness in
   adolescents: a systematic review and meta-analysis
SO BRITISH JOURNAL OF SPORTS MEDICINE
LA English
DT Review
ID PHYSICAL-ACTIVITY INTERVENTIONS; SPRINT INTERVAL; SOCCER PLAYERS;
   CARDIOVASCULAR FITNESS; EXERCISE INTENSITY; SEDENTARY BEHAVIOR; OBESE
   ADOLESCENTS; BODY-COMPOSITION; YOUTH; RISK
AB Background High-intensity interval training (HIIT) may be a feasible and efficacious strategy for improving health-related fitness in young people. The objective of this systematic review and meta-analysis was to evaluate the utility of HIIT to improve health-related fitness in adolescents and to identify potential moderators of training effects.
   Methods Studies were considered eligible if they: (1) examined adolescents (13-18 years); (2) examined health-related fitness outcomes; (3) involved an intervention of >= 4 weeks in duration; (4) included a control or moderate intensity comparison group; and (5) prescribed high-intensity activity for the HIIT condition. Meta-analyses were conducted to determine the effect of HIIT on health-related fitness components using Comprehensive Meta-analysis software and potential moderators were explored (ie, study duration, risk of bias and type of comparison group).
   Results The effects of HIIT on cardiorespiratory fitness and body composition were large, and medium, respectively. Study duration was a moderator for the effect of HIIT on body fat percentage. Intervention effects for waist circumference and muscular fitness were not statistically significant.
   Conclusions HIIT is a feasible and time-efficient approach for improving cardiorespiratory fitness and body composition in adolescent populations.
C1 [Costigan, S. A.; Eather, N.; Plotnikoff, R. C.; Lubans, D. R.] Univ Newcastle, Sch Educ, Prior Res Ctr Phys Act & Nutr, Fac Educ & Arts, Newcastle, NSW 2300, Australia.
   [Taaffe, D. R.] Univ Wollongong, Sch Med, Wollongong, NSW, Australia.
   [Taaffe, D. R.] Edith Cowan Univ, Hlth & Wellness Inst, Joondalup, WA, Australia.
   [Taaffe, D. R.] Univ Queensland, Sch Human Movement Studies, Brisbane, Qld, Australia.
RP Lubans, DR (corresponding author), Univ Newcastle, Univ Dr, Callaghan, NSW 2308, Australia.
EM David.Lubans@newcastle.edu.au
RI Lubans, David Revalds/G-7436-2013
OI Lubans, David/0000-0002-0204-8257; Taaffe, Dennis/0000-0001-6381-1597
FU Australian Research Council Future FellowshipAustralian Research
   Council; National Health and Medical Research Council Senior Research
   FellowshipNational Health and Medical Research Council of Australia
FX DRL is supported by an Australian Research Council Future Fellowship.
   RCP is supported by a National Health and Medical Research Council
   Senior Research Fellowship.
CR Aberg MAI, 2012, BRIT J PSYCHIAT, V201, P352, DOI 10.1192/bjp.bp.111.103416
   Armstrong N, 2011, BRIT J SPORT MED, V45, P849, DOI 10.1136/bjsports-2011-090200
   Baquet G, 2001, INT J SPORTS MED, V22, P295, DOI 10.1055/s-2001-14343
   Biddle SJH, 2011, INT REV SPORT EXER P, V4, P25, DOI 10.1080/1750984X.2010.548528
   Borenstein M., 2005, COMPREHENSIVE METAAN
   Buchan DS, 2011, SCAND J MED SCI SPOR, V21, pE341, DOI 10.1111/j.1600-0838.2011.01303.x
   Buchan DS, 2012, J PUBLIC HEALTH RES, V1, P155, DOI 10.4081/jphr.2012.e24
   Buchan DS, 2013, BMC PUBLIC HEALTH, V13, DOI 10.1186/1471-2458-13-498
   Buchan DS, 2011, AM J HUM BIOL, V23, P517, DOI 10.1002/ajhb.21166
   Buchheit M, 2009, INT J SPORTS MED, V30, P251, DOI 10.1055/s-0028-1105943
   Buchheit M, 2008, MED SCI SPORT EXER, V40, P362, DOI 10.1249/mss.0b013e31815aa2ee
   Buchheit M, 2013, SPORTS MED, V43, P313, DOI 10.1007/s40279-013-0029-x
   Burgomaster KA, 2008, J PHYSIOL-LONDON, V586, P151, DOI 10.1113/jphysiol.2007.142109
   de Araujo ACC, 2012, PLOS ONE, V7, DOI 10.1371/journal.pone.0042747
   Department of Health, 2014, AUSTR PHYS ACT SED B
   Dobbins M., 2009, COCHRANE DB SYST REV, V2009, P1
   Dumith SC, 2011, INT J EPIDEMIOL, V40, P685, DOI 10.1093/ije/dyq272
   Farah BQ, 2014, PEDIATR OBES, V9, P111, DOI 10.1111/j.2047-6310.2012.00145.x
   Faude O, 2008, INT J SPORTS MED, V29, P906, DOI 10.1055/s-2008-1038377
   Faude O, 2013, J SPORT SCI, V31, P1460, DOI 10.1080/02640414.2013.796065
   Gist NH, 2014, SPORTS MED, V44, P269, DOI 10.1007/s40279-013-0115-0
   Godin G., 1994, AM J HLTH PROMOT, V8, P279, DOI [DOI 10.4278/0890-1171-8.4.279, 10.4278/0890-1171-8.4.279]
   Gutin B, 2002, AM J CLIN NUTR, V75, P818
   Hallal PC, 2012, LANCET, V380, P247, DOI 10.1016/S0140-6736(12)60646-1
   Harris KC, 2009, CAN MED ASSOC J, V180, P719, DOI 10.1503/cmaj.080966
   Brodersen NH, 2007, BRIT J SPORT MED, V41, P140, DOI 10.1136/bjsm.2006.031138
   Higgins JPT, 2003, BRIT MED J, V327, P557, DOI 10.1136/bmj.327.7414.557
   Himes JH, 2009, PEDIATRICS, V124, pS3, DOI 10.1542/peds.2008-3586D
   Hobbs M, 2015, BRIT J SPORT MED, V49, P1179, DOI 10.1136/bjsports-2014-093754
   Impellizzeri FM, 2006, INT J SPORTS MED, V27, P483, DOI 10.1055/s-2005-865839
   Impellizzeri FM, 2008, APPL PHYSIOL NUTR ME, V33, P1192, DOI 10.1139/H08-111
   Ingul CB, 2010, ARCH PEDIAT ADOL MED, V164, P852, DOI 10.1001/archpediatrics.2010.158
   Koubaa A, 2013, IOSR JPBS, V3, P31, DOI DOI 10.9790/3013-32103137
   Logan GR, 2014, SPORTS MED, V44, P1
   Meeus M, 2015, CLIN REHABIL, V29, P221, DOI [10.1177/0269215514542635, 10.1177/0269215513498609]
   Patnode CD, 2011, J PHYS ACT HEALTH, V8, P457, DOI 10.1123/jpah.8.4.457
   Racil G, 2013, EUR J APPL PHYSIOL, V113, P2531, DOI 10.1007/s00421-013-2689-5
   Reiner M, 2013, BMC PUBLIC HEALTH, V13, DOI 10.1186/1471-2458-13-813
   ROSENTHAL R, 1979, PSYCHOL BULL, V86, P638, DOI 10.1037/0033-2909.86.3.638
   Sandbakk O, 2011, J STRENGTH COND RES, V25, P1299, DOI 10.1519/JSC.0b013e3181d82d11
   Sperlich B, 2011, J STRENGTH COND RES, V25, P1271, DOI 10.1519/JSC.0b013e3181d67c38
   Strong WB, 2005, J PEDIATR-US, V146, P732, DOI 10.1016/j.jpeds.2005.01.055
   Tjonna AE, 2009, CLIN SCI, V116, P317, DOI 10.1042/CS20080249
   Tomkinson GR, 2007, SECULAR CHANGES AERO
   Warburton DER, 2006, CAN MED ASSOC J, V174, P801, DOI 10.1503/cmaj.051351
   Waters E, 2011, COCHRANE DB SYST REV, DOI 10.1002/14651858.CD001871.pub3
   Weston KS, 2014, BRIT J SPORT MED, V48, P1227, DOI 10.1136/bjsports-2013-092576
NR 47
TC 126
Z9 131
U1 10
U2 38
PU BMJ PUBLISHING GROUP
PI LONDON
PA BRITISH MED ASSOC HOUSE, TAVISTOCK SQUARE, LONDON WC1H 9JR, ENGLAND
SN 0306-3674
EI 1473-0480
J9 BRIT J SPORT MED
JI Br. J. Sports Med.
PD OCT
PY 2015
VL 49
IS 19
DI 10.1136/bjsports-2014-094490
PG 9
WC Sport Sciences
SC Sport Sciences
GA CR7AB
UT WOS:000361498600011
PM 26089322
DA 2021-05-17
ER

PT J
AU Sandstad, J
   Stensvold, D
   Hoff, M
   Nes, BM
   Arbo, I
   Bye, A
AF Sandstad, Janne
   Stensvold, Dorthe
   Hoff, Mari
   Nes, Bjarne M.
   Arbo, Ingerid
   Bye, Anja
TI The effects of high intensity interval training in women with rheumatic
   disease: a pilot study
SO EUROPEAN JOURNAL OF APPLIED PHYSIOLOGY
LA English
DT Article
DE Rheumatology; Exercise; Cardiovascular diseases
ID C-REACTIVE PROTEIN; CORONARY-HEART-DISEASE; LONG PENTRAXIN PTX3;
   CARDIOVASCULAR RISK-FACTORS; POPULATION-BASED COHORT; BODY-MASS INDEX;
   CARDIORESPIRATORY FITNESS; INFLAMMATORY DISEASE; WAIST CIRCUMFERENCE;
   METABOLIC SYNDROME
AB Rheumatoid arthritis (RA) and juvenile idiopathic arthritis (JIA) are inflammatory diseases which involve increased risk of cardiovascular disease (CVD). High intensity interval training (HIIT) is known to be effective in improving cardiovascular health. The aim of this study was to investigate whether 10 weeks of HIIT at 85-95 % of HRmax would improve important risk factors of CVD in rheumatic patients, and if these patients would tolerate exercise intensities above today's recommendations.
   Seven women with RA and eleven with adult-JIA, 20-50 years, were recruited to this cross-over study. Participants performed HIIT, consisting of 4 x 4 min intervals at 85-95 % of HRmax twice a week for 10 weeks on spinning bikes. Maximal oxygen uptake (VO2max), heart rate recovery, blood pressure, body composition, and blood variables were measured before and after the exercise and control period. Disease activity was determined and questionnaire data were collected.
   HIIT resulted in 12.2 % increase in VO2max and 2.9 % improvement in heart rate recovery (p < 0.05). BMI, body fat, and waist circumference decreased 1.2, 1.0, and 1.6 %, respectively, whereas muscle mass increased 0.6 % (p < 0.05). A trend toward decreased CRP was detected after HIIT (p = 0.08). No changes were detected in disease activity or pain.
   Despite rigorous high intensity exercise, no increase was detected in disease activity or pain, indicating that HIIT was well tolerated by these patients. Furthermore, HIIT had positive effects on several CVD risk factors. In light of this pilot study, HIIT seems like a promising non-pharmacological treatment strategy for patients with RA and adult-JIA.
C1 [Sandstad, Janne; Stensvold, Dorthe; Nes, Bjarne M.; Arbo, Ingerid; Bye, Anja] Norwegian Univ Sci & Technol NTNU, KG Jebsen Ctr Exercise Med, Med Technol Res Ctr, Fac Med,Dept Circulat & Med Imaging, N-7491 Trondheim, Norway.
   [Hoff, Mari] St Olavs Hosp, Dept Rheumatol, Trondheim, Norway.
   [Hoff, Mari] Norwegian Univ Sci & Technol, Dept Publ Hlth & Gen Practice, N-7034 Trondheim, Norway.
   [Bye, Anja] Norwegian Hlth Assoc, Oslo, Norway.
   [Bye, Anja] St Olavs Hosp, Trondheim, Norway.
RP Bye, A (corresponding author), Norwegian Univ Sci & Technol NTNU, KG Jebsen Ctr Exercise Med, Med Technol Res Ctr, Fac Med,Dept Circulat & Med Imaging, POB 8905, N-7491 Trondheim, Norway.
EM Anja.Bye@ntnu.no
RI Bye, Anja/K-8041-2019; Nes, Bjarne M/I-2903-2016
OI Nes, Bjarne M/0000-0002-9958-8179; Hoff, Mari/0000-0002-9992-8663;
   stensvold, dorthe/0000-0002-8942-1316
CR Alamanos Y, 2006, SEMIN ARTHRITIS RHEU, V36, P182, DOI 10.1016/j.semarthrit.2006.08.006
   Andersson MLE, 2006, BMC MUSCULOSKEL DIS, V7, DOI 10.1186/1471-2474-7-98
   Aspenes ST, 2011, MED SCI SPORT EXER, V43, P1465, DOI 10.1249/MSS.0b013e31820ca81c
   Avina-Zubieta JA, 2008, ARTHRIT RHEUM-ARTHR, V59, P1690, DOI 10.1002/art.24092
   Baillet A, 2010, ARTHRIT CARE RES, V62, P984, DOI 10.1002/acr.20146
   Beard J, 2000, AM J CLIN NUTR, V72, p594S, DOI 10.1093/ajcn/72.2.594S
   Bjornadal L, 2002, J RHEUMATOL, V29, P906
   Brady TJ, 2003, HEALTH EDUC BEHAV, V30, P44, DOI 10.1177/1090198102239258
   Crnkic M, 2003, ARTHRITIS RES THER, V5, pR181, DOI 10.1186/ar760
   Crowson CS, 2009, J RHEUMATOL, V36, P1606, DOI 10.3899/jrheum.081188
   de Jong Z, 2003, ARTHRITIS RHEUM, V48, P2415, DOI 10.1002/art.11216
   EKDAHL C, 1992, ANN RHEUM DIS, V51, P35, DOI 10.1136/ard.51.1.35
   Fagard RH, 2001, MED SCI SPORT EXER, V33, pS484, DOI 10.1097/00005768-200106001-00018
   Foster HE, 2003, ARTHRITIS RHEUM-US, V48, P767, DOI 10.1002/art.10863
   Goodson NJ, 2002, ARTHRITIS RHEUM-US, V46, P2010, DOI 10.1002/art.10419
   Helgerud J, 2007, MED SCI SPORT EXER, V39, P665, DOI 10.1249/mss.0b013e3180304570
   HOWLEY ET, 1995, MED SCI SPORT EXER, V27, P1292
   INGJER F, 1991, Scandinavian Journal of Medicine and Science in Sports, V1, P134
   Jae SY, 2007, AM J CARDIOL, V99, P707, DOI 10.1016/j.amjcard.2006.09.121
   Janssen I, 2002, AM J CLIN NUTR, V75, P683
   Jenny NS, 2009, ARTERIOSCL THROM VAS, V29, P594, DOI 10.1161/ATVBAHA.108.178947
   Kasapis C, 2005, J AM COLL CARDIOL, V45, P1563, DOI 10.1016/j.jacc.2004.12.077
   Kell DB, 2014, METALLOMICS, V6, P748, DOI 10.1039/c3mt00347g
   Kodama S, 2009, JAMA-J AM MED ASSOC, V301, P2024, DOI 10.1001/jama.2009.681
   Koster A, 2008, AM J EPIDEMIOL, V167, P1465, DOI 10.1093/aje/kwn079
   Leitzmann MF, 2011, PLOS ONE, V6, DOI 10.1371/journal.pone.0018582
   Lu Y, 2014, LANCET, V383, P970, DOI 10.1016/S0140-6736(13)61836-X
   Luchetti MM, 2000, CLIN EXP IMMUNOL, V119, P196, DOI 10.1046/j.1365-2249.2000.01110.x
   MAKRIDES L, 1990, J APPL PHYSIOL, V69, P1792
   MANSSON B, 1995, J CLIN INVEST, V95, P1071, DOI 10.1172/JCI117753
   Mantovani A, 2008, J CLIN IMMUNOL, V28, P1, DOI 10.1007/s10875-007-9126-7
   Maradit-Kremers H, 2005, ARTHRITIS RHEUM-US, V52, P402, DOI 10.1002/art.20853
   McInnes IB, 2011, NEW ENGL J MED, V365, P2205, DOI 10.1056/NEJMra1004965
   Moholdt T, 2014, J SCI MED SPORT, V17, P506, DOI 10.1016/j.jsams.2013.07.007
   Moorthy LN, 2010, PEDIATR RHEUMATOL, V8, DOI 10.1186/1546-0096-8-20
   Nemoto K, 2007, MAYO CLIN PROC, V82, P803, DOI 10.4065/82.7.803
   Norata GD, 2010, TRENDS CARDIOVAS MED, V20, P35, DOI 10.1016/j.tcm.2010.03.005
   Pahor A, 2006, RHEUMATOL INT, V27, P119, DOI 10.1007/s00296-006-0176-6
   Petersen AMW, 2005, J APPL PHYSIOL, V98, P1154, DOI 10.1152/japplphysiol.00164.2004
   PINCUS T, 1983, ARTHRITIS RHEUM-US, V26, P1346, DOI 10.1002/art.1780261107
   PREVOO MLL, 1995, ARTHRITIS RHEUM, V38, P44, DOI 10.1002/art.1780380107
   Ross R, 1999, NEW ENGL J MED, V340, P115, DOI 10.1056/NEJM199901143400207
   Solomon DH, 2003, CIRCULATION, V107, P1303, DOI 10.1161/01.CIR.0000054612.26458.B2
   Stenstrom CH, 2003, ARTHRIT RHEUM-ARTHR, V49, P428, DOI 10.1002/art.11051
   Stensvold D, 2010, J APPL PHYSIOL, V108, P804, DOI 10.1152/japplphysiol.00996.2009
   Tjonna AE, 2009, CLIN SCI, V116, P317, DOI 10.1042/CS20080249
   Tjonna AE, 2008, CIRCULATION, V118, P346, DOI 10.1161/CIRCULATIONAHA.108.772822
   van den Ende CHM, 2000, ANN RHEUM DIS, V59, P615, DOI 10.1136/ard.59.8.615
   Wandell PE, 2010, INT J CARDIOL, V144, P276, DOI 10.1016/j.ijcard.2009.01.053
   WENGER HA, 1986, SPORTS MED, V3, P346, DOI 10.2165/00007256-198603050-00004
   WEWERS ME, 1990, RES NURS HEALTH, V13, P227, DOI 10.1002/nur.4770130405
   Wisloff U, 2007, CIRCULATION, V115, P3086, DOI 10.1161/CIRCULATIONAHA.106.675041
NR 52
TC 21
Z9 21
U1 5
U2 46
PU SPRINGER
PI NEW YORK
PA 233 SPRING ST, NEW YORK, NY 10013 USA
SN 1439-6319
EI 1439-6327
J9 EUR J APPL PHYSIOL
JI Eur. J. Appl. Physiol.
PD OCT
PY 2015
VL 115
IS 10
BP 2081
EP 2089
DI 10.1007/s00421-015-3186-9
PG 9
WC Physiology; Sport Sciences
SC Physiology; Sport Sciences
GA CR6QA
UT WOS:000361471000005
PM 26013051
DA 2021-05-17
ER

PT J
AU Milanovic, Z
   Sporis, G
   Weston, M
AF Milanovic, Zoran
   Sporis, Goran
   Weston, Matthew
TI Effectiveness of High-Intensity Interval Training (HIT) and Continuous
   Endurance Training for VO2max Improvements: A Systematic Review and
   Meta-Analysis of Controlled Trials
SO SPORTS MEDICINE
LA English
DT Review
ID SPRINT INTERVAL; LOW-VOLUME; BODY-COMPOSITION; CARDIORESPIRATORY
   FITNESS; CARDIOMETABOLIC DISEASE; METABOLIC ADAPTATIONS; AEROBIC
   PERFORMANCE; MODERATE-INTENSITY; EXERCISE CAPACITY; SPORTS-MEDICINE
AB Background Enhancing cardiovascular fitness can lead to substantial health benefits. High-intensity interval training (HIT) is an efficient way to develop cardiovascular fitness, yet comparisons between this type of training and traditional endurance training are equivocal.
   Objective Our objective was to meta-analyse the effects of endurance training and HIT on the maximal oxygen consumption (VO2max) of healthy, young to middle-aged adults. Methods Six electronic databases were searched (MEDLINE, PubMed, SPORTDiscus, Web of Science, CINAHL and Google Scholar) for original research articles. A search was conducted and search terms included 'high intensity', 'HIT', 'sprint interval training', 'endurance training', 'peak oxygen uptake', and 'VO2max'. Inclusion criteria were controlled trials, healthy adults aged 18-45 years, training duration >= 2 weeks, VO2max assessed pre-and post-training. Twenty-eight studies met the inclusion criteria and were included in the meta-analysis. This resulted in 723 participants with a mean +/- standard deviation (SD) age and initial fitness of 25.1 +/- 5 years and 40.8 +/- 7.9 mL.kg(-1).min(-1), respectively. We made probabilistic magnitude-based inferences for meta-analysed effects based on standardised thresholds for small, moderate and large changes (0.2, 0.6 and 1.2, respectively) derived from between-subject SDs for baseline VO2max.
   Results The meta-analysed effect of endurance training on VO2max was a possibly large beneficial effect (4.9 mL.kg(-1).min(-1); 95 % confidence limits +/- 1.4 mL.kg(-1).min(-1)), when compared with no-exercise controls. A possibly moderate additional increase was observed for typically younger subjects (2.4 mL.kg(-1)min(-1); +/- 2.1 mL.kg(-1).min(-1)) and interventions of longer duration (2.2 mL.kg(-1).min(-1); +/- 3.0 mL.kg(-1).min(-1)), and a small additional improvement for subjects with lower baseline fitness (1.4 mL.kg(-1).min(-1); +/- 2.0 mL.kg(-1)min(-1)). When compared with no-exercise controls, there was likely a large beneficial effect of HIT (5.5 mL.kg(-1)min(-1); +/- 1.2 mL.kg(-1).min(-1)), with a likely moderate greater additional increase for subjects with lower baseline fitness (3.2 mL.kg(-1).min(-1); +/- 1.9 mL.kg(-1).min(-1)) and interventions of longer duration (3.0 mL.kg(-1).min(-1); +/- 1.9 mL.kg(-1)min(-1)), and a small lesser effect for typically longer HIT repetitions (-1.8 mL.kg(-1)min(-1); +/- 2.7 mL.kg(-1)min(-1)). The modifying effects of age (0.8 mL.kg(-1)min(-1); +/- 2.1 mL.kg(-1)min(-1)) and work/rest ratio (0.5 mL.kg(-1)min(-1); +/- 1.6 mL.kg(-1)min(-1)) were unclear. When compared with endurance training, there was a possibly small beneficial effect for HIT (1.2 mL.kg(-1)min(-1); +/- 0.9 mL.kg(-1)min(-1)) with small additional improvements for typically longer HIT repetitions (2.2 mL.kg(-1)min(-1); +/- 2.1 mL.kg(-1)min(-1)), older subjects (1.8 mL.kg(-1)min(-1); +/- 1.7 mL.kg(-1)min(-1)), interventions of longer duration (1.7 mL.kg(-1)min(-1); +/- 1.7 mL.kg(-1)min(-1)), greater work/rest ratio (1.6 mL.kg(-1)min(-1); +/- 1.5 mL.kg(-1)min(-1)) and lower baseline fitness (0.8 mL.kg(-1)min(-1); +/- 1.3 mL.kg(-1)min(-1)).
   Conclusion Endurance training and HIT both elicit large improvements in the VO2max of healthy, young to middle-aged adults, with the gains in VO2max being greater following HIT when compared with endurance training.
C1 [Milanovic, Zoran] Univ Nis, Fac Sport & Phys Educ, Nish 18000, Serbia.
   [Sporis, Goran] Univ Zagreb, Fac Kinesiol, Zagreb 41000, Croatia.
   [Weston, Matthew] Univ Teesside, Dept Sport & Exercise Sci, Sch Social Sci Business & Law, Middlesbrough, Cleveland, England.
RP Milanovic, Z (corresponding author), Univ Nis, Fac Sport & Phys Educ, Carnojeviceva 10a, Nish 18000, Serbia.
EM zoooro_85@yahoo.com
RI Milanovic, Zoran/ABE-5835-2020; Sporis, Goran/AAB-6582-2020
OI Milanovic, Zoran/0000-0002-3224-0506; 
CR Abderrahman AB, 2012, EUR J APPL PHYSL, V113, P1373
   Adamson SB, 2014, J AM GERIATR SOC, V62, P1380, DOI 10.1111/jgs.12916
   Astorino TA, 2012, J STRENGTH COND RES, V26, P138, DOI 10.1519/JSC.0b013e318218dd77
   Bacon AP, 2013, PLOS ONE, V8, DOI 10.1371/journal.pone.0073182
   Bayati M, 2011, J SPORT SCI MED, V10, P571
   Berger NJA, 2006, MED SCI SPORT EXER, V38, P504, DOI 10.1249/01.mss.0000191418.37709.81
   Burgomaster KA, 2008, J PHYSIOL-LONDON, V586, P151, DOI 10.1113/jphysiol.2007.142109
   Chtara M, 2005, BRIT J SPORT MED, V39, P555, DOI 10.1136/bjsm.2004.015248
   Ciolac EG, 2010, HYPERTENS RES, V33, P836, DOI 10.1038/hr.2010.72
   Cocks M, 2013, J PHYSIOL-LONDON, V591, P641, DOI 10.1113/jphysiol.2012.239566
   Currie KD, 2015, J SCI MED SPORT, V18, P637, DOI 10.1016/j.jsams.2014.09.013
   Daussin FN, 2008, AM J PHYSIOL-REG I, V295, pR264, DOI 10.1152/ajpregu.00875.2007
   Dunham C, 2012, EUR J APPL PHYSIOL, V112, P3061, DOI 10.1007/s00421-011-2285-5
   Edge J, 2006, EUR J APPL PHYSIOL, V96, P97, DOI 10.1007/s00421-005-0068-6
   Esfarjani F, 2007, J SCI MED SPORT, V10, P27, DOI 10.1016/j.jsams.2006.05.014
   Geliebter A, 1997, AM J CLIN NUTR, V66, P557
   Gibala MJ, 2012, J PHYSIOL-LONDON, V590, P1077, DOI 10.1113/jphysiol.2011.224725
   Gist NH, 2014, SPORTS MED, V44, P269, DOI 10.1007/s40279-013-0115-0
   Gormley SE, 2008, MED SCI SPORT EXER, V40, P1336, DOI 10.1249/MSS.0b013e31816c4839
   Guiraud T, 2012, SPORTS MED, V42, P587, DOI 10.2165/11631910-000000000-00000
   Haskell WL, 2007, MED SCI SPORT EXER, V39, P1423, DOI 10.1249/mss.0b013e3180616b27
   Helgerud J, 2007, MED SCI SPORT EXER, V39, P665, DOI 10.1249/mss.0b013e3180304570
   Hopkins WG, 2009, MED SCI SPORT EXER, V41, P3, DOI 10.1249/MSS.0b013e31818cb278
   Hottenrott K, 2012, J SPORT SCI MED, V11, P483
   Hwang CL, 2011, J CARDIOPULM REHABIL, V31, P378, DOI 10.1097/HCR.0b013e31822f16cb
   Jones AM, 2000, SPORTS MED, V29, P373, DOI 10.2165/00007256-200029060-00001
   Kessler HS, 2012, SPORTS MED, V42, P489, DOI 10.2165/11630910-000000000-00000
   Knowles AM, 2015, AGE, V37, DOI 10.1007/s11357-015-9763-3
   Laursen PB, 2002, SPORTS MED, V32, P53, DOI 10.2165/00007256-200232010-00003
   Lee DC, 2011, CIRCULATION, V124, P2483, DOI 10.1161/CIRCULATIONAHA.111.038422
   Lee DC, 2010, J PSYCHOPHARMACOL, V24, P27, DOI 10.1177/1359786810382057
   Liberati A, 2009, PLOS MED, V6, DOI [10.1371/journal.pmed.1000100, 10.7326/0003-4819-151-4-200908180-00136]
   Lo MS, 2011, J STRENGTH COND RES, V25, P2246, DOI 10.1519/JSC.0b013e3181e8a4be
   Macpherson REK, 2011, MED SCI SPORT EXER, V43, P115, DOI 10.1249/MSS.0b013e3181e5eacd
   Matsuo T, 2014, MED SCI SPORT EXER, V46, P42, DOI 10.1249/MSS.0b013e3182a38da8
   McKay BR, 2009, J APPL PHYSIOL, V107, P128, DOI 10.1152/japplphysiol.90828.2008
   Metcalfe RS, 2012, EUR J APPL PHYSIOL, V112, P2767, DOI 10.1007/s00421-011-2254-z
   Moher D, 2009, BMJ-BRIT MED J, V339, DOI [10.1136/bmj.b2535, 10.1371/journal.pmed.1000097, 10.1016/j.ijsu.2010.02.007]
   Myers J, 2002, NEW ENGL J MED, V346, P793, DOI 10.1056/NEJMoa011858
   Nybo L, 2010, MED SCI SPORT EXER, V42, P1951, DOI 10.1249/MSS.0b013e3181d99203
   O'Donovan G, 2005, J APPL PHYSIOL, V98, P1619, DOI 10.1152/japplphysiol.01310.2004
   Oja P, 2011, SCAND J MED SCI SPOR, V21, P496, DOI 10.1111/j.1600-0838.2011.01299.x
   Osei-Tutu KB, 2005, PREV MED, V40, P92, DOI 10.1016/j.ypmed.2004.05.005
   Sandvei M, 2012, ARCH PHYSIOL BIOCHEM, V118, P139, DOI 10.3109/13813455.2012.677454
   Shepherd SO, 2013, J PHYSIOL-LONDON, V591, P657, DOI 10.1113/jphysiol.2012.240952
   Sloth M, 2013, SCAND J MED SCI SPOR, V23, pE341, DOI 10.1111/sms.12092
   Smith TB, 2011, MED SCI SPORT EXER, V43, P2155, DOI 10.1249/MSS.0b013e31821d3f8e
   Tabata I, 1996, MED SCI SPORT EXER, V28, P1327, DOI 10.1097/00005768-199610000-00018
   Trapp EG, 2008, INT J OBESITY, V32, P684, DOI 10.1038/sj.ijo.0803781
   TREMBLAY A, 1994, METABOLISM, V43, P814, DOI 10.1016/0026-0495(94)90259-3
   Warburton DER, 2004, MED SCI SPORT EXER, V36, P991, DOI 10.1249/01.MSS.0000128163.88298.CB
   Weston KS, 2014, BRIT J SPORT MED, V48, P1227, DOI 10.1136/bjsports-2013-092576
   Weston M, 2014, SPORTS MED, V44, P1005, DOI 10.1007/s40279-014-0180-z
   Whyte LJ, 2010, METABOLISM, V59, P1421, DOI 10.1016/j.metabol.2010.01.002
   Wisloff U, 2007, CIRCULATION, V115, P3086, DOI 10.1161/CIRCULATIONAHA.106.675041
   Wisloff U, 2009, EXERC SPORT SCI REV, V37, P139, DOI 10.1097/JES.0b013e3181aa65fc
   Ziemann E, 2011, J STRENGTH COND RES, V25, P1104, DOI 10.1519/JSC.0b013e3181d09ec9
   Zuhl M, 2012, IDEA FIT J, V9, P35
NR 58
TC 41
Z9 46
U1 1
U2 147
PU ADIS INT LTD
PI NORTHCOTE
PA 5 THE WAREHOUSE WAY, NORTHCOTE 0627, AUCKLAND, NEW ZEALAND
SN 0112-1642
EI 1179-2035
J9 SPORTS MED
JI Sports Med.
PD OCT
PY 2015
VL 45
IS 10
BP 1469
EP 1481
DI 10.1007/s40279-015-0365-0
PG 13
WC Sport Sciences
SC Sport Sciences
GA CV7KC
UT WOS:000364450600010
PM 26243014
DA 2021-05-17
ER

PT J
AU Shepherd, SO
   Wilson, OJ
   Taylor, AS
   Thogersen-Ntoumani, C
   Adlan, AM
   Wagenmakers, AJM
   Shaw, CS
AF Shepherd, Sam O.
   Wilson, Oliver J.
   Taylor, Alexandra S.
   Thogersen-Ntoumani, Cecilie
   Adlan, Ahmed M.
   Wagenmakers, Anton J. M.
   Shaw, Christopher S.
TI Low-Volume High-Intensity Interval Training in a Gym Setting Improves
   Cardio-Metabolic and Psychological Health
SO PLOS ONE
LA English
DT Article
ID PHYSICAL-ACTIVITY; SPRINT INTERVAL; INSULIN SENSITIVITY; SUBJECTIVE
   VITALITY; AEROBIC EXERCISE; DISEASE; ADULTS; LIFE; METAANALYSIS;
   ADAPTATIONS
AB Background
   Within a controlled laboratory environment, high-intensity interval training (HIT) elicits similar cardiovascular and metabolic benefits as traditional moderate-intensity continuous training (MICT). It is currently unclear how HIT can be applied effectively in a real-world environment.
   Purpose
   To investigate the hypothesis that 10 weeks of HIT, performed in an instructor-led, group-based gym setting, elicits improvements in aerobic capacity (VO2max), cardio-metabolic risk and psychological health which are comparable to MICT.
   Methods
   Ninety physically inactive volunteers (42 +/- 11 y, 27.7 +/- 4.8 kg.m(-2)) were randomly assigned to HIT or MICT group exercise classes. HIT consisted of repeated sprints (15-60 seconds, >90% HRmax) interspersed with periods of recovery cycling (<= 25 min.session(-1), 3 sessions.week(-1)). MICT participants performed continuous cycling (similar to 70% HRmax, 30-45 min.session(-1) , 5 sessions.week(-1)). VO2max, markers of cardio-metabolic risk, and psychological health were assessed pre and post-intervention.
   Results
   Mean weekly training time was 55 +/- 10 (HIT) and 128 +/- 44 min (MICT) (p<0.05), with greater adherence to HIT (83 +/- 14% vs. 61 +/- 15% prescribed sessions attended, respectively; p<0.05). HIT improved VO2max, insulin sensitivity, reduced abdominal fat mass, and induced favourable changes in blood lipids (p<0.05). HIT also induced beneficial effects on health perceptions, positive and negative affect, and subjective vitality (p<0.05). No difference between HIT and MICT was seen for any of these variables.
   Conclusions
   HIT performed in a real-world gym setting improves cardio-metabolic risk factors and psychological health in physically inactive adults. With a reduced time commitment and greater adherence than MICT, HIT offers a viable and effective exercise strategy to target the growing incidence of metabolic disease and psychological ill-being associated with physical inactivity.
C1 [Shepherd, Sam O.; Wagenmakers, Anton J. M.] Liverpool John Moores Univ, Res Inst Sport & Exercise Sci, Liverpool L3 5UX, Merseyside, England.
   [Wilson, Oliver J.] Leeds Beckett Univ, Carnegie Fac, Inst Sport Phys Act & Leisure, Leeds, W Yorkshire, England.
   [Taylor, Alexandra S.] Univ Birmingham, UBSport Hi Performance Ctr, Birmingham, W Midlands, England.
   [Thogersen-Ntoumani, Cecilie] Curtin Univ, Sch Psychol & Speech Pathol, Perth, WA 6845, Australia.
   [Adlan, Ahmed M.] Heartlands Hosp, Dept Cardiol, Birmingham, W Midlands, England.
   [Shaw, Christopher S.] Deakin Univ, Sch Exercise & Nutr Sci, Geelong, Vic 3217, Australia.
RP Shaw, CS (corresponding author), Deakin Univ, Sch Exercise & Nutr Sci, Geelong, Vic 3217, Australia.
EM chris.shaw@deakin.edu.au
RI Wagenmakers, Anton/H-7625-2014
OI Wagenmakers, Anton/0000-0003-1916-3822; Adlan, Ahmed/0000-0002-3661-2776
FU BUPA Foundation
FX This work was supported by a medical research grant from the BUPA
   Foundation. The funders had no role in study design, data collection and
   analysis, decision to publish, or preparation of the manuscript.
CR Bartlett JD, 2011, J SPORT SCI, V29, P547, DOI 10.1080/02640414.2010.545427
   Berger Bonnie G, 2002, FDN EXERCISE PSYCHOL
   Bostic TJ, 2000, SOC INDIC RES, V52, P313, DOI 10.1023/A:1007136110218
   Burgomaster KA, 2008, J PHYSIOL-LONDON, V586, P151, DOI 10.1113/jphysiol.2007.142109
   Cocks M, 2013, J PHYSIOL-LONDON, V591, P641, DOI 10.1113/jphysiol.2012.239566
   Conn VS, 2010, ANN BEHAV MED, V39, P128, DOI 10.1007/s12160-010-9172-x
   Craig CL, 2003, MED SCI SPORT EXER, V35, P1381, DOI 10.1249/01.MSS.0000078924.61453.FB
   Currie KD, 2013, MED SCI SPORT EXER, V45, P1436, DOI 10.1249/MSS.0b013e31828bbbd4
   Currie KD, 2013, APPL PHYSIOL NUTR ME, V38, P644, DOI 10.1139/apnm-2012-0354
   Diener E, 1999, PSYCHOL BULL, V125, P276, DOI 10.1037//0033-2909.125.2.276
   DIENER E, 1985, J PERS ASSESS, V49, P71, DOI 10.1207/s15327752jpa4901_13
   Duda JL, 2014, INT J BEHAV NUTR PHY, V11, DOI 10.1186/1479-5868-11-10
   Edmunds J, 2008, EUR J SOC PSYCHOL, V38, P375, DOI 10.1002/ejsp.463
   Garber CE, 2011, MED SCI SPORT EXER, V43, P1334, DOI 10.1249/MSS.0b013e318213fefb
   GAUVIN L, 1993, J SPORT EXERCISE PSY, V15, P403, DOI 10.1123/jsep.15.4.403
   Gibala MJ, 2012, J PHYSIOL-LONDON, V590, P1077, DOI 10.1113/jphysiol.2011.224725
   Gill JMR, 2008, SPORTS MED, V38, P807, DOI 10.2165/00007256-200838100-00002
   Gillen JB, 2014, APPL PHYSIOL NUTR ME, V39, P409, DOI 10.1139/apnm-2013-0187
   Hallal PC, 2012, LANCET, V380, P247, DOI 10.1016/S0140-6736(12)60646-1
   Hardcastle SJ, 2014, FRONT PSYCHOL, V5, DOI 10.3389/fpsyg.2014.01505
   Hood MS, 2011, MED SCI SPORT EXER, V43, P1849, DOI 10.1249/MSS.0b013e3182199834
   Lee IM, 2003, CIRCULATION, V107, P1110, DOI 10.1161/01.CIR.0000052626.63602.58
   Little JP, 2011, J APPL PHYSIOL, V111, P1554, DOI 10.1152/japplphysiol.00921.2011
   Little JP, 2010, J PHYSIOL-LONDON, V588, P1011, DOI 10.1113/jphysiol.2009.181743
   Lunt H, 2014, PLOS ONE, V9, DOI 10.1371/journal.pone.0083256
   Matsuda M, 1999, DIABETES CARE, V22, P1462, DOI 10.2337/diacare.22.9.1462
   Metcalfe RS, 2012, EUR J APPL PHYSIOL, V112, P2767, DOI 10.1007/s00421-011-2254-z
   Myers J, 2002, NEW ENGL J MED, V346, P793, DOI 10.1056/NEJMoa011858
   Netz Y, 2005, PSYCHOL AGING, V20, P272, DOI 10.1037/0882-7974.20.2.272
   Nocon M, 2008, EUR J CARDIOV PREV R, V15, P239, DOI 10.1097/HJR.0b013e3282f55e09
   Oliveira BRR, 2013, PLOS ONE, V8, DOI 10.1371/journal.pone.0079965
   PAFFENBARGER RS, 1993, MED SCI SPORT EXER, V25, P60, DOI 10.1249/00005768-199301000-00010
   Puetz TW, 2006, PSYCHOL BULL, V132, P866, DOI 10.1037/0033-2909.132.6.866
   Reed J, 2006, PSYCHOL SPORT EXERC, V7, P477, DOI 10.1016/j.psychsport.2005.11.003
   Ryan RM, 1997, J PERS, V65, P529, DOI 10.1111/j.1467-6494.1997.tb00326.x
   Sandvei M, 2012, ARCH PHYSIOL BIOCHEM, V118, P139, DOI 10.3109/13813455.2012.677454
   Sarwar N, 2007, CIRCULATION, V115, P450, DOI 10.1161/CIRCULATIONAHA.106.637793
   Shepherd SO, 2013, J PHYSIOL-LONDON, V591, P657, DOI 10.1113/jphysiol.2012.240952
   Sloth M, 2013, SCAND J MED SCI SPOR, V23, pE341, DOI 10.1111/sms.12092
   Stutts Wanda C, 2002, AAOHN J, V50, P499
   Teychenne M, 2008, PREV MED, V46, P397, DOI 10.1016/j.ypmed.2008.01.009
   WARE JE, 1992, MED CARE, V30, P473, DOI 10.1097/00005650-199206000-00002
   WATSON D, 1988, J PERS SOC PSYCHOL, V54, P1063, DOI 10.1037/0022-3514.54.6.1063
   Weston KS, 2014, BRIT J SPORT MED, V48, P1227, DOI 10.1136/bjsports-2013-092576
   Weston M, 2014, SPORTS MED, V44, P1005, DOI 10.1007/s40279-014-0180-z
   Williams DM, 2008, PSYCHOL SPORT EXERC, V9, P231, DOI 10.1016/j.psychsport.2007.04.002
NR 46
TC 45
Z9 46
U1 0
U2 49
PU PUBLIC LIBRARY SCIENCE
PI SAN FRANCISCO
PA 1160 BATTERY STREET, STE 100, SAN FRANCISCO, CA 94111 USA
SN 1932-6203
J9 PLOS ONE
JI PLoS One
PD SEP 24
PY 2015
VL 10
IS 9
AR e0139056
DI 10.1371/journal.pone.0139056
PG 17
WC Multidisciplinary Sciences
SC Science & Technology - Other Topics
GA CS1BS
UT WOS:000361798100055
PM 26402859
OA DOAJ Gold, Green Published, Green Accepted
DA 2021-05-17
ER

PT J
AU Taylor, RW
   Roy, M
   Jospe, MR
   Osborne, HR
   Meredith-Jones, KJ
   Williams, SM
   Brown, RC
AF Taylor, Rachael W.
   Roy, Melyssa
   Jospe, Michelle R.
   Osborne, Hamish R.
   Meredith-Jones, Kim J.
   Williams, Sheila M.
   Brown, Rachel C.
TI Determining how best to support overweight adults to adhere to lifestyle
   change: protocol for the SWIFT study
SO BMC PUBLIC HEALTH
LA English
DT Article
DE Obesity; Adherence; Mobile applications; Hunger; Self-weighing;
   Intermittent fasting; High-intensity interval training; Self-monitoring
ID WEIGHT-LOSS MAINTENANCE; PHYSICAL-ACTIVITY; BLOOD-GLUCOSE; LOW-VOLUME;
   DIET; EXERCISE; OBESE; RISK; FAT; INTERVENTION
AB Background: Physical activity plays a critical role in health, including for effective weight maintenance, but adherence to guidelines is often poor. Similarly, although debate continues over whether a "best" diet exists for weight control, meta-analyses suggest little difference in outcomes between diets differing markedly in macronutrient composition, particularly over the longer-term. Thus a more important question is how best to encourage adherence to appropriate lifestyle change. While brief support is effective, it has on-going cost implications. While self-monitoring (weight, diet, physical activity) is a cornerstone of effective weight management, little formal evaluation of the role that self-monitoring technology can play in enhancing adherence to change has occurred to date. People who eat in response to hunger have improved weight control, yet how best to train individuals to recognise when true physical hunger occurs and to limit consumption to those times, requires further study.
   Methods/design: SWIFT (Support strategies for Whole-food diets, Intermittent Fasting, and Training) is a two-year randomised controlled trial in 250 overweight (body mass index of 27 or greater) adults that will examine different ways of supporting people to make appropriate changes to diet and exercise habits for long-term weight control. Participants will be randomised to one of five intervention groups: control, brief support (monthly weigh-ins and meeting), app (use of MyFitnessPal with limited support), daily self-weighing (with brief monthly feedback), or hunger training (four-week programme which trains individuals to only eat when physically hungry) for 24 months. Outcome assessments include weight, waist circumference, body composition (dual-energy x-ray absorptiometry), inflammatory markers, blood lipids, adiponectin and ghrelin, blood pressure, diet (3-day diet records), physical activity (accelerometry) and aerobic fitness, and eating behaviour. SWIFT is powered to detect clinically important differences of 4 kg in body weight and 5 cm in waist circumference. Our pragmatic trial also allows participants to choose one of several dietary (Mediterranean, modified Paleo, intermittent fasting) and exercise (current recommendations, high-intensity interval training) approaches before being randomised to a support strategy.
   Discussion: SWIFT will compare four different ways of supporting overweight adults to lose weight while following a diet and exercise plan of their choice, an aspect we believe will enhance adherence and thus success with weight management.
C1 [Taylor, Rachael W.; Roy, Melyssa; Osborne, Hamish R.; Meredith-Jones, Kim J.] Univ Otago, Dept Med, Dunedin 9054, New Zealand.
   [Jospe, Michelle R.; Brown, Rachel C.] Univ Otago, Dept Human Nutr, Dunedin 9054, New Zealand.
   [Williams, Sheila M.] Univ Otago, Dept Prevent & Social Med, Dunedin 9054, New Zealand.
RP Taylor, RW (corresponding author), Univ Otago, Dept Med, POB 56, Dunedin 9054, New Zealand.
EM rachael.taylor@otago.ac.nz
RI Meredith-Jones, Kim/AAJ-1949-2021; Roy, Melyssa/AAC-6278-2019; Williams,
   Sheila/L-4028-2019; Osborne, Hamish R/L-7663-2013
OI Meredith-Jones, Kim/0000-0002-5445-4871; Brown,
   Rachel/0000-0001-6951-7073; Jospe, Michelle/0000-0003-0393-5517;
   Osborne, Hamish/0000-0002-4265-4833
CR Acharya SD, 2009, PATIENT PREFER ADHER, V3, P151
   Ajala O, 2013, AM J CLIN NUTR, V96, P1281
   Anglin JC, 2012, NUTR HLTH, V21, P1
   Atallah R, 2014, CIRC-CARDIOVASC QUAL, V7, P815, DOI 10.1161/CIRCOUTCOMES.113.000723
   Bacon L, 2005, J AM DIET ASSOC, V105, P929, DOI 10.1016/j.jada.2005.03.011
   Balducci S, 2010, NUTR METAB CARDIOVAS, V20, P608, DOI 10.1016/j.numecd.2009.04.015
   Ball K, 2012, INT J OBESITY, V36, P855, DOI 10.1038/ijo.2011.183
   Bauman A, 1999, J Sci Med Sport, V2, P30, DOI 10.1016/S1440-2440(99)80182-0
   Beekley MD, 2004, RES Q EXERCISE SPORT, V75, P337, DOI 10.1080/02701367.2004.10609165
   Borradaile KE, 2012, OBESITY, V20, P1218, DOI 10.1038/oby.2011.216
   Bueno NB, 2013, BRIT J NUTR, V110, P1178, DOI 10.1017/S0007114513000548
   Burke LE, 2008, INT J OBESITY, V32, P166, DOI 10.1038/sj.ijo.0803706
   Burke LE, 2011, J AM DIET ASSOC, V111, P92, DOI 10.1016/j.jada.2010.10.008
   Burke LE, 2009, QUAL HEALTH RES, V19, P815, DOI 10.1177/1049732309335395
   Chambers JA, 2012, BRIT J HEALTH PSYCH, V17, P223, DOI 10.1111/j.2044-8287.2011.02030.x
   Chowdhury R, 2014, ANN INTERN MED, V160, P398, DOI 10.7326/M13-1788
   Church T, 2011, PROG CARDIOVASC DIS, V53, P412, DOI 10.1016/j.pcad.2011.03.013
   Ciampolini M, 2006, NUTR METAB, V3, DOI 10.1186/1743-7075-3-42
   Ciampolini M, 2010, NUTR METAB, V7, DOI 10.1186/1743-7075-7-4
   Coles LT, 2014, INT J BEHAV NUTR PHY, V11, DOI 10.1186/1479-5868-11-64
   Dale KS, 2009, CAN MED ASSOC J, V180, pE39, DOI 10.1503/cmaj.080974
   Dansinger ML, 2005, JAMA-J AM MED ASSOC, V293, P43, DOI 10.1001/jama.293.1.43
   Denny KN, 2013, APPETITE, V60, P13, DOI 10.1016/j.appet.2012.09.029
   Desroches S, 2013, COCHRANE DB SYST REV, DOI 10.1002/14651858.CD008722.pub2
   Direito A, 2014, BMC PUBLIC HEALTH, V14, DOI 10.1186/1471-2458-14-646
   Dutton GR, 2014, CURR ATHEROSCLER REP, V16, DOI 10.1007/s11883-014-0442-0
   Elley CR, 2007, AUST FAM PHYSICIAN, V36, P1061
   EPSTEIN LH, 1992, J CONSULT CLIN PSYCH, V60, P493, DOI 10.1037/0022-006X.60.4.493
   Fairburn CG., 2008, COGNITIVE BEHAV THER
   Fiuza-Luces C, 2013, PHYSIOLOGY, V28, P330, DOI 10.1152/physiol.00019.2013
   FRIEDEWALD WT, 1972, CLIN CHEM, V18, P499
   Gibala MJ, 2012, J PHYSIOL-LONDON, V590, P1077, DOI 10.1113/jphysiol.2011.224725
   Gillen JB, 2014, PLOS ONE, V9, DOI 10.1371/journal.pone.0111489
   Gosling SD, 2003, J RES PERS, V37, P504, DOI 10.1016/S0092-6566(03)00046-1
   Hall KD, 2011, LANCET, V378, P826, DOI 10.1016/S0140-6736(11)60812-X
   Harvie MN, 2011, INT J OBESITY, V35, P714, DOI 10.1038/ijo.2010.171
   Jensen MD, 2014, CIRCULATION, V129, pS102, DOI 10.1161/01.cir.0000437739.71477.ee
   Johnston BC, 2014, JAMA-J AM MED ASSOC, V312, P923, DOI 10.1001/jama.2014.10397
   Jolly K, 2011, BMJ-BRIT MED J, V343, DOI 10.1136/bmj.d6500
   Jonsson T, 2009, CARDIOVASC DIABETOL, V8, DOI 10.1186/1475-2840-8-35
   Jospe MR, 2015, NUTR METAB, V12, DOI 10.1186/s12986-015-0017-2
   Katz DL, 2014, ANNU REV PUBL HEALTH, V35, P83, DOI 10.1146/annurev-publhealth-032013-182351
   Katz DL, 2014, CIRC-CARDIOVASC QUAL, V7, P809, DOI 10.1161/CIRCOUTCOMES.114.001458
   Keating SE, 2014, J OBES, V2014, DOI 10.1155/2014/834865
   Knowler WC, 2002, NEW ENGL J MED, V346, P393, DOI 10.1056/NEJMoa012512
   Laing BY, 2014, ANN INTERN MED, V161, pS5, DOI 10.7326/M13-3005
   LaRose JG, 2014, HEALTH PSYCHOL, V33, P297, DOI 10.1037/a0034218
   Linde JA, 2005, ANN BEHAV MED, V30, P210, DOI 10.1207/s15324796abm3003_5
   Lindeberg S, 2007, DIABETOLOGIA, V50, P1795, DOI 10.1007/s00125-007-0716-y
   Little JP, 2014, APPL PHYSIOL NUTR ME, V39, P835, DOI 10.1139/apnm-2013-0512
   Lovibond S.H., 1995, MANUAL DEPRESSION AN
   Madden CEL, 2012, PUBLIC HEALTH NUTR, V15, P2272, DOI 10.1017/S1368980012000882
   Malhotra A., 2013, BMJ, P347
   Mattson MP, 2005, J NUTR BIOCHEM, V16, P129, DOI 10.1016/j.jnutbio.2004.12.007
   Metcalfe RS, 2012, EUR J APPL PHYSIOL, V112, P2767, DOI 10.1007/s00421-011-2254-z
   Ministry of Health, 2012, HLTH NZ AD 2011 12 K
   Mosley M., 2013, BRIT J DIABETES VASC, V13, P68, DOI DOI 10.1177/1474651413486496
   Oshima Y, 2013, OBES RES CLIN PRACT, V7, pE361, DOI 10.1016/j.orcp.2012.01.003
   Pagoto S, 2013, AM J PREV MED, V45, P576, DOI [10.1016/j.amepre.2013.04.025, 10.1016/j.amepre.2013.04.006]
   Pagoto S, 2013, TRANSL BEHAV MED, V3, P271, DOI 10.1007/s13142-013-0234-z
   Pagoto SL, 2013, JAMA-J AM MED ASSOC, V310, P687, DOI 10.1001/jama.2013.8601
   Pate RR, 2015, MED SCI SPORT EXER, V47, P743, DOI 10.1249/MSS.0000000000000456
   Pescatello LS, 2014, ACSMS GUIDELINES EXE
   Renjilian DA, 2001, J CONSULT CLIN PSYCH, V69, P717, DOI 10.1037//0022-006X.69.4.717
   Ryberg M, 2013, J INTERN MED, V274, P67, DOI 10.1111/joim.12048
   Sacks FM, 2009, NEW ENGL J MED, V360, P859, DOI 10.1056/NEJMoa0804748
   Santarpia L, 2013, CLIN NUTR, V32, P157, DOI 10.1016/j.clnu.2012.08.016
   Sanz C, 2010, DIABETES METAB, V36, P346, DOI 10.1016/j.diabet.2010.06.001
   Shimizu M, 2010, INT J BEHAV NUTR PHY, V7, DOI 10.1186/1479-5868-7-63
   Smith BW, 2008, INT J BEHAV MED, V15, P194, DOI 10.1080/10705500802222972
   Steinberg DM, 2014, AM J PREV MED, V46, P24, DOI 10.1016/j.amepre.2013.08.006
   Steinberg DM, 2013, OBESITY, V21, P1789, DOI 10.1002/oby.20396
   Svetkey LP, 2008, JAMA-J AM MED ASSOC, V299, P1139, DOI 10.1001/jama.299.10.1139
   Swift DL, 2014, PROG CARDIOVASC DIS, V56, P441, DOI 10.1016/j.pcad.2013.09.012
   Thomas JG, 2014, AM J PREV MED, V46, P17, DOI 10.1016/j.amepre.2013.08.019
   Turner-McGrievy GM, 2013, J AM MED INFORM ASSN, V20, P513, DOI 10.1136/amiajnl-2012-001510
   Tylka TL, 2013, J COUNS PSYCHOL, V60, P137, DOI 10.1037/a0030893
   US News Health, 2014, BEST DIETS OV
   VANSTRIEN T, 1986, INT J EAT DISORDER, V5, P295, DOI 10.1002/1098-108X(198602)5:2<295::AID-EAT2260050209>3.0.CO;2-T
   VanWormer JJ, 2008, INT J BEHAV NUTR PHY, V5, DOI 10.1186/1479-5868-5-54
   VanWormer JJ, 2009, AM J PREV MED, V36, P70, DOI 10.1016/j.amepre.2008.09.022
   Varady KA, 2007, AM J CLIN NUTR, V86, P7
   Verheijden MW, 2005, EUR J CLIN NUTR, V59, pS179, DOI 10.1038/sj.ejcn.1602194
   Warburton DER, 2006, CAN MED ASSOC J, V174, P801, DOI 10.1503/cmaj.051351
   Weston M, 2014, SPORTS MED, V44, P1005, DOI 10.1007/s40279-014-0180-z
   Wing RR, 2007, J CONSULT CLIN PSYCH, V75, P652, DOI 10.1037/0022-006X.75.4.652
   Witt AA, 2013, APPETITE, V63, P24, DOI 10.1016/j.appet.2012.11.022
   World Health Organization, 2003, ADHERENCE LONG TERM
   Wu T, 2009, OBES REV, V10, P313, DOI 10.1111/j.1467-789X.2008.00547.x
   Wycherley TP, 2012, AM J CLIN NUTR, V96, P1281, DOI 10.3945/ajcn.112.044321
NR 90
TC 14
Z9 14
U1 0
U2 72
PU BMC
PI LONDON
PA CAMPUS, 4 CRINAN ST, LONDON N1 9XW, ENGLAND
EI 1471-2458
J9 BMC PUBLIC HEALTH
JI BMC Public Health
PD SEP 4
PY 2015
VL 15
AR 861
DI 10.1186/s12889-015-2205-4
PG 11
WC Public, Environmental & Occupational Health
SC Public, Environmental & Occupational Health
GA CQ5AV
UT WOS:000360616600006
PM 26341820
OA DOAJ Gold, Green Published
DA 2021-05-17
ER

PT J
AU Scribbans, TD
   Berg, K
   Narazaki, K
   Janssen, I
   Gurd, BJ
AF Scribbans, T. D.
   Berg, K.
   Narazaki, K.
   Janssen, I.
   Gurd, B. J.
TI Heart rate during basketball game play and volleyball drills accurately
   predicts oxygen uptake and energy expenditure
SO JOURNAL OF SPORTS MEDICINE AND PHYSICAL FITNESS
LA English
DT Article
DE Energy metabolism; Oxygen consumptions; Basketball; Volleyball; Heart
   rate
ID PHYSICAL-ACTIVITY; EXERCISE INTENSITY; FITNESS; HEALTH; WOMEN
AB Aim. There is currently little information regarding the ability of metabolic prediction equations to accurately predict oxygen uptake and exercise intensity from heart rate (HR) during intermittent sport. The purpose of the present study was to develop and, cross-validate equations appropriate for accurately predicting oxygen cost (VO2) and energy expenditure from HR during intermittent sport participation.
   Methods. Eleven healthy adult males (19.9 +/- 1.1yrs) were recruited to establish the relationship between %VO(2)peak and %HRmax during low-intensity steady state endurance (END), moderate-intensity interval (MOD) and high intensity-interval exercise (HI), as performed on a cycle ergometer. Three equations (END, MOD, and HI) for predicting %VO(2)peak based on %HRmax were developed. HR and VO2 were directly measured during basketball games (6 male, 20.8 +/- 1.0 yrs; 6 female, 20.0 +/- 1.3yrs) and volleyball drills (12 female; 20.8 +/- 1.0yrs). Comparisons were made between measured and predicted VO2 and energy expenditure using the 3 equations developed and 2 previously published equations.
   Results. The END and MOD equations accurately predicted VO2 and energy expenditure, while the HI equation underestimated, and the previously published equations systematically overestimated VO2 and energy expenditure.
   Conclusion. Intermittent sport VO2 and energy expenditure can be accurately predicted from heart rate data using either the END (%VO(2)peak=%HRmax x 1.008-17.17) or MOD (%VO(2)peak=%HRmax x 1.2-32) equations. These 2 simple equations provide an accessible and cost-effective method for accurate estimation of exercise intensity and energy expenditure during intermittent sport.
C1 [Scribbans, T. D.; Janssen, I.; Gurd, B. J.] Queens Univ, Sch Kinesiol & Hlth Studies, Kingston, ON K7L 3N6, Canada.
   [Berg, K.] Univ Nebraska, Sch Hlth Phys Educ & Recreat, Omaha, NE 68182 USA.
   [Narazaki, K.] Kyushu Univ, Grad Sch Human Environm Studies, Fukuoka 812, Japan.
RP Gurd, BJ (corresponding author), Queens Univ, Sch Kinesiol & Hlth Studies, 28 Div St, Kingston, ON K7L 3N6, Canada.
EM gurdb@queensu.ca
RI Janssen, Ian/B-7700-2009
OI Janssen, Ian/0000-0003-2159-3012
FU Natural Sciences and Engineering Research Council of Canada
   (NSERC)Natural Sciences and Engineering Research Council of Canada
   (NSERC); Canadian Foundation for Innovation (CFI)Canada Foundation for
   Innovation
FX Natural Sciences and Engineering Research Council of Canada (NSERC) and
   the Canadian Foundation for Innovation (CFI).
CR Ainsworth BE, 2011, MED SCI SPORT EXER, V43, P1575, DOI 10.1249/MSS.0b013e31821ece12
   Bijnen FCH, 1998, ARCH INTERN MED, V158, P1499, DOI 10.1001/archinte.158.14.1499
   BLUMENTHAL JA, 1988, AM J CARDIOL, V61, P26, DOI 10.1016/0002-9149(88)91298-2
   Boyd JC, 2012, J SPORT SCI MED, V11, P562
   Castagna C, 2011, J SPORT SCI, V29, P1329, DOI 10.1080/02640414.2011.597418
   Ellwood JD, 1992, INT J TABLE TENNIS S, V1, P33
   FRANKLIN BA, 1980, RES Q EXERCISE SPORT, V51, P616, DOI 10.1080/02701367.1980.10609322
   Franklin Barry A, 2003, J Cardiovasc Nurs, V18, P116
   Hiilloskorpi HK, 2003, INT J SPORTS MED, V24, P332
   JACKSON AS, 1990, MED SCI SPORT EXER, V22, P863, DOI 10.1249/00005768-199012000-00021
   KATCH V, 1978, EUR J APPL PHYSIOL O, V39, P219, DOI 10.1007/BF00421445
   Keytel LR, 2005, J SPORT SCI, V23, P289, DOI 10.1080/02640410470001730089
   LONDEREE BR, 1976, MED SCI SPORT EXER, V8, P122
   Medicine A. C. O. S, 2006, ACSMS GUIDELINES EXE
   Narazaki K, 2009, SCAND J MED SCI SPOR, V19, P425, DOI 10.1111/j.1600-0838.2008.00789.x
   Norton K, 2010, J SCI MED SPORT, V13, P496, DOI 10.1016/j.jsams.2009.09.008
   Rennie KL, 2001, MED SCI SPORT EXER, V33, P939, DOI 10.1097/00005768-200106000-00013
   SCHARFFOLSON M, 1992, J SPORT MED PHYS FIT, V32, P372
   Shephard RJ, 1999, CIRCULATION, V99, P963, DOI 10.1161/01.CIR.99.7.963
   Sillanpaa E, 2009, EUR J APPL PHYSIOL, V106, P285, DOI 10.1007/s00421-009-1013-x
   Stone NM, 2009, SPORTS MED, V39, P615, DOI 10.2165/00007256-200939080-00002
   Strath SJ, 2000, MED SCI SPORT EXER, V32, pS465, DOI 10.1097/00005768-200009001-00005
   Warburton DER, 2006, CAN MED ASSOC J, V174, P801, DOI 10.1503/cmaj.051351
   Wicks JR, 2011, MED SCI SPORT EXER, V43, P2005, DOI 10.1249/MSS.0b013e318217276e
NR 24
TC 4
Z9 4
U1 0
U2 18
PU EDIZIONI MINERVA MEDICA
PI TURIN
PA CORSO BRAMANTE 83-85 INT JOURNALS DEPT., 10126 TURIN, ITALY
SN 0022-4707
EI 1827-1928
J9 J SPORT MED PHYS FIT
JI J. Sports Med. Phys. Fit.
PD SEP
PY 2015
VL 55
IS 9
BP 905
EP 913
PG 9
WC Sport Sciences
SC Sport Sciences
GA DA4JD
UT WOS:000367765300007
PM 25323479
DA 2021-05-17
ER

PT J
AU Bond, B
   Williams, CA
   Jackman, SR
   Woodward, A
   Armstrong, N
   Barker, AR
AF Bond, Bert
   Williams, Craig A.
   Jackman, Sarah R.
   Woodward, Adam
   Armstrong, Neil
   Barker, Alan R.
TI Accumulating exercise and postprandial health in adolescents
SO METABOLISM-CLINICAL AND EXPERIMENTAL
LA English
DT Article
DE Cardiovascular disease (CVD); Exercise intensity; Young people; Physical
   activity
ID PHYSICAL-ACTIVITY; CARDIOMETABOLIC RISK; BLOOD-PRESSURE; BRISK WALKING;
   INTENSITY; CHILDREN; LIPEMIA; ATHEROSCLEROSIS; ASSOCIATIONS; METABOLISM
AB Purpose. To examine the influence of exercise intensity on postprandial health outcomes in adolescents when exercise is accumulated throughout the day.
   Methods. 19 adolescents (9 male, 13.7 +/- 0.4 years old) completed three 1-day trials in a randomised order: (1) rest (CON); or four bouts of (2) 2 x 1 min cycling at 90% peak power with 75 s recovery (high-intensity interval exercise; HIE); or (3) cycling at 90% of the gas exchange threshold (moderate-intensity exercise; MIE), which was work-matched to HUE. Each bout was separated by 2 hours. Participants consumed a high fat milkshake for breakfast and lunch. Postprandial triacylglycerol (TAG), glucose, systolic blood pressure (SBP) and fat oxidation were assessed throughout the day.
   Results. There was no effect of trial on total area under the curve (TAUC) for TAG (P = 0.87). TAUC-glucose was lower in HIIE compared to CON (P = 0.03, ES = 0.42) and MIE (P = 0.04, ES = 0.41), with no difference between MIE and CON (P = 0.89, ES = 0.04). Postprandial SBP was lower in HITE compared to CON (P = 0.04, ES = 0.50) and MIE (P = 0.04, ES = 0.40), but not different between MIE and CON (P = 0.52, ES = 0.11). Resting fat oxidation was increased in HIIE compared to CON (P = 0.01, ES = 0.74) and MIE (P = 0.05, ES = 0.51), with no difference between MIE and CON (P = 0.37, ES = 0.24).
   Conclusion. Neither exercise trial attenuated postprandial lipaemia. However, accumulating brief bouts of HIE, but not MIE, reduced postprandial plasma glucose and SBP, and increased resting fat oxidation in adolescent boys and girls. The intensity of accumulated exercise may therefore have important implications for health outcomes in youth. (C) 2015 Elsevier Inc. All rights reserved.
C1 [Bond, Bert; Williams, Craig A.; Woodward, Adam; Armstrong, Neil; Barker, Alan R.] Univ Exeter, Coll Life & Environm Sci, Sport & Hlth Sci, Childrens Hlth & Exercise Res Ctr, Exeter EX1 2LU, Devon, England.
   [Jackman, Sarah R.] Univ Exeter, Coll Life & Environm Sci, Sport & Hlth Sci, Exeter EX1 2LU, Devon, England.
RP Barker, AR (corresponding author), Univ Exeter, Coll Life & Environm Sci, Sport & Hlth Sci, Childrens Hlth & Exercise Res Ctr, St Lukes Campus, Exeter EX1 2LU, Devon, England.
EM A.R.Barker@exeter.ac.uk
RI Williams, Craig Anthony/AAQ-8954-2020; Barker, Alan/AAF-7777-2020;
   Jackman, Sarah R/D-6548-2012
OI Williams, Craig Anthony/0000-0002-1740-6248; Jackman, Sarah
   R/0000-0003-2928-8266; Barker, Alan/0000-0001-8610-5417
FU Sport and Health Sciences Research Committee, College of Life and
   Environmental Sciences, University of Exeter
FX This study was supported by the Sport and Health Sciences Research
   Committee, College of Life and Environmental Sciences, University of
   Exeter.
CR Adegboye ARA, 2011, BRIT J SPORT MED, V45, P722, DOI 10.1136/bjsm.2009.068346
   Altena TS, 2004, MED SCI SPORT EXER, V36, P1364, DOI 10.1249/01.MSS.0000135793.43808.6C
   Barker AR, 2011, BRIT J SPORT MED, V45, P498, DOI 10.1136/bjsm.2009.063180
   Barwell ND, 2009, METABOLISM, V58, P1320, DOI 10.1016/j.metabol.2009.04.016
   Bond B, 2015, EUR J APPL PHYSIOL, V115, P927, DOI 10.1007/s00421-014-3074-8
   Buchan DS, 2011, SCAND J MED SCI SPOR, V21, pE341, DOI 10.1111/j.1600-0838.2011.01303.x
   Burns SF, 2012, INT J SPORT NUTR EXE, V22, P47, DOI 10.1123/ijsnem.22.1.47
   Carson V, 2014, INT J OBESITY, V38, P16, DOI 10.1038/ijo.2013.135
   Cockcroft EJ, 2014, J SCI MED SPORT
   Cohen J., 1988, STAT POWER ANAL BEHA, P284
   Cole TJ, 2000, BMJ-BRIT MED J, V320, P1240, DOI 10.1136/bmj.320.7244.1240
   Crisp NA, 2012, METABOLISM, V61, P1280, DOI 10.1016/j.metabol.2012.02.009
   Dunstan DW, 2012, DIABETES CARE, V35, P976, DOI 10.2337/dc11-1931
   Evenson KR, 2008, J SPORT SCI, V26, P1557, DOI 10.1080/02640410802334196
   FRAYN KN, 1983, J APPL PHYSIOL, V55, P628
   Hay J, 2012, ARCH PEDIAT ADOL MED, V166, P1022, DOI 10.1001/archpediatrics.2012.1028
   Healy GN, 2008, DIABETES CARE, V31, P661, DOI 10.2337/dc07-2046
   Hopkins ND, 2009, ATHEROSCLEROSIS, V204, P244, DOI 10.1016/j.atherosclerosis.2008.09.004
   Janssen I, 2010, INT J BEHAV NUTR PHY, V7, DOI 10.1186/1479-5868-7-40
   Kelley DE, 1999, AM J PHYSIOL-ENDOC M, V277, pE1130
   KENDZIERSKI D, 1991, J SPORT EXERCISE PSY, V13, P50, DOI 10.1123/jsep.13.1.50
   MCGILL HC, 1995, ARTERIOSCL THROM VAS, V15, P431, DOI 10.1161/01.ATV.15.4.431
   McGill HC, 2008, CIRCULATION, V117, P1216, DOI 10.1161/CIRCULATIONAHA.107.717033
   Mills A, 2013, J PEDIATR-US, V163, P806, DOI 10.1016/j.jpeds.2013.03.076
   Miyashita M, 2008, AM J CLIN NUTR, V88, P1225, DOI 10.3945/ajcn.2008.26493
   Miyashita M, 2009, INT J SPORT NUTR EXE, V19, P569, DOI 10.1123/ijsnem.19.6.569
   MORRIS NM, 1980, J YOUTH ADOLESCENCE, V9, P271, DOI 10.1007/BF02088471
   Morrison JA, 2009, METABOLISM, V58, P1277, DOI 10.1016/j.metabol.2009.04.009
   Murphy MH, 2000, INT J OBESITY, V24, P1303, DOI 10.1038/sj.ijo.0801399
   Raitakari OT, 2003, JAMA-J AM MED ASSOC, V290, P2277, DOI 10.1001/jama.290.17.2277
   Reaven Gerald, 2005, Diab Vasc Dis Res, V2, P105, DOI 10.3132/dvdr.2005.017
   Riddoch CJ, 2007, ARCH DIS CHILD, V92, P963, DOI 10.1136/adc.2006.112136
   Sedgwick MJ, 2013, SCAND J MED SCI SPOR, V24, P11
   Sisson SB, 2013, PEDIATR EXERC SCI, V25, P347, DOI 10.1123/pes.25.3.347
   SLAUGHTER MH, 1988, HUM BIOL, V60, P709
   STARY HC, 1989, ARTERIOSCLEROSIS, V9, pI19
   Thackray AE, 2013, MED SCI SPORT EXER, V45, P1277, DOI 10.1249/MSS.0b013e31828452c1
   Uetani E, 2012, ATHEROSCLEROSIS, V224, P500, DOI 10.1016/j.atherosclerosis.2012.07.015
   Yelling M., 2002, European Physical Education Review, V8, P157, DOI 10.1177/1356336X020082007
   Zhang JQ, 1998, J APPL PHYSIOL, V85, P1516
   ZILVERSMIT DB, 1979, CIRCULATION, V60, P473, DOI 10.1161/01.CIR.60.3.473
NR 41
TC 9
Z9 9
U1 0
U2 10
PU W B SAUNDERS CO-ELSEVIER INC
PI PHILADELPHIA
PA 1600 JOHN F KENNEDY BOULEVARD, STE 1800, PHILADELPHIA, PA 19103-2899 USA
SN 0026-0495
EI 1532-8600
J9 METABOLISM
JI Metab.-Clin. Exp.
PD SEP
PY 2015
VL 64
IS 9
BP 1068
EP 1076
DI 10.1016/j.metabol.2015.05.016
PG 9
WC Endocrinology & Metabolism
SC Endocrinology & Metabolism
GA CP7XJ
UT WOS:000360102600017
PM 26116999
OA Green Accepted
DA 2021-05-17
ER

PT J
AU Madsen, SM
   Thorup, AC
   Overgaard, K
   Jeppesen, PB
AF Madsen, Soren Moller
   Thorup, Anne Cathrine
   Overgaard, Kristian
   Jeppesen, Per Bendix
TI High Intensity Interval Training Improves Glycaemic Control and
   Pancreatic beta Cell Function of Type 2 Diabetes Patients
SO PLOS ONE
LA English
DT Article
ID ORAL GLUCOSE-TOLERANCE; CARDIOVASCULAR RISK-FACTORS; HUMAN
   SKELETAL-MUSCLE; TERM SPRINT INTERVAL; INSULIN SENSITIVITY; AEROBIC
   EXERCISE; PHYSICAL-ACTIVITY; ADIPOSE-TISSUE; PRESCRIBING EXERCISE;
   RESISTANCE EXERCISE
AB Physical activity improves the regulation of glucose homeostasis in both type 2 diabetes (T2D) patients and healthy individuals, but the effect on pancreatic beta cell function is unknown. We investigated glycaemic control, pancreatic function and total fat mass before and after 8 weeks of low volume high intensity interval training (HIIT) on cycle ergometer in T2D patients and matched healthy control individuals. Study design/method: Elderly (56 yrs +/- 2), non-active T2D patients (n = 10) and matched (52 yrs +/- 2) healthy controls (CON) (n = 13) exercised 3 times (10x60 sec. HIIT) a week over an 8 week period on a cycle ergometer. Participants underwent a 2-hour oral glucose tolerance test (OGTT). On a separate day, resting blood pressure measurement was conducted followed by an incremental maximal oxygen uptake (VO2max) cycle ergometer test. Finally, a whole body dual X-ray absorptiometry (DXA) was performed. After 8 weeks of training, the same measurements were performed. Results: in the T2D-group, glycaemic control as determined by average fasting venous glucose concentration (p = 0.01), end point 2-hour OGTT (p = 0.04) and glycosylated haemoglobin (p = 0.04) were significantly reduced. Pancreatic homeostasis as determined by homeostatic model assessment of insulin resistance (HOMA-IR) and HOMA beta cell function (HOMA-%beta) were both significantly ameliorated (p = 0.03 and p = 0.03, respectively). Whole body insulin sensitivity as determined by the disposition index (DI) was significantly increased (p = 0.03). During OGTT, the glucose continuum was significantly reduced at -15 (p = 0.03), 30 (p = 0.03) and 120 min (p = 0.03) and at -10 (p = 0.003) and 0 min (p = 0.003) with an additional improvement (p = 0.03) of its 1st phase (30 min) area under curve (AUC). Significant abdominal fat mass losses were seen in both groups (T2D: p = 0.004 and CON: p = 0.02) corresponding to a percentage change of -17.84%+/- 5.02 and -9.66%+/- 3.07, respectively. Conclusion: these results demonstrate that HIIT improves overall glycaemic control and pancreatic beta cell function in T2D patients. Additionally, both groups experienced abdominal fat mass losses. These findings demonstrate that HIIT is a health beneficial exercise strategy in T2D patients.
C1 [Madsen, Soren Moller; Thorup, Anne Cathrine; Jeppesen, Per Bendix] Aarhus Univ Hosp, Aarhus Sygehus THG, Dept Endocrinol & Internal Med, DK-8000 Aarhus C, Denmark.
   [Overgaard, Kristian] Aarhus Univ, Dept Publ Hlth, Sect Sport Sci, DK-8000 Aarhus C, Denmark.
RP Jeppesen, PB (corresponding author), Aarhus Univ Hosp, Aarhus Sygehus THG, Dept Endocrinol & Internal Med, DK-8000 Aarhus C, Denmark.
EM per.bendix.jeppesen@clin.au.dk
OI Overgaard, Kristian/0000-0002-3204-509X
FU Accu Trend, Denmark; Department of Clinical Medicine, Aarhus University
FX This work was supported by Accu Trend, Denmark and Department of
   Clinical Medicine, Aarhus University. Roche Diagnostics has kindly
   supported the study by giving glucometers (Accu Trend). Neither Roche
   Diagnostics nor Department of Clinical Medicine, Aarhus University had
   any role in study design, data collection and analysis, decision to
   publish or preparation of the manuscript.
CR Adamson Simon, 2014, Biology (Basel), V3, P333, DOI 10.3390/biology3020333
   Amer Diabet Assoc, 2013, DIABETES CARE, V36, pS11, DOI 10.2337/dc13-S011
   Assali AR, 2001, J ENDOCRINOL, V171, P293, DOI 10.1677/joe.0.1710293
   ATS, 2003, AM J RESP CRIT CARE, V167, P211, DOI 10.1164/rccm.167.2.211
   Babraj JA, 2009, BMC ENDOCR DISORD, V9, DOI 10.1186/1472-6823-9-3
   BJORNTORP P, 1972, METABOLISM, V21, P1037, DOI 10.1016/0026-0495(72)90034-0
   Boudou P, 2003, EUR J ENDOCRINOL, V149, P421, DOI 10.1530/eje.0.1490421
   Boule NG, 2003, DIABETOLOGIA, V46, P1071, DOI 10.1007/s00125-003-1160-2
   Boule NG, 2011, DIABETES CARE, V34, P1469, DOI 10.2337/dc10-2207
   Burgomaster KA, 2005, J APPL PHYSIOL, V98, P1985, DOI 10.1152/japplphysiol.01095.2004
   Burgomaster KA, 2006, J APPL PHYSIOL, V100, P2041, DOI 10.1152/japplphysiol.01220.2005
   Castaneda C, 2002, DIABETES CARE, V25, P2335, DOI 10.2337/diacare.25.12.2335
   Church TS, 2010, JAMA-J AM MED ASSOC, V304, P2253, DOI 10.1001/jama.2010.1710
   Coker RH, 2009, J CLIN ENDOCR METAB, V94, P4258, DOI 10.1210/jc.2008-2033
   COLLINS R, 1990, LANCET, V335, P827, DOI 10.1016/0140-6736(90)90944-Z
   Croymans DM, 2013, J APPL PHYSIOL, V115, P1245, DOI 10.1152/japplphysiol.00485.2013
   Daussin FN, 2008, AM J PHYSIOL-REG I, V295, pR264, DOI 10.1152/ajpregu.00875.2007
   Dela F, 2004, AM J PHYSIOL-ENDOC M, V287, pE1024, DOI 10.1152/ajpendo.00056.2004
   Dengel DR, 1998, AM J HYPERTENS, V11, P1405, DOI 10.1016/S0895-7061(98)00185-X
   DiPietro L, 2006, J APPL PHYSIOL, V100, P142, DOI 10.1152/japplphysiol.00474.2005
   Duncan GE, 2005, ARCH INTERN MED, V165, P2362, DOI 10.1001/archinte.165.20.2362
   El-Assaad W, 2010, ENDOCRINOLOGY, V151, P3061, DOI 10.1210/en.2009-1238
   Eriksen L, 2007, DIABETOLOGIA, V50, P2245, DOI 10.1007/s00125-007-0783-0
   Fritz T, 2013, DIABETES-METAB RES, V29, P25, DOI 10.1002/dmrr.2321
   Gibala MJ, 2006, J PHYSIOL-LONDON, V575, P901, DOI 10.1113/jphysiol.2006.112094
   Gillen JB, 2012, DIABETES OBES METAB, V14, P575, DOI 10.1111/j.1463-1326.2012.01564.x
   Gillen JB, 2013, OBESITY, V21, P2249, DOI 10.1002/oby.20379
   Goedecke JH, 2009, DIABETES CARE, V32, P860, DOI 10.2337/dc08-2048
   Hamed NS, 2014, PHYS THER REHABIL, V1
   Helgerud J, 2007, MED SCI SPORT EXER, V39, P665, DOI 10.1249/mss.0b013e3180304570
   Heydari M, 2012, J OBES, V2012, DOI 10.1155/2012/480467
   HOLLOSZY JO, 1986, ACTA MED SCAND, P55
   Holten MK, 2004, DIABETES, V53, P294, DOI 10.2337/diabetes.53.2.294
   Hood MS, 2011, MED SCI SPORT EXER, V43, P1849, DOI 10.1249/MSS.0b013e3182199834
   Kang J, 1996, DIABETES CARE, V19, P341, DOI 10.2337/diacare.19.4.341
   Karstoft K, 2014, DIABETOLOGIA, V57, P2081, DOI 10.1007/s00125-014-3334-5
   Kim JY, 2012, DIABETES CARE, V35, P1925, DOI 10.2337/dc11-2476
   KJAER M, 1990, J APPL PHYSIOL, V68, P2067
   KROTKIEWSKI M, 1985, DIABETOLOGIA, V28, P881, DOI 10.1007/BF00703130
   Larsen S, 2014, WORLD J DIABETES, V5, P482, DOI 10.4239/wjd.v5.i4.482
   Laursen PB, 2002, MED SCI SPORT EXER, V34, P1801, DOI 10.1097/00005768-200211000-00017
   Lazarevic G, 2006, DIABETES METAB, V32, P583, DOI 10.1016/S1262-3636(07)70312-9
   Lindsay FH, 1996, MED SCI SPORT EXER, V28, P1427, DOI 10.1097/00005768-199611000-00013
   Lindstrom J, 2003, DIABETES CARE, V26, P3230, DOI 10.2337/diacare.26.12.3230
   Little JP, 2011, J APPL PHYSIOL, V111, P1554, DOI 10.1152/japplphysiol.00921.2011
   Marcus RL, 2008, PHYS THER, V88, P1345, DOI 10.2522/ptj.20080124
   Marwick TH, 2009, CIRCULATION, V119, P3244, DOI 10.1161/CIRCULATIONAHA.109.192521
   Matsuda M, 1999, DIABETES CARE, V22, P1462, DOI 10.2337/diacare.22.9.1462
   MATTHEWS DR, 1985, DIABETOLOGIA, V28, P412, DOI 10.1007/BF00280883
   MATTHEWS JNS, 1990, BRIT MED J, V300, P230, DOI 10.1136/bmj.300.6719.230
   Mikus CR, 2012, DIABETOLOGIA, V55, P1417, DOI 10.1007/s00125-012-2490-8
   Mourier A, 1997, DIABETES CARE, V20, P385, DOI 10.2337/diacare.20.3.385
   Nelson RK, 2014, APPL PHYSIOL NUTR ME, V39, P811, DOI 10.1139/apnm-2013-0525
   Nevill ME, 1996, EUR J APPL PHYSIOL, V72, P460, DOI 10.1007/BF00242276
   Oka R, 2012, ENDOCR J, V59, P55, DOI 10.1507/endocrj.EJ11-0157
   Pan XR, 1997, DIABETES CARE, V20, P537, DOI 10.2337/diacare.20.4.537
   Pedersen BK, 2006, SCAND J MED SCI SPOR, V16, P3, DOI 10.1111/j.1600-0838.2006.00520.x
   Potteiger JA, 2003, METABOLISM, V52, P1175, DOI 10.1016/S0026-0495(03)00146-X
   REBUFFESCRIVE M, 1989, METABOLISM, V38, P453, DOI 10.1016/0026-0495(89)90198-4
   ROGERS MA, 1988, DIABETES CARE, V11, P613, DOI 10.2337/diacare.11.8.613
   Rynders CA, 2014, J CLIN ENDOCR METAB, V99, P220, DOI 10.1210/jc.2013-2687
   Saltin B, 1968, CIRCULATION       S7, V38, DOI DOI 10.1161/01
   SCHNEIDER SH, 1984, DIABETOLOGIA, V26, P355, DOI 10.1007/BF00266036
   SCHWARTZ RS, 1991, METABOLISM, V40, P545, DOI 10.1016/0026-0495(91)90239-S
   Shaban N, 2014, J SPORT MED PHYS FIT, V54, P203
   Simonsen L, 2004, DIABETOLOGIA, V47, P652, DOI 10.1007/s00125-004-1374-y
   Slentz CA, 2009, DIABETES CARE, V32, P1807, DOI 10.2337/dc09-0032
   Slordahl SA, 2004, MED SCI SPORT EXER, V36, P1871, DOI 10.1249/01.MSS.0000145444.01292.3D
   Solomon TPJ, 2013, J CLIN ENDOCR METAB, V98, P4176, DOI 10.1210/jc.2013-2232
   Solomon TPJ, 2012, J CLIN ENDOCR METAB, V97, P4682, DOI 10.1210/jc.2012-2097
   Solomon TPJ, 2010, DIABETES CARE, V33, P1561, DOI 10.2337/dc09-2021
   Talanian JL, 2007, J APPL PHYSIOL, V102, P1439, DOI 10.1152/japplphysiol.01098.2006
   Tessier D, 2000, ARCH GERONTOL GERIAT, V31, P121, DOI 10.1016/S0167-4943(00)00076-5
   Tjonna AE, 2009, CLIN SCI, V116, P317, DOI 10.1042/CS20080249
   Trapp EG, 2008, INT J OBESITY, V32, P684, DOI 10.1038/sj.ijo.0803781
   Trapp EG, 2007, AM J PHYSIOL-REG I, V293, pR2370, DOI 10.1152/ajpregu.00780.2006
   TROVATI M, 1984, DIABETES CARE, V7, P416, DOI 10.2337/diacare.7.5.416
   Tuomilehto J, 2001, NEW ENGL J MED, V344, P1343, DOI 10.1056/NEJM200105033441801
   UNGER RH, 1971, NEW ENGL J MED, V285, P443
   Wareham N, 2007, OBES REV, V8, P109, DOI 10.1111/j.1467-789X.2007.00328.x
   Wareham NJ, 2005, P NUTR SOC, V64, P229, DOI 10.1079/PNS2005423
   Whyte LJ, 2013, METABOLISM, V62, P212, DOI 10.1016/j.metabol.2012.07.019
   Whyte LJ, 2010, METABOLISM, V59, P1421, DOI 10.1016/j.metabol.2010.01.002
   Zouhal H, 2008, SPORTS MED, V38, P401, DOI 10.2165/00007256-200838050-00004
NR 84
TC 52
Z9 54
U1 1
U2 56
PU PUBLIC LIBRARY SCIENCE
PI SAN FRANCISCO
PA 1160 BATTERY STREET, STE 100, SAN FRANCISCO, CA 94111 USA
SN 1932-6203
J9 PLOS ONE
JI PLoS One
PD AUG 10
PY 2015
VL 10
IS 8
AR e0133286
DI 10.1371/journal.pone.0133286
PG 24
WC Multidisciplinary Sciences
SC Science & Technology - Other Topics
GA CO7PJ
UT WOS:000359352600005
PM 26258597
OA DOAJ Gold, Green Published
DA 2021-05-17
ER

PT J
AU Dall, CH
   Gustafsson, F
   Christensen, SB
   Dela, F
   Langberg, H
   Prescott, E
AF Dall, Christian H.
   Gustafsson, Finn
   Christensen, Stefan B.
   Dela, Flemming
   Langberg, Henning
   Prescott, Eva
TI Effect of moderate- versus high-intensity exercise on vascular function,
   biomarkers and quality of life in heart transplant recipients: A
   randomized, crossover trial
SO JOURNAL OF HEART AND LUNG TRANSPLANTATION
LA English
DT Article
DE anxiety and depression; biomarkers; endothelial function; exercise;
   heart transplantation; quality of life
ID PEAK OXYGEN-UPTAKE; HEALTH SURVEY SF-36; ENDOTHELIAL FUNCTION; CAPACITY;
   PROGRESSION; DEPRESSION; VALIDITY; FAILURE; GLUCOSE; ANXIETY
AB BACKGROUND: Growing evidence in long-term treatment of heart transplant (HTx) recipients indicates effects of high-intensity interval training (HIIT) on several parameters, including oxygen uptake, vascular function and psychological distress. In this study we compare the effect of HI IT vs continued moderate training (CON) on vascular function, biomarkers and health-related quality of life (HRQoL) in HTx recipients.
   METHODS: A randomized, controlled crossover trial of stable HTx recipients > 12 months after transplantation was done on patients with 12 weeks of HIIT or 12 weeks of CON, followed by a 5-month washout and crossover. Outcomes included endothelial function, arterial stiffness, biomarkers, HRQoL and markers of anxiety and depression.
   RESULTS: Sixteen HTx recipients (mean age 52 years, 75% male) completed the study. HIIT increased VO2peak more than CON (between-group difference, p < 0.001). The physical component score of the 36-item Short Form (SF-36) was increased significantly in HIIT patients (p = 0.02) and borderline increased in CON patients (p = 0.07), whereas there was no significant effect of exercise on the mental component. Depression score decreased significantly in HIIT patients (p = 0.04) with no change in CON patients (p = 0.75), whereas anxiety score decreased significantly in both HIIT (p < 0.01) and CON (p < 0.05) patients. There were no between-group differences in any of the measures (all p > 0.05). Arterial stiffness and biomarkers were not changed, nor did endothelial function change after HIIT (p = 0.08) or CON (p = 0.68).
   CONCLUSIONS: HIIT and CON are both well tolerated and induce similar improvements in physical components of HRQoL and in markers of anxiety. Effects of either training modality on vascular function and biomarkers could not be confirmed. (C) 2015 International Society for Heart and Lung Transplantation. All rights reserved.
C1 [Dall, Christian H.; Prescott, Eva] Univ Copenhagen, Bispebjerg Hosp, Dept Cardiol, DK-2400 Copenhagen, Denmark.
   [Dall, Christian H.] Inst Sports Med Copenhagen ISMC MRRU, Copenhagen, Denmark.
   [Gustafsson, Finn] Univ Copenhagen, Rigshosp, Dept Cardiol, Ctr Heart, DK-2400 Copenhagen, Denmark.
   [Christensen, Stefan B.] Univ Copenhagen, Gentofte Hosp, Dept Cardiol, DK-2400 Copenhagen, Denmark.
   [Dela, Flemming] Univ Copenhagen, Ctr Hlth Aging, Xlab, DK-2400 Copenhagen, Denmark.
   [Langberg, Henning] Univ Copenhagen, Dept Publ Hlth, CopenRehab, DK-2400 Copenhagen, Denmark.
RP Dall, CH (corresponding author), Univ Copenhagen, Bispebjerg Hosp, Dept Cardiol, Bispebjerg Bakke 23, DK-2400 Copenhagen, Denmark.
EM christian.have.dall@regionh.dk
RI Prescott, Eva/AAJ-7441-2020; Dela, Flemming/B-3239-2008
OI Dela, Flemming/0000-0001-9970-9535; Gustafsson,
   Finn/0000-0003-2144-341X; Langberg, Henning/0000-0001-8454-6534;
   Prescott, Eva/0000-0002-4134-0349
FU Association of Danish Physiotherapist Research Fund; Danish Health
   Foundation
FX The authors have no conflicts of interest to disclose. This study was
   supported by the Association of Danish Physiotherapist Research Fund and
   the Danish Health Foundation.
CR Almenar-Pertejo M, 2006, TRANSPL P, V38, P2524, DOI 10.1016/j.transproceed.2006.08.017
   Binder RK, 2008, EUR J CARDIOV PREV R, V15, P726, DOI 10.1097/HJR.0b013e328304fed4
   Bjelland I, 2002, J PSYCHOSOM RES, V52, P69, DOI 10.1016/S0022-3999(01)00296-3
   Braith RW, 2000, SPORTS MED, V30, P171, DOI 10.2165/00007256-200030030-00003
   Christensen SB, 2012, J HEART LUNG TRANSPL, V31, P106, DOI 10.1016/j.healun.2011.10.014
   Cornelissen VA, 2014, EUR J PREV CARDIOL, V21, P39, DOI 10.1177/2047487312460516
   Dall CH, 2014, AM J TRANSPLANT, V14, P2391, DOI 10.1111/ajt.12873
   Guazzi M, 2012, CIRCULATION, V126, P2261, DOI 10.1161/CIR.0b013e31826fb946
   Haykowsky M, 2009, AM J TRANSPLANT, V9, P734, DOI 10.1111/j.1600-6143.2008.02531.x
   Hermann TS, 2011, AM J TRANSPLANT, V11, P536, DOI 10.1111/j.1600-6143.2010.03403.x
   Hollenberg SM, 2004, J HEART LUNG TRANSPL, V23, P265, DOI 10.1016/S1053-2498(03)00150-5
   Janner JH, 2010, AM J HYPERTENS, V23, P180, DOI 10.1038/ajh.2009.234
   Kuebrich M, 2008, TRANSPLANTATION, V85, P1580, DOI 10.1097/TP.0b013e318170b4cd
   Kugler C, 2011, J HEART LUNG TRANSPL, V30, P204, DOI 10.1016/j.healun.2010.08.030
   Marconi C, 2003, EUR J APPL PHYSIOL, V90, P250, DOI 10.1007/s00421-003-0952-x
   Martin BJ, 2013, VASC MED, V18, P13, DOI 10.1177/1358863X12468194
   Matsuda M, 1999, DIABETES CARE, V22, P1462, DOI 10.2337/diacare.22.9.1462
   MATTHEWS DR, 1985, DIABETOLOGIA, V28, P412, DOI 10.1007/BF00280883
   MCHORNEY CA, 1993, MED CARE, V31, P247, DOI 10.1097/00005650-199303000-00006
   Moerland M, 2012, INT J VASC MED, V2012, DOI 10.1155/2012/904141
   Notarius CF, 1998, AM HEART J, V135, P339, DOI 10.1016/S0002-8703(98)70103-6
   Nytroen K, 2012, AM J TRANSPLANT, V12, P3134, DOI 10.1111/j.1600-6143.2012.04221.x
   Nytroen K, 2013, J HEART LUNG TRANSPL, V32, P1073, DOI 10.1016/j.healun.2013.06.023
   SNAITH RP, 1986, BRIT MED J, V292, P344, DOI 10.1136/bmj.292.6516.344
   Stehlik J, 2010, J HEART LUNG TRANSPL, V29, P1089, DOI 10.1016/j.healun.2010.08.007
   Tjang YS, 2008, EUR J CARDIOTHORAC S, V33, P856
   Vanhees L, 2012, EUR J PREV CARDIOL, V19, P1333, DOI 10.1177/2047487312437063
   WARE JE, 1992, MED CARE, V30, P473, DOI 10.1097/00005650-199206000-00002
   Wisloff U, 2007, CIRCULATION, V115, P3086, DOI 10.1161/CIRCULATIONAHA.106.675041
NR 29
TC 27
Z9 27
U1 2
U2 37
PU ELSEVIER SCIENCE INC
PI NEW YORK
PA STE 800, 230 PARK AVE, NEW YORK, NY 10169 USA
SN 1053-2498
EI 1557-3117
J9 J HEART LUNG TRANSPL
JI J. Heart Lung Transplant.
PD AUG
PY 2015
VL 34
IS 8
BP 1033
EP 1041
DI 10.1016/j.healun.2015.02.001
PG 9
WC Cardiac & Cardiovascular Systems; Respiratory System; Surgery;
   Transplantation
SC Cardiovascular System & Cardiology; Respiratory System; Surgery;
   Transplantation
GA CN1MH
UT WOS:000358183600005
PM 25840503
DA 2021-05-17
ER

PT J
AU Biddle, SJH
   Batterham, AM
AF Biddle, Stuart J. H.
   Batterham, Alan M.
TI High-intensity interval exercise training for public health: a big HIT
   or shall we HIT it on the head?
SO INTERNATIONAL JOURNAL OF BEHAVIORAL NUTRITION AND PHYSICAL ACTIVITY
LA English
DT Article
DE Exercise; Physical activity; Public health; Psychological affect;
   Enjoyment; Barriers; Correlates; Darwinian Medicine; Scalable; Straw man
   fallacy
ID PHYSICAL-ACTIVITY; EVOLUTIONARY PERSPECTIVE; LOW-VOLUME;
   BEHAVIOR-CHANGE; METAANALYSIS; FITNESS; DISEASE; ADULTS; DISPLEASURE;
   ADAPTATIONS
AB Background: The efficacy of high-intensity interval training for a broad spectrum of cardio-metabolic health outcomes is not in question. Rather, the effectiveness of this form of exercise is at stake. In this paper we debate the issues concerning the likely success or failure of high-intensity interval training interventions for population-level health promotion.
   Discussion: Biddle maintains that high-intensity interval training cannot be a viable public health strategy as it will not be adopted or maintained by many people. This conclusion is based on an analysis of perceptions of competence, the psychologically aversive nature of high-intensity exercise, the affective component of attitudes, the less conscious elements of motivated behaviour that reflect our likes and dislikes, and analysis using the RE-AIM framework. Batterham argues that this appraisal is based on a constrained and outmoded definition of high-intensity interval training and that truly practical and scalable protocols have been - and continue to be - developed. He contends that the purported displeasure associated with this type of exercise has been overstated. Biddle suggests that the way forward is to help the least active become more active rather than the already active to do more. Batterham claims that traditional physical activity promotion has been a spectacular failure. He proposes that, within an evolutionary health promotion framework, high-intensity interval training could be a successful population strategy for producing rapid physiological adaptations benefiting public health, independent of changes in total physical activity energy expenditure.
   Summary: Biddle recommends that we focus our attention elsewhere if we want population-level gains in physical activity impacting public health. His conclusion is based on his belief that high-intensity interval training interventions will have limited reach, effectiveness, and adoption, and poor implementation and maintenance. In contrast, Batterham maintains that there is genuine potential for scalable, enjoyable high-intensity interval exercise interventions to contribute substantially to addressing areas of public health priority, including prevention and treatment of Type 2 diabetes and cardiovascular disease.
C1 [Biddle, Stuart J. H.] Victoria Univ, Inst Sport Exercise & Act Living, Melbourne, Vic 8001, Australia.
   [Batterham, Alan M.] Univ Teesside, Hlth & Social Care Inst, Middlesbrough TS1 3BA, Cleveland, England.
RP Biddle, SJH (corresponding author), Victoria Univ, Inst Sport Exercise & Act Living, Footscray Pk, Melbourne, Vic 8001, Australia.
EM stuart.biddle@vu.edu.au; a.batterham@tees.ac.uk
RI Biddle, Stuart/AAE-9395-2019
OI Biddle, Stuart/0000-0002-7663-6895; BATTERHAM, ALAN/0000-0002-7865-7227
FU Medical Research CouncilUK Research & Innovation (UKRI)Medical Research
   Council UK (MRC)European Commission [MR/K02325X/1] Funding Source:
   Medline
CR Adamson Simon, 2014, Biology (Basel), V3, P333, DOI 10.3390/biology3020333
   [Anonymous], 2013, B WORLD HEALTH ORGAN, V91, P390
   Bartlett JD, 2011, J SPORT SCI, V29, P547, DOI 10.1080/02640414.2010.545427
   Beedie C, 2016, BRIT J SPORT MED, V50, P323, DOI 10.1136/bjsports-2014-094389
   Biddle S.J.H., 2015, PSYCHOL PHYS ACTIVIT
   Biddle SJH, 2015, ISBNPA ABSTRACT BOOK
   Booth FW, 2002, J PHYSIOL-LONDON, V543, P399, DOI 10.1113/jphysiol.2002.019265
   Brukner P, 2013, BRIT J SPORT MED, V47, P663, DOI 10.1136/bjsports-2013-092440
   Buchheit M, 2013, SPORTS MED, V43, P927, DOI 10.1007/s40279-013-0066-5
   Cordain L, 1998, INT J SPORTS MED, V19, P328, DOI 10.1055/s-2007-971926
   Courneya KS, 2010, INT J BEHAV NUTR PHY, V7, DOI 10.1186/1479-5868-7-81
   Craig R, 2009, HLTH SURVEY ENGLAND, V1
   Dolan P, 2010, MINDSPACE INFLUENCIN
   Eaton SB, 2002, PREV MED, V34, P109, DOI 10.1006/pmed.2001.0876
   Eaton SB, 2003, COMP BIOCHEM PHYS A, V136, P153, DOI 10.1016/S1095-6433(03)00208-3
   EATON SB, 1988, AM J MED, V84, P739, DOI 10.1016/0002-9343(88)90113-1
   Ekkekakis P, 2003, COGNITION EMOTION, V17, P213, DOI 10.1080/02699930302292
   Ekkekakis P., 2012, APA PSYCNET, P295, DOI [10.1093/oxfordhb/9780195394313.013.0016, DOI 10.1093/OXFORDHB/9780195394313.013.0016]
   Ekkekakis P, 2011, SPORTS MED, V41, P641, DOI 10.2165/11590680-000000000-00000
   Elias N., 1965, ESTABLISHED OUTSIDER
   Francois ME, 2014, DIABETOLOGIA, V57, P1437, DOI 10.1007/s00125-014-3244-6
   Gaesser GA, 2011, J APPL PHYSIOL, V111, P1540, DOI 10.1152/japplphysiol.01237.2011
   Gibala MJ, 2008, EXERC SPORT SCI REV, V36, P58, DOI 10.1097/JES.0b013e318168ec1f
   Gibala MJ, 2012, J PHYSIOL-LONDON, V590, P1077, DOI 10.1113/jphysiol.2011.224725
   Gillen JB, 2014, APPL PHYSIOL NUTR ME, V39, P409, DOI 10.1139/apnm-2013-0187
   HARDCASTLE SJ, 2014, FRONT PSYCHOL, V5, DOI DOI 10.3389/FPSYG.2014.01505
   Haskell W., 1994, PHYSICAL ACTIVITY FI, P1030
   Jung ME, 2014, PLOS ONE, V9, DOI 10.1371/journal.pone.0114541
   KENDZIERSKI D, 1991, J SPORT EXERCISE PSY, V13, P50, DOI 10.1123/jsep.13.1.50
   Kilpatrick MW, 2015, MED SCI SPORT EXER, V47, P1038, DOI 10.1249/MSS.0000000000000495
   Little JP, 2010, J PHYSIOL-LONDON, V588, P1011, DOI 10.1113/jphysiol.2009.181743
   Lunt H, 2014, PLOS ONE, V9, DOI 10.1371/journal.pone.0083256
   Marshall SJ, 2001, ANN BEHAV MED, V23, P229, DOI 10.1207/S15324796ABM2304_2
   Martinez N, 2015, J SPORT EXERCISE PSY, V37, P138, DOI 10.1123/jsep.2014-0212
   Maslow Abraham, 1966, PSYCHOL SCI RECONNAI, P15
   Metcalfe RS, 2012, EUR J APPL PHYSIOL, V112, P2767, DOI 10.1007/s00421-011-2254-z
   Michie S, 2011, IMPLEMENT SCI, V6, DOI 10.1186/1748-5908-6-42
   Mill JS., 1859, LIBERTY, P67
   Parfitt G, 2009, J EXERC SCI FIT, V7, pS34, DOI 10.1016/S1728-869X(09)60021-6
   Peters J C, 2002, Obes Rev, V3, P69, DOI 10.1046/j.1467-789X.2002.00059.x
   Plato, 1974, REP HARM PENG, P240
   Rhodes RE, 2009, ANN BEHAV MED, V38, P180, DOI 10.1007/s12160-009-9147-y
   Riesch H, 2010, THEORIA-SPAIN, V25, P75
   Saad G., 2007, EVOLUTIONARY BASIS C
   Sallis JF, 2000, ANN BEHAV MED, V22, P294, DOI 10.1007/BF02895665
   Taylor KL, 2015, PLOS ONE, V10, DOI 10.1371/journal.pone.0125166
   Thompson D, 2015, EXERC SPORT SCI REV, V43, P67, DOI 10.1249/JES.0000000000000039
   Weston KS, 2014, BRIT J SPORT MED, V48, P1227, DOI 10.1136/bjsports-2013-092576
   Weston M, 2014, SPORTS MED, V44, P1005, DOI 10.1007/s40279-014-0180-z
NR 49
TC 146
Z9 147
U1 4
U2 71
PU BMC
PI LONDON
PA CAMPUS, 4 CRINAN ST, LONDON N1 9XW, ENGLAND
SN 1479-5868
J9 INT J BEHAV NUTR PHY
JI Int. J. Behav. Nutr. Phys. Act.
PD JUL 18
PY 2015
VL 12
AR 95
DI 10.1186/s12966-015-0254-9
PG 8
WC Nutrition & Dietetics; Physiology
SC Nutrition & Dietetics; Physiology
GA CM9LO
UT WOS:000358030100001
PM 26187579
OA DOAJ Gold, Green Accepted, Green Published
DA 2021-05-17
ER

PT J
AU Lucas, SJE
   Cotter, JD
   Brassard, P
   Bailey, DM
AF Lucas, Samuel J. E.
   Cotter, James D.
   Brassard, Patrice
   Bailey, Damian M.
TI High-intensity interval exercise and cerebrovascular health: curiosity,
   cause, and consequence
SO JOURNAL OF CEREBRAL BLOOD FLOW AND METABOLISM
LA English
DT Review
DE aging; brain health; cerebrovascular conditioning strategies; cognition;
   dementia; high-intensity interval exercise training
ID CEREBRAL-BLOOD-FLOW; SYMPATHETIC-NERVE ACTIVITY; ALL-CAUSE MORTALITY;
   PHYSICAL-ACTIVITY; AEROBIC EXERCISE; CARDIOVASCULAR-DISEASE; CLINICAL
   CARDIOLOGY; LOW-VOLUME; CARDIOMETABOLIC DISEASE; METABOLIC ADAPTATIONS
AB Exercise is a uniquely effective and pluripotent medicine against several noncommunicable diseases of westernised lifestyles, including protection against neurodegenerative disorders. High-intensity interval exercise training (HIT) is emerging as an effective alternative to current health-related exercise guidelines. Compared with traditional moderate-intensity continuous exercise training, HIT confers equivalent if not indeed superior metabolic, cardiac, and systemic vascular adaptation. Consequently, HIT is being promoted as a more time-efficient and practical approach to optimize health thereby reducing the burden of disease associated with physical inactivity. However, no studies to date have examined the impact of HIT on the cerebrovasculature and corresponding implications for cognitive function. This review critiques the implications of HIT for cerebrovascular function, with a focus on the mechanisms and translational impact for patient health and well-being. It also introduces similarly novel interventions currently under investigation as alternative means of accelerating exercise-induced cerebrovascular adaptation. We highlight a need for studies of the mechanisms and thereby also the optimal dose-response strategies to guide exercise prescription, and for studies to explore alternative approaches to optimize exercise outcomes in brain-related health and disease prevention. From a clinical perspective, interventions that selectively target the aging brain have the potential to prevent stroke and associated neurovascular diseases.
C1 [Lucas, Samuel J. E.] Univ Birmingham, Sch Sport Exercise & Rehabil Sci, Birmingham B15 2TT, W Midlands, England.
   [Lucas, Samuel J. E.] Univ Otago, Dept Physiol, Dunedin, New Zealand.
   [Cotter, James D.] Univ Otago, Sch Phys Educ Sport & Exercise Sci, Dunedin, New Zealand.
   [Brassard, Patrice] Univ Laval, Fac Med, Dept Kinesiol, Quebec City, PQ G1K 7P4, Canada.
   [Brassard, Patrice] Inst Univ Cardiol & Pneumol Quebec, Res Ctr, Quebec City, PQ, Canada.
   [Bailey, Damian M.] Univ South Wales, Fac Life Sci & Educ, Neurovasc Res Lab, Cardiff, S Glam, Wales.
   [Bailey, Damian M.] Univ Provence Marseille, Sondes Mol Biol, Lab Chim Provence, UMR 6264,CNRS, Marseille, France.
RP Lucas, SJE (corresponding author), Univ Birmingham, Sch Sport Exercise & Rehabil Sci, Birmingham B15 2TT, W Midlands, England.
EM s.j.e.lucas@bham.ac.uk
RI Brassard, Patrice/H-6115-2019; Lucas, Samuel/J-4124-2014; Bailey, Damian
   Miles/AAQ-1840-2020
OI Lucas, Samuel/0000-0002-8713-2457; 
CR AASLID R, 1989, STROKE, V20, P45, DOI 10.1161/01.STR.20.1.45
   Ainslie Philip N, 2014, F1000Prime Rep, V6, P14, DOI 10.12703/P6-14
   Ainslie PN, 2009, J APPL PHYSIOL, V106, P1031, DOI 10.1152/japplphysiol.00091.2009
   Angevaren M, 2007, EUR J CARDIOV PREV R, V14, P825, DOI 10.1097/HJR.0b013e3282ef995b
   Angevaren M, 2008, COCHRANE DB SYST REV, DOI [10.1002/14651858.CD005381.pub2, 10.1002/14651858.CD005381.pub3]
   [Anonymous], 2013, BBC NEWS
   Bailey DM, 2011, EXP PHYSIOL, V96, P1196, DOI 10.1113/expphysiol.2011.060178
   Bain AR, 1985, J APPL PHYSL 1985, V115, P653
   Bee P, 2013, DAILY MAIL
   Belanger M, 2011, CELL METAB, V14, P724, DOI 10.1016/j.cmet.2011.08.016
   Birk GK, 2013, INT J SPORTS MED, V34, P409, DOI 10.1055/s-0032-1323829
   Blair SN, 1996, JAMA-J AM MED ASSOC, V276, P205, DOI 10.1001/jama.276.3.205
   Bolduc V, 2013, AM J PHYSIOL-HEART C, V305, pH620, DOI 10.1152/ajpheart.00624.2012
   Boyne P, 2013, TOP STROKE REHABIL, V20, P317, DOI 10.1310/tsr2004-317
   Brassard P, 2012, CRIT CARE MED, V40, P1873, DOI 10.1097/CCM.0b013e3182474ca7
   Brassard P, 2010, J APPL PHYSIOL, V108, P1472, DOI 10.1152/japplphysiol.01206.2009
   Brown AD, 2010, NEUROBIOL AGING, V31, P2047, DOI 10.1016/j.neurobiolaging.2008.11.002
   Brown BM, 2012, TRANSL PSYCHIAT, V2, DOI 10.1038/tp.2012.118
   Brugniaux JV, 2014, J CEREBR BLOOD F MET, V34, P1873, DOI 10.1038/jcbfm.2014.142
   Burgomaster KA, 2008, J PHYSIOL-LONDON, V586, P151, DOI 10.1113/jphysiol.2007.142109
   Calabrese EJ, 2007, TOXICOL APPL PHARM, V222, P122, DOI 10.1016/j.taap.2007.02.015
   Carter HH, 2014, AM J PHYSIOL-REG I, V306, pR636, DOI 10.1152/ajpregu.00516.2013
   Cassaglia PA, 2008, AM J PHYSIOL-REG I, V294, pR1255, DOI 10.1152/ajpregu.00332.2007
   Cassaglia PA, 2009, J APPL PHYSIOL, V106, P1050, DOI 10.1152/japplphysiol.91349.2008
   Churchill JD, 2002, NEUROBIOL AGING, V23, P941, DOI 10.1016/S0197-4580(02)00028-3
   Colcombe SJ, 2006, J GERONTOL A-BIOL, V61, P1166, DOI 10.1093/gerona/61.11.1166
   Cotman CW, 2007, TRENDS NEUROSCI, V30, P464, DOI 10.1016/j.tins.2007.06.011
   Cotman CW, 2002, TRENDS NEUROSCI, V25, P295, DOI 10.1016/S0166-2236(02)02143-4
   Currie KD, 2013, MED SCI SPORT EXER, V45, P1436, DOI 10.1249/MSS.0b013e31828bbbd4
   Deary IJ, 2006, NEUROLOGY, V67, P1195, DOI 10.1212/01.wnl.0000238520.06958.6a
   Elfving B, 2013, SYNAPSE, V67, P620, DOI 10.1002/syn.21668
   Faraci FM, 2006, CIRC RES, V99, P1029, DOI 10.1161/01.RES.0000250961.47984.80
   Farrell L, 2013, SOCIOECONOMIC GRADIE
   Faull OK, 2015, SCAND J MED SCI SPOR, V25, P467, DOI 10.1111/sms.12273
   Fiuza-Luces C, 2013, PHYSIOLOGY, V28, P330, DOI 10.1152/physiol.00019.2013
   FOX EL, 1973, MED SCI SPORT EXER, V5, P18
   Francois ME, 2014, DIABETOLOGIA, V57, P1437, DOI 10.1007/s00125-014-3244-6
   Gaesser GA, 2011, J APPL PHYSIOL, V111, P1540, DOI 10.1152/japplphysiol.01237.2011
   Garber CE, 2011, MED SCI SPORT EXER, V43, P1334, DOI 10.1249/MSS.0b013e318213fefb
   Gibala MJ, 2008, EXERC SPORT SCI REV, V36, P58, DOI 10.1097/JES.0b013e318168ec1f
   Gligoroska Jasmina Pluncevic, 2012, Mater Sociomed, V24, P198, DOI 10.5455/msm.2012.24.198-202
   Goldstein LB, 2006, STROKE, V37, P1583, DOI 10.1161/01.STR.0000223048.70103.F1
   Gomez-Cabrera MC, 2008, FREE RADICAL BIO MED, V44, P126, DOI 10.1016/j.freeradbiomed.2007.02.001
   Guiney H, 2015, NEUROPSYCHOLOGY, V29, P1, DOI 10.1037/neu0000124
   Guiraud T, 2012, SPORTS MED, V42, P587, DOI 10.2165/11631910-000000000-00000
   Hallal PC, 2012, LANCET, V380, P247, DOI 10.1016/S0140-6736(12)60646-1
   Haubrich C, 2004, STROKE, V35, P848, DOI 10.1161/01.STR.0000120729.99039.B6
   Immink RV, 2004, CIRCULATION, V110, P2241, DOI 10.1161/01.CIR.0000144472.08647.40
   ISAACS KR, 1992, J CEREBR BLOOD F MET, V12, P110, DOI 10.1038/jcbfm.1992.14
   Janssen I, 2006, AM J CLIN NUTR, V83, P139
   Kelly NA, 2014, J APPL PHYSIOL, V116, P582, DOI 10.1152/japplphysiol.01277.2013
   Kessler HS, 2012, SPORTS MED, V42, P489, DOI 10.2165/11630910-000000000-00000
   Kim YS, 2008, CLIN SCI, V115, P255, DOI 10.1042/CS20070458
   Lalande S, 2010, J PRIM CARE COMMUNIT, V1, P104, DOI 10.1177/2150131910363598
   Lange-Asschenfeldt C, 2008, EXP GERONTOL, V43, P499, DOI 10.1016/j.exger.2008.04.002
   Lau KWK, 2011, J REHABIL MED, V43, P709, DOI 10.2340/16501977-0838
   Lautenschlager NT, 2012, BBA-MOL BASIS DIS, V1822, P474, DOI 10.1016/j.bbadis.2011.07.010
   Lee IM, 2012, LANCET, V380, P219, DOI 10.1016/S0140-6736(12)61031-9
   Lista I, 2010, CELL MOL NEUROBIOL, V30, P493, DOI 10.1007/s10571-009-9488-x
   Little JP, 2010, J PHYSIOL-LONDON, V588, P1011, DOI 10.1113/jphysiol.2009.181743
   Lucas SJE, 2010, HYPERTENSION, V55, P698, DOI 10.1161/HYPERTENSIONAHA.109.146290
   Lunnon K, 2012, J ALZHEIMERS DIS, V30, P685, DOI 10.3233/JAD-2012-111592
   Maggio P, 2013, J APPL PHYSIOL, V115, P491, DOI 10.1152/japplphysiol.00327.2013
   McArdle A, 2002, AGEING RES REV, V1, P79, DOI 10.1016/S0047-6374(01)00368-2
   Meel-van den Abeelen ASS, 2014, CURR ALZHEIMER RES, V11, P11
   Mitchell DA, 2009, J PHYSIOL-LONDON, V587, P2589, DOI 10.1113/jphysiol.2008.167999
   MITTLEMAN MA, 1993, NEW ENGL J MED, V329, P1677, DOI 10.1056/NEJM199312023292301
   Miyachi M, 2004, CIRCULATION, V110, P2858, DOI 10.1161/01.CIR.0000146380.08401.99
   Molmen-Hansen HE, 2012, EUR J PREV CARDIOL, V19, P151, DOI 10.1177/1741826711400512
   MORAINE JJ, 1993, EUR J APPL PHYSIOL O, V67, P35, DOI 10.1007/BF00377701
   Murray CJL, 2013, NEW ENGL J MED, V369, P448, DOI 10.1056/NEJMra1201534
   Murrell CJ, 2013, AGE, V35, P905, DOI 10.1007/s11357-012-9414-x
   Naci H, 2013, BMJ-BRIT MED J, V347, DOI 10.1136/bmj.f5577
   Numan T, 2014, MED ENG PHYS, V36, P1487, DOI 10.1016/j.medengphy.2014.08.001
   Ogawa M, 1998, J NEUROL SCI, V158, P173, DOI 10.1016/S0022-510X(98)00117-8
   Ogoh S, 2009, J APPL PHYSIOL, V107, P1370, DOI 10.1152/japplphysiol.00573.2009
   Ogoh S, 2009, EXERC SPORT SCI REV, V37, P123, DOI 10.1097/JES.0b013e3181aa64d7
   Olin JT, 2011, RESP PHYSIOL NEUROBI, V175, P176, DOI 10.1016/j.resp.2010.09.011
   Padilla J, 2011, PHYSIOLOGY, V26, P132, DOI 10.1152/physiol.00052.2010
   PAFFENBARGER RS, 1986, NEW ENGL J MED, V314, P605, DOI 10.1056/NEJM198603063141003
   PANTANO P, 1984, STROKE, V15, P635, DOI 10.1161/01.STR.15.4.635
   Pedersen BK, 2006, SCAND J MED SCI SPOR, V16, P3, DOI 10.1111/j.1600-0838.2006.00520.x
   Perry BG, 2014, PHYSL REP, V2
   Perry BG, 2014, PHYSIOL REP, V2, DOI 10.1002/phy2.233
   Perry BG, 2014, MED SCI SPORT EXER, V46, P479, DOI 10.1249/MSS.0b013e3182a7980f
   Perry BG, 2013, CLIN PHYSIOL FUNCT I, V33, P483, DOI 10.1111/cpf.12046
   Phillips C, 2014, FRONT CELL NEUROSCI, V8, DOI 10.3389/fncel.2014.00170
   Pollock ML, 2000, CIRCULATION, V101, P828, DOI 10.1161/01.CIR.101.7.828
   Pott F, 1997, ACTA PHYSIOL SCAND, V160, P251, DOI 10.1046/j.1365-201X.1997.00144.x
   Pott F, 2000, J APPL PHYSIOL, V88, P1545
   Prince M, 2014, WORLD ALZHEIMER REPO
   Pugh CJA, 2015, MED SCI SPORT EXER, V47, P299, DOI 10.1249/MSS.0000000000000422
   Radak Z, 2005, BIOGERONTOLOGY, V6, P71, DOI 10.1007/s10522-004-7386-7
   Rakobowchuk M, 2008, AM J PHYSIOL-REG I, V295, pR236, DOI 10.1152/ajpregu.00069.2008
   Ratey JJ, 2011, REV NEUROSCIENCE, V22, P171, DOI 10.1515/RNS.2011.017
   Reichert FF, 2007, AM J PUBLIC HEALTH, V97, P515, DOI 10.2105/AJPH.2005.070144
   Rognmo O, 2012, CIRCULATION, V126, P1436, DOI 10.1161/CIRCULATIONAHA.112.123117
   ROTH EJ, 1993, ARCH PHYS MED REHAB, V74, P752, DOI 10.1016/0003-9993(93)90038-C
   Sato K, 2012, EXP PHYSIOL, V97, P1272, DOI 10.1113/expphysiol.2012.064774
   Sato K, 2012, J PHYSIOL-LONDON, V590, P3277, DOI 10.1113/jphysiol.2012.230425
   Sato K, 2011, J PHYSIOL-LONDON, V589, P2847, DOI 10.1113/jphysiol.2010.204461
   Sato K, 2009, EXP PHYSIOL, V94, P1139, DOI 10.1113/expphysiol.2009.048587
   Sato K, 2009, EXP PHYSIOL, V94, P1132, DOI 10.1113/expphysiol.2009.048595
   SCHEINBERG P, 1954, AM J MED, V16, P549, DOI 10.1016/0002-9343(54)90371-X
   Seals D R, 1991, Exerc Sport Sci Rev, V19, P313
   Seals DR, 2014, J APPL PHYSIOL, V117, P425, DOI 10.1152/japplphysiol.00362.2014
   Secher NH, 2008, J APPL PHYSIOL, V104, P306, DOI 10.1152/japplphysiol.00853.2007
   Seifert T, 2010, AM J PHYSIOL-REG I, V298, pR372, DOI 10.1152/ajpregu.00525.2009
   Skow RJ, 2013, RESP PHYSIOL NEUROBI, V189, P76, DOI 10.1016/j.resp.2013.05.036
   Smith KJ, 2012, RESP PHYSIOL NEUROBI, V184, P97, DOI 10.1016/j.resp.2012.07.014
   Stewart KJ, 2002, NEW ENGL J MED, V347, P1941, DOI 10.1056/NEJMra021135
   Strandgaard S, 2008, J APPL PHYSIOL, V105, P1366, DOI 10.1152/japplphysiol.90597.2008a
   Subudhi AW, 2008, AM J PHYSIOL-HEART C, V294, pH164, DOI 10.1152/ajpheart.01104.2007
   SZAL SE, 1989, J APPL PHYSIOL, V67, P264
   Tanasescu N, 2002, JAMA-J AM MED ASSOC, V288, P1994, DOI 10.1001/jama.288.16.1994
   ter Laan M, 2013, BRIT J ANAESTH, V111, P361, DOI 10.1093/bja/aet122
   Thomas BP, 2013, J MAGN RESON IMAGING, V38, P1177, DOI 10.1002/jmri.24090
   Thompson PD, 2003, CIRCULATION, V107, P3109, DOI 10.1161/01.CIR.0000075572.40158.77
   TIECKS FP, 1995, STROKE, V26, P1386, DOI 10.1161/01.STR.26.8.1386
   Tinken TM, 2009, HYPERTENSION, V54, P278, DOI 10.1161/HYPERTENSIONAHA.109.134361
   Tucker JM, 2011, AM J PREV MED, V40, P454, DOI 10.1016/j.amepre.2010.12.016
   Tzeng YC, 2010, HYPERTENSION, V56, P268, DOI 10.1161/HYPERTENSIONAHA.110.152066
   van Lieshout JJ, 2008, J APPL PHYSIOL, V105, P1364, DOI 10.1152/japplphysiol.90597.2008
   Vaughan S, 2014, AGE AGEING, V43, P623, DOI 10.1093/ageing/afu010
   Vaynman S, 2006, J NEUROSCI RES, V84, P699, DOI 10.1002/jnr.20979
   Voss MW, 2013, TRENDS COGN SCI, V17, P525, DOI 10.1016/j.tics.2013.08.001
   Voss MW, 2011, J APPL PHYSIOL, V111, P1505, DOI 10.1152/japplphysiol.00210.2011
   Wen CP, 2011, LANCET, V378, P1244, DOI 10.1016/S0140-6736(11)60749-6
   Weston KS, 2014, BRIT J SPORT MED, V48, P1227, DOI 10.1136/bjsports-2013-092576
   Willie CK, 2012, J PHYSIOL-LONDON, V590, P3261, DOI 10.1113/jphysiol.2012.228551
   Willie CK, 2014, J PHYSIOL-LONDON, V592, P841, DOI 10.1113/jphysiol.2013.268953
   Wilson DK, 2004, ANN BEHAV MED, V28, P20, DOI 10.1207/s15324796abm2801_4
   Wimo A, 2013, ALZHEIMERS DEMENT, V9, P1, DOI 10.1016/j.jalz.2012.11.006
   Wisloff U, 2006, EUR J CARDIOV PREV R, V13, P798, DOI 10.1097/01.hjr.0000216548.84560.ac
   Wisloff U, 2007, CIRCULATION, V115, P3086, DOI 10.1161/CIRCULATIONAHA.106.675041
   Wisloff U, 2009, EXERC SPORT SCI REV, V37, P139, DOI 10.1097/JES.0b013e3181aa65fc
   World Health Organization, 2012, GLOB REC PHYS ACT HL
   World Health Organization, 2012, PREV INS PHYS ACT
   Zhang R, 1998, AM J PHYSIOL-HEART C, V274, pH233, DOI 10.1152/ajpheart.1998.274.1.H233
   ZOBL EG, 1965, J APPL PHYSIOL, V20, P1289
NR 140
TC 85
Z9 85
U1 2
U2 49
PU SAGE PUBLICATIONS INC
PI THOUSAND OAKS
PA 2455 TELLER RD, THOUSAND OAKS, CA 91320 USA
SN 0271-678X
EI 1559-7016
J9 J CEREBR BLOOD F MET
JI J. Cereb. Blood Flow Metab.
PD JUN
PY 2015
VL 35
IS 6
BP 902
EP 911
DI 10.1038/jcbfm.2015.49
PG 10
WC Endocrinology & Metabolism; Hematology; Neurosciences
SC Endocrinology & Metabolism; Hematology; Neurosciences & Neurology
GA CJ6AO
UT WOS:000355575600003
PM 25833341
OA Green Published, Bronze
DA 2021-05-17
ER

PT J
AU Bond, B
   Williams, CA
   Isic, C
   Jackman, SR
   Tolfrey, K
   Barrett, LA
   Barker, AR
AF Bond, Bert
   Williams, Craig A.
   Isic, Carly
   Jackman, Sarah R.
   Tolfrey, Keith
   Barrett, Laura A.
   Barker, Alan R.
TI Exercise intensity and postprandial health outcomes in adolescents
SO EUROPEAN JOURNAL OF APPLIED PHYSIOLOGY
LA English
DT Article
DE Cardiovascular disease (CVD); High-intensity exercise; Triacylglycerol
   (TAG); Young people; Physical activity
ID ENDURANCE EXERCISE; LIPOPROTEIN-LIPASE; MODERATE EXERCISE; LIPEMIA;
   TRIGLYCERIDE; TRIACYLGLYCEROL; RISK; METABOLISM; CHILDREN; WOMEN
AB The effect of exercise intensity and sex on postprandial risk factors for cardiovascular disease in adolescents is unknown. We examined the effect of a single bout of work-matched high-intensity interval exercise (HIIE) and moderate-intensity exercise (MIE) on postprandial triacylglycerol (TAG) and systolic blood pressure (SBP) in adolescents.
   Twenty adolescents (10 male, 14.3 +/- A 0.3 years) completed three 1-day trials: (1) rest (CON); (2) 8 x 1 min cycling at 90 % peak power with 75 s recovery (HIIE); (3) cycling at 90 % of the gas exchange threshold (MIE), 1 h before consuming a high-fat milkshake (1.50 g fat and 80 kJ kg(-1)). Postprandial TAG, SBP and fat oxidation were assessed over 4 h
   Compared to CON, the incremental area under the curve for TAG (IAUC-TAG) was not significantly lowered in HIIE [P = 0.22, effect size (ES) = 0.24] or MIE (P = 0.65, ES = 0.04) for boys. For girls, HIIE and MIE lowered IAUC-TAG by 34 % (P = 0.02, ES = 0.58) and 38 % (P = 0.09, ES = 0.73), respectively, with no difference between HIIE and MIE (P = 0.74, ES = 0.14). Changes in TAG were not related to energy expenditure during exercise or postprandial fat oxidation. Postprandial SBP (total-AUC pooled for both sexes) was lower in HIIE compared to CON (P = 0.01, ES = 0.68) and MIE (P = 0.02, ES = 0.60), with no difference between MIE and CON (P = 0.45, ES = 0.14).
   A single bout of HIIE and MIE, performed 1 h before an HFM, can meaningfully attenuate IAUC-TAG in girls but not boys. Additionally, HIIE, but not MIE, may lower postprandial SBP in normotensive adolescents.
C1 [Bond, Bert; Williams, Craig A.; Isic, Carly; Barker, Alan R.] Univ Exeter, Coll Life & Environm Sci, Childrens Hlth & Exercise Res Ctr, Sport & Hlth Sci, Exeter EX1 2LU, Devon, England.
   [Jackman, Sarah R.] Univ Exeter, Coll Life & Environm Sci, Sport & Hlth Sci, Exeter EX1 2LU, Devon, England.
   [Tolfrey, Keith; Barrett, Laura A.] Loughborough Univ Technol, Sch Sport Exercise & Hlth Sci, Paediat Exercise Physiol Res Grp, Loughborough LE11 3TU, Leics, England.
RP Barker, AR (corresponding author), Univ Exeter, Coll Life & Environm Sci, Childrens Hlth & Exercise Res Ctr, Sport & Hlth Sci, St Lukes Campus, Exeter EX1 2LU, Devon, England.
EM a.r.barker@exeter.ac.uk
RI Barker, Alan/AAF-7777-2020; Williams, Craig Anthony/AAQ-8954-2020;
   Jackman, Sarah R/D-6548-2012
OI Williams, Craig Anthony/0000-0002-1740-6248; Barker,
   Alan/0000-0001-8610-5417; Jackman, Sarah R/0000-0003-2928-8266; Barrett,
   Laura/0000-0002-2227-0680; Tolfrey, Keith/0000-0001-6269-1538
FU Sport and Health Sciences Research Committee, College of Life and
   Environmental Sciences, University of Exeter
FX We thank the staff and participants at Exmouth Community College, Devon,
   UK for their participation in this project. This study was supported by
   the Sport and Health Sciences Research Committee, College of Life and
   Environmental Sciences, University of Exeter.
CR Barker AR, 2011, BRIT J SPORT MED, V45, P498, DOI 10.1136/bjsm.2009.063180
   Barwell ND, 2009, METABOLISM, V58, P1320, DOI 10.1016/j.metabol.2009.04.016
   Berenson GS, 1998, NEW ENGL J MED, V338, P1650, DOI 10.1056/NEJM199806043382302
   Carstensen M, 2003, METABOLISM, V52, P1034, DOI 10.1016/S0026-0495(03)00155-0
   Cohen J., 1988, STAT POWER ANAL BEHA
   Couillard B, 1999, ARTERIOSCL THROM VAS, V19, P2448
   FRAYN KN, 1983, J APPL PHYSIOL, V55, P628
   Freese EC, 2011, J APPL PHYSIOL, V111, P1584, DOI 10.1152/japplphysiol.00416.2011
   Gill JMR, 2002, J SPORT SCI, V20, P961, DOI 10.1080/026404102321011715
   Henderson GC, 2010, EUR J APPL PHYSIOL, V109, P721, DOI 10.1007/s00421-010-1409-7
   Hopkins WG, 2009, MED SCI SPORT EXER, V41, P3, DOI 10.1249/MSS.0b013e31818cb278
   Horton TJ, 2002, AM J PHYSIOL-ENDOC M, V283, pE1192, DOI 10.1152/ajpendo.00164.2002
   Katsanos CS, 2004, J APPL PHYSIOL, V96, P181, DOI 10.1152/japplphysiol.00243.2003
   Kolifa M, 2004, EUR J CLIN NUTR, V58, P1327, DOI 10.1038/sj.ejcn.1601968
   Magkos F, 2007, J CLIN ENDOCR METAB, V92, P1311, DOI 10.1210/jc.2006-2215
   Mittendorfer B, 2003, AM J CLIN NUTR, V77, P573
   Miyashita M, 2008, AM J CLIN NUTR, V88, P1225, DOI 10.3945/ajcn.2008.26493
   MORRIS NM, 1980, J YOUTH ADOLESCENCE, V9, P271, DOI 10.1007/BF02088471
   Motl RW, 2001, AM J PREV MED, V21, P110, DOI 10.1016/S0749-3797(01)00326-9
   Nordestgaard BG, 2007, JAMA-J AM MED ASSOC, V298, P299, DOI 10.1001/jama.298.3.299
   Pedersen A, 1999, BRIT J NUTR, V82, P97, DOI 10.1017/S0007114599001245
   Petitt DS, 2003, J APPL PHYSIOL, V94, P694, DOI 10.1152/japplphysiol.00377.2002
   Pfeiffer M, 2006, EUR J CARDIOV PREV R, V13, P363, DOI 10.1097/00149831-200606000-00011
   Riddoch CJ, 2007, ARCH DIS CHILD, V92, P963, DOI 10.1136/adc.2006.112136
   Sedgwick MJ, 2012, BR J NUTR, V110, P1
   Seip RL, 1998, EXERCISE SPORT SCI R, V26, P191
   SLAUGHTER MH, 1988, HUM BIOL, V60, P709
   STARY HC, 1989, ARTERIOSCLEROSIS, V9, pI19
   STRINGER W, 1992, J APPL PHYSIOL, V72, P954
   Thackray AE, 2013, MED SCI SPORT EXER, V45, P1277, DOI 10.1249/MSS.0b013e31828452c1
   Tolfrey K, 2008, MED SCI SPORT EXER, V40, P1049, DOI 10.1249/MSS.0b013e31816770fe
   Tolfrey K, 2014, PEDIATR EXERC SCI, V26, P127, DOI 10.1123/pes.2013-0126
   Tolfrey K, 2014, MED SCI SPORT EXER, V46, P239, DOI 10.1249/MSS.0b013e3182a59ab1
   Tolfrey K, 2012, EUR J APPL PHYSIOL, V112, P23, DOI 10.1007/s00421-011-1936-x
   Trombold JR, 2013, J APPL PHYSIOL, V114, P792, DOI 10.1152/japplphysiol.01028.2012
   Uetani E, 2012, ATHEROSCLEROSIS, V224, P500, DOI 10.1016/j.atherosclerosis.2012.07.015
   Vogel RA, 1997, AM J CARDIOL, V79, P350, DOI 10.1016/S0002-9149(96)00760-6
   Weiss EP, 2008, METABOLISM, V57, P1479, DOI 10.1016/j.metabol.2008.05.020
   Whyte LJ, 2013, METABOLISM, V62, P212, DOI 10.1016/j.metabol.2012.07.019
   Yelling M., 2002, European Physical Education Review, V8, P157, DOI 10.1177/1356336X020082007
   Zakrzewski JK, 2012, MED SCI SPORT EXER, V44, P1698, DOI 10.1249/MSS.0b013e31825804cf
   Zhang JQ, 1998, J APPL PHYSIOL, V85, P1516
   ZILVERSMIT DB, 1979, CIRCULATION, V60, P473, DOI 10.1161/01.CIR.60.3.473
NR 43
TC 14
Z9 14
U1 0
U2 11
PU SPRINGER
PI NEW YORK
PA 233 SPRING ST, NEW YORK, NY 10013 USA
SN 1439-6319
EI 1439-6327
J9 EUR J APPL PHYSIOL
JI Eur. J. Appl. Physiol.
PD MAY
PY 2015
VL 115
IS 5
BP 927
EP 936
DI 10.1007/s00421-014-3074-8
PG 10
WC Physiology; Sport Sciences
SC Physiology; Sport Sciences
GA CF7FL
UT WOS:000352721500007
PM 25501677
OA Green Accepted
DA 2021-05-17
ER

PT J
AU Taylor, KL
   Weston, M
   Batterham, AM
AF Taylor, Kathryn L.
   Weston, Matthew
   Batterham, Alan M.
TI Evaluating Intervention Fidelity: An Example from a High-Intensity
   Interval Training Study
SO PLOS ONE
LA English
DT Article
ID LOW-VOLUME; HEALTH; OUTCOMES; FITNESS; IMPACT; RPE
AB Aim
   Intervention fidelity refers to the degree to which an experimental manipulation has been implemented as intended, but simple, robust methods for quantifying fidelity have not been well documented. Therefore, we aim to illustrate a rigorous quantitative evaluation of intervention fidelity, using data collected during a high-intensity interval training intervention.
   Design
   Single-group measurement study.
   Methods
   Seventeen adolescents (mean age +/- standard deviation [SD] 14.0 +/- 0.3 years) attended a 10-week high-intensity interval training intervention, comprising two exercise sessions per week. Sessions consisted of 4-7 45-s maximal effort repetitions, interspersed with 90-s rest. We collected heart rate data at 5-s intervals and recorded the peak heart rate for each repetition. The high-intensity exercise criterion was >= 90% of individual maximal heart rate. For each participant, we calculated the proportion of total exercise repetitions exceeding this threshold. A linear mixed model was applied to properly separate the variability in peak heart rate between-and within-subjects. Results are presented both as intention to treat (including missed sessions) and per protocol (only participants with 100% attendance; n=8).
   Results
   For intention to treat, the median (interquartile range) proportion of repetitions meeting the high-intensity criterion was 58% (42% to 68%). The mean peak heart rate was 85% of maximal, with a between-subject SD of 7.8 (95% confidence interval 5.4 to 11.3) percentage points and a within-subject SD of 15.1 (14.6 to 15.6) percentage points. For the per protocol analysis, the median proportion of high-intensity repetitions was 68% (47% to 86%). The mean peak heart rate was 91% of maximal, with between-and within-subject SDs of 3.1 (-1.3 to 4.6) and 3.4 (3.2 to 3.6) percentage points, respectively.
   Conclusions
   Synthesising information on exercise session attendance and compliance (exercise intensity) quantifies the intervention dose and informs evaluations of treatment fidelity.
C1 [Taylor, Kathryn L.; Batterham, Alan M.] Univ Teesside, Hlth & Social Care Inst, Middlesbrough, Cleveland, England.
   [Weston, Matthew] Univ Teesside, Dept Sport & Exercise Sci, Sch Social Sci Business & Law, Middlesbrough, Cleveland, England.
RP Taylor, KL (corresponding author), Univ Teesside, Hlth & Social Care Inst, Middlesbrough, Cleveland, England.
EM k.taylor@tees.ac.uk
OI Weston, Matthew/0000-0002-9531-3004; Weston,
   Kathryn/0000-0001-5918-6389; BATTERHAM, ALAN/0000-0002-7865-7227
FU Medical Research CouncilUK Research & Innovation (UKRI)Medical Research
   Council UK (MRC)European Commission [MR/K02325X/1] Funding Source:
   Medline
CR Achten J, 2003, SPORTS MED, V33, P517, DOI 10.2165/00007256-200333070-00004
   Bellg AJ, 2004, HEALTH PSYCHOL, V23, P443, DOI 10.1037/0278-6133.23.5.443
   Buchheit M, 2013, SPORTS MED, V43, P313, DOI 10.1007/s40279-013-0029-x
   CERRETELLI P, 1971, Scandinavian Journal of Respiratory Diseases Supplementum, V77, p35A
   Dumas JE, 2001, AM J PREV MED, V20, P38, DOI 10.1016/S0749-3797(00)00272-5
   Fortington LV, 2014, J SCI MED SPORT, V10, DOI 1016/j.jsams.2014.05.001
   Gibala MJ, 2012, J PHYSIOL-LONDON, V590, P1077, DOI 10.1113/jphysiol.2011.224725
   Horner S, 2006, J SPEC PEDIATR NURS, V11, P80, DOI 10.1111/j.1744-6155.2006.00050.x
   Impellizzeri FM, 2004, MED SCI SPORT EXER, V36, P1042, DOI 10.1249/01.MSS.0000128199.23901.2F
   Little JP, 2011, J APPL PHYSIOL, V111, P1554, DOI 10.1152/japplphysiol.00921.2011
   Lunt H, 2014, PLOS ONE, V9, DOI 10.1371/journal.pone.0083256
   Midgley AW, 2007, INT J SPORTS MED, V28, P40, DOI 10.1055/s-2006-923856
   Miller FL, 2014, MED SCI SPORT EXER, V46, P69, DOI 10.1249/MSS.0b013e3182a038b9
   Mujika I, 2013, INT J SPORT PHYSIOL, V8, P465, DOI 10.1123/ijspp.8.5.465
   Porta N, 2007, J CLIN EPIDEMIOL, V60, P663, DOI 10.1016/j.jclinepi.2006.09.013
   Ramsbottom R, 1988, Br J Sports Med, V22, P141
   Resnick B, 2011, TOP STROKE REHABIL, V18, P611, DOI 10.1310/tsr18s01-611
   Schulz KF, 2010, BMC MED, V8, DOI 10.1186/1741-7015-8-18
   Seiler S, 2005, MED SCI SPORT EXER, V37, P1601, DOI 10.1249/01.mss.0000177560.18014.d8
   Senn SS, 2008, STATISTICAL ISSUES I, P166
   Soldano C, 1997, J SCHOOL HEALTH, V67, P292, DOI 10.1111/j.1746-1561.1997.tb03455.x
   Stegle O, 2008, IEEE T BIO-MED ENG, V55, P2143, DOI 10.1109/TBME.2008.923118
   Taylor K.L., 2014, THESIS
   Weston M, 2004, AM J SPORT MED, V32, p54S, DOI 10.1177/0363546503261421
   Weston M, 2014, SPORTS MED, V44, P1005, DOI 10.1007/s40279-014-0180-z
NR 25
TC 31
Z9 33
U1 0
U2 6
PU PUBLIC LIBRARY SCIENCE
PI SAN FRANCISCO
PA 1160 BATTERY STREET, STE 100, SAN FRANCISCO, CA 94111 USA
SN 1932-6203
J9 PLOS ONE
JI PLoS One
PD APR 22
PY 2015
VL 10
IS 4
AR e0125166
DI 10.1371/journal.pone.0125166
PG 8
WC Multidisciplinary Sciences
SC Science & Technology - Other Topics
GA CG5KV
UT WOS:000353331500113
PM 25902066
OA DOAJ Gold, Green Published
DA 2021-05-17
ER

PT J
AU Scharf, M
   Schmid, A
   Kemmler, W
   von Stengel, S
   May, MS
   Wuest, W
   Achenbach, S
   Uder, M
   Lell, MM
AF Scharf, Michael
   Schmid, Axel
   Kemmler, Wolfgang
   von Stengel, Simon
   May, Matthias S.
   Wuest, Wolfgang
   Achenbach, Stephan
   Uder, Michael
   Lell, Michael M.
TI Myocardial Adaptation to High-Intensity (Interval) Training in
   Previously Untrained Men With a Longitudinal Cardiovascular Magnetic
   Resonance Imaging Study (Running Study and Heart Trial)
SO CIRCULATION-CARDIOVASCULAR IMAGING
LA English
DT Article
DE cardiomegaly, exercise-induced; late gadolinium enhancement; magnertic
   resonance imaging; myocardial remodeling, atrial; myocardial remodeling,
   ventricular; myocardial strain
ID LEFT-VENTRICULAR MASS; ATHLETES HEART; ENDURANCE EXERCISE; INJURY;
   METAANALYSIS; ENHANCEMENT; DYSFUNCTION; SPORTS; ATRIAL; HEALTH
AB Background-To prospectively evaluate whether short-term high-intensity (interval) training (HI(I) T) induces detectable morphological cardiac changes in previously untrained men in cardiovascular magnetic resonance imaging.
   Methods and Results-Eighty-four untrained volunteers were randomly assigned to a HI(I) T group (n=42; 44.1 +/- 4.7 years) or an inactive control group (n=42; 42.3 +/- 5.6 years). HI(I) T focused on interval runs (intensity: 95%-105% of individually calculated heart rate at the anaerobic threshold). Before and after 16 weeks, all subjects underwent physiological examination, stepwise treadmill test with blood lactate analysis, and contrast-enhanced cardiovascular magnetic resonance imaging (cine, tagging, and delayed enhancement). Indexed left ventricular (LV) and right ventricular (RV) volume (LV, 77.1 +/- 8.5-83.9 +/- 8.6; RV, 80.5 +/- 8.5-86.6 +/- 8.1) and mass (LV, 58.2 +/- 6.4-63.4 +/- 8.1; RV, 14.8 +/- 1.7-16.1 +/- 2.1) significantly increased with HI(I) T. Changes in LV and RV morphological parameters with HI(I) T were highly correlated with an increase in maximal aerobic capacity (VO2max) and a decrease in blood lactate concentration at the anaerobic threshold. Mean LV and RV remodeling index of HI(I) T group did not alter with training (0.76 +/- 0.09 and 0.24 +/- 0.10 g/mL, respectively [P=0.97 and P=0.72]), indicating balanced cardiac adaptation. Myocardial circumferential strain decreased after HI(I) T within all 6 basal segments (anteroseptal, P=0.01 and anterolateral, P<0.001). There was no late gadolinium enhancement in any of the participants before or post HI(I) T.
   Conclusions-Sixteen weeks of HI(I) T lead to measurable changes in cardiac atrial and ventricular morphology and function in previously untrained men. This correlates with improvements in parameters of endurance capacity.
C1 [Scharf, Michael; Schmid, Axel; May, Matthias S.; Wuest, Wolfgang; Uder, Michael; Lell, Michael M.] Univ Erlangen Nurnberg, Dept Radiol, D-91054 Erlangen, Germany.
   [Kemmler, Wolfgang; von Stengel, Simon] Univ Erlangen Nurnberg, Dept Med Phys, D-91054 Erlangen, Germany.
   [Achenbach, Stephan] Univ Erlangen Nurnberg, Dept Cardiol, D-91054 Erlangen, Germany.
RP Lell, MM (corresponding author), Univ Erlangen Nurnberg, Dept Radiol, Maximilians Pl 1, D-91054 Erlangen, Germany.
EM michael.lell@uk-erlangen.de
RI Kemmler, Wolfgang/AAM-6653-2020
FU Bayer Healthcare, Leverkusen
FX The study was supported by a research grant from Bayer Healthcare,
   Leverkusen.
CR Breuckmann F, 2009, RADIOLOGY, V251, P50, DOI 10.1148/radiol.2511081118
   Cerqueira MD, 2002, CIRCULATION, V105, P539, DOI 10.1161/hc0402.102975
   Christiaens L, 2009, INT J CARDIOL, V131, P217, DOI 10.1016/j.ijcard.2007.10.020
   Dall CH, 2014, AM J TRANSPLANT, V14, P2391, DOI 10.1111/ajt.12873
   De Castro S, 2006, HEART, V92, P975, DOI 10.1136/hrt.2005.069401
   DOHERTY NE, 1992, AM J CARDIOL, V69, P1223, DOI 10.1016/0002-9149(92)90940-Z
   Elliott AD, 2015, BRIT J SPORT MED, V49, P724, DOI 10.1136/bjsports-2014-093895
   Fagard RH, 1996, INT J SPORTS MED, V17, pS140, DOI 10.1055/s-2007-972915
   Faul F, 2007, BEHAV RES METHODS, V39, P175, DOI 10.3758/BF03193146
   Gaasch WH, 2011, J AM COLL CARDIOL, V58, P1733, DOI 10.1016/j.jacc.2011.07.022
   Hoogsteen J, 2004, INT J CARDIOVAS IMAG, V20, P19, DOI 10.1023/B:CAIM.0000013160.79903.19
   Jeung MY, 2012, RADIOGRAPHICS, V32, P1381, DOI 10.1148/rg.325115098
   Karlstedt E, 2012, J CARDIOVASC MAGN R, V14, DOI 10.1186/1532-429X-14-58
   Kemmler W, 2015, DEUT MED WOCHENSCHR, V140, pE7, DOI 10.1055/s-0040-100423
   Kim RJ, 1996, CIRCULATION, V94, P3318, DOI 10.1161/01.CIR.94.12.3318
   Kuijer JPA, 2002, J CARDIOV MAGN RESON, V4, P341, DOI 10.1081/JCMR-120013299
   La Gerche A, 2008, HEART, V94, P860, DOI 10.1136/hrt.2006.101063
   La Gerche A, 2012, EUR HEART J, V33, P998, DOI 10.1093/eurheartj/ehr397
   Leischik R, 2014, INT J ENV RES PUB HE, V11, P9082, DOI 10.3390/ijerph110909082
   LEVY D, 1990, NEW ENGL J MED, V322, P1561, DOI 10.1056/NEJM199005313222203
   Lorenz CH, 1999, J CARDIOVASC MAGN R, V1, P7, DOI 10.3109/10976649909080829
   Maceira AM, 2010, J CARDIOVASC MAGN R, V12, DOI 10.1186/1532-429X-12-65
   MAIR J, 1992, LANCET, V340, P1048, DOI 10.1016/0140-6736(92)93072-U
   Maron BJ, 2006, CIRCULATION, V114, P1633, DOI 10.1161/CIRCULATIONAHA.106.613562
   MILLIKEN MC, 1988, AM J CARDIOL, V62, P301, DOI 10.1016/0002-9149(88)90228-7
   Neilan TG, 2006, CIRCULATION, V114, P2325, DOI 10.1161/CIRCULATIONAHA.106.647461
   O'Hanlon R, 2010, J CARDIOVASC MAGN R, V12, DOI 10.1186/1532-429X-12-38
   Ouerghi N, 2014, OPEN ACCESS J SPORTS, V5, P243, DOI 10.2147/OAJSM.S68701
   Patil Harshal R, 2012, Mo Med, V109, P312
   Perseghin G, 2007, AM HEART J, V154, P937, DOI 10.1016/j.ahj.2007.06.039
   Pluim BM, 1998, CIRCULATION, V97, P666, DOI 10.1161/01.CIR.97.7.666
   Pluim BM, 2000, CIRCULATION, V101, P336, DOI 10.1161/01.CIR.101.3.336
   ROWE WJ, 1992, LANCET, V340, P712, DOI 10.1016/0140-6736(92)92243-9
   Running USA, 2013, STAT SPORT 3
   Scharf M, 2010, RADIOLOGY, V257, P71, DOI 10.1148/radiol.10092377
   Scharhag J, 2002, J AM COLL CARDIOL, V40, P1856, DOI 10.1016/S0735-1097(02)02478-6
   Schattke S, 2014, CARDIOVASC ULTRASOUN, V12, DOI 10.1186/1476-7120-12-11
   Shiraev T, 2012, AUST FAM PHYSICIAN, V41, P960
   Vogelsang TW, 2008, SCAND J MED SCI SPOR, V18, P354, DOI 10.1111/j.1600-0838.2007.00706.x
   Whyte G, 2008, BRIT J SPORT MED, V42, P304, DOI 10.1136/bjsm.2007.038158
NR 40
TC 7
Z9 7
U1 0
U2 18
PU LIPPINCOTT WILLIAMS & WILKINS
PI PHILADELPHIA
PA TWO COMMERCE SQ, 2001 MARKET ST, PHILADELPHIA, PA 19103 USA
SN 1941-9651
EI 1942-0080
J9 CIRC-CARDIOVASC IMAG
JI Circ.-Cardiovasc. Imaging
PD APR
PY 2015
VL 8
IS 4
AR e002566
DI 10.1161/CIRCIMAGING.114.002566
PG 8
WC Cardiac & Cardiovascular Systems; Radiology, Nuclear Medicine & Medical
   Imaging
SC Cardiovascular System & Cardiology; Radiology, Nuclear Medicine &
   Medical Imaging
GA CG5CX
UT WOS:000353309800005
PM 25873721
OA Bronze
DA 2021-05-17
ER

PT J
AU Knowles, AM
   Herbert, P
   Easton, C
   Sculthorpe, N
   Grace, FM
AF Knowles, Ann-Marie
   Herbert, Peter
   Easton, Chris
   Sculthorpe, Nicholas
   Grace, Fergal M.
TI Impact of low-volume, high-intensity interval training on maximal
   aerobic capacity, health-related quality of life and motivation to
   exercise in ageing men
SO AGE
LA English
DT Article
DE Ageing men; High-intensity interval training; Health-related quality of
   life; Motivation; Exercise
ID CHRONIC HEART-FAILURE; OLDER-ADULTS; PHYSICAL-ACTIVITY; FOLLOW-UP;
   PERFORMANCE; REHABILITATION; RESISTANCE; TRIALS; VO2MAX
AB There is a demand for effective training methods that encourage exercise adherence during advancing age, particularly in sedentary populations. This study examined the effects of high-intensity interval training (HIIT) exercise on health-related quality of life (HRQL), aerobic fitness and motivation to exercise in ageing men. Participants consisted of males who were either lifelong sedentary (SED; N=25; age 63 +/- 5 years) or lifelong exercisers (LEX; N=19; aged 61 +/- 5 years). (V) over dotO(2max) and HRQL were measured at three phases: baseline (Phase A), week seven (Phase B) and week 13 (Phase C). Motivation to exercise was measured at baseline and week 13. (V) over dotO(2max) was significantly higher in LEX (39.2 +/- 5.6 ml kg min(-1)) compared to SED (27.2 +/- 5.2 ml kg min(-1)) and increased in both groups from Phase A to C (SED 4.6 +/- 3.2 ml kg min(-1), 95 % CI 3.1 - 6.0; LEX 4.9 +/- 3.4 ml kg min(-1), 95 % CI 3.1-6.6) Physical functioning (97 +/- 4 LEX; 93 +/- 7 SED) and general health (70 +/- 11 LEX; 78 +/- 11 SED) were significantly higher in LEX but increased only in the SED group from Phase A to C (physical functioning 17 +/- 18, 95 % CI 9-26, general health 14 +/- 14, 95% CI 8-21). Exercise motives related to social recognition (2.4 +/- 1.2 LEX; 1.5 +/- 1.0 SED), affiliation (2.7 +/- 1.0 LEX; 1.6 +/- 1.2 SED) and competition (3.3 +/- 1.3 LEX; 2.2 +/- 1.1) were significantly higher in LEX yet weight management motives were significantly higher in SED (2.9 +/- 1.1 LEX; 4.3 +/- 0.5 SED). The study provides preliminary evidence that low-volume HIIT increases perceptions of HRQL, exercise motives and aerobic capacity in older adults, to varying degrees, in both SED and LEX groups.
C1 [Knowles, Ann-Marie] Univ Strathclyde, Glasgow, Lanark, Scotland.
   [Herbert, Peter; Easton, Chris; Sculthorpe, Nicholas; Grace, Fergal M.] Univ West Scotland, Sch Sci & Sport, Glasgow, Lanark, Scotland.
   [Herbert, Peter] Univ Wales Trinity St David, Carmarthen, Dyfed, Wales.
RP Grace, FM (corresponding author), Univ West Scotland, Sch Sci & Sport, Glasgow, Lanark, Scotland.
EM Fergal.Grace@uws.ac.uk
RI Grace, Fergal/N-7324-2016
OI Grace, Fergal/0000-0002-3144-5999; Easton, Chris/0000-0003-4808-1287;
   Sculthorpe, Nicholas/0000-0001-8235-8580; Gibson,
   Ann-Marie/0000-0003-2516-7985
CR Acree LS, 2006, HEALTH QUAL LIFE OUT, V4, DOI 10.1186/1477-7525-4-37
   Bacon AP, 2013, PLOS ONE, V8, DOI 10.1371/journal.pone.0073182
   Bandura A., 1997, SELF EFFICACY EXERCI
   BORG GAV, 1973, MED SCI SPORT EXER, V5, P90
   Chao D, 2000, CONTROL CLIN TRIALS, V21, p212S, DOI 10.1016/S0197-2456(00)00081-7
   Chrysohoou C, 2014, QJM-INT J MED, V107, P25, DOI 10.1093/qjmed/hct194
   Craig R, 2012, HLTH SURVEY ENGLAND
   Dacey M, 2008, AM J HEALTH BEHAV, V32, P570, DOI 10.5555/ajhb.2008.32.6.570
   De Backer IC, 2008, BRIT J CANCER, V99, P30, DOI 10.1038/sj.bjc.6604433
   Department of Health, 2011, START ACT STAY ACT R
   Duncan LR, 2010, INT J BEHAV NUTR PHY, V7, DOI 10.1186/1479-5868-7-7
   Freyssin C, 2012, ARCH PHYS MED REHAB, V93, P1359, DOI 10.1016/j.apmr.2012.03.007
   Gibala MJ, 2012, J PHYSIOL-LONDON, V590, P1077, DOI 10.1113/jphysiol.2011.224725
   Hepple RT, 1997, J APPL PHYSIOL, V82, P1305
   Herbert P, 2015, J AM GERONTOL SOC
   Herbert P, 2015, RES SPORTS MED, V23, P115, DOI 10.1080/15438627.2015.1005294
   Hogan M, 2005, INT J AGING HUM DEV, V60, P95, DOI 10.2190/PTG9-XDVM-YETA-MKXA
   Huang Guoyuan, 2005, Prev Cardiol, V8, P217, DOI 10.1111/j.0197-3118.2005.04324.x
   King AC, 2000, J GERONTOL A-BIOL, V55, pM74
   Macpherson REK, 2011, MED SCI SPORT EXER, V43, P115, DOI 10.1249/MSS.0b013e3181e5eacd
   Markland D, 1997, BRIT J HEALTH PSYCH, V2, P361, DOI 10.1111/j.2044-8287.1997.tb00549.x
   Marsh AP, 2009, J AGING PHYS ACTIV, V17, P416, DOI 10.1123/japa.17.4.416
   Matsuo T, 2014, MED SCI SPORT EXER, V46, P42, DOI 10.1249/MSS.0b013e3182a38da8
   McAuley E, 2006, ANN BEHAV MED, V31, P99, DOI 10.1207/s15324796abm3101_14
   Nakahara H, 2014, MED SCI SPORTS EXERC
   Nilsson BB, 2008, AM J CARDIOL, V102, P1220, DOI 10.1016/j.amjcard.2008.06.046
   Penedo FJ, 2005, CURR OPIN PSYCHIATR, V18, P189, DOI 10.1097/00001504-200503000-00013
   Pollock M L, 1977, Ann N Y Acad Sci, V301, P310, DOI 10.1111/j.1749-6632.1977.tb38209.x
   Reid KJ, 2010, SLEEP MED, V11, P934, DOI 10.1016/j.sleep.2010.04.014
   Rejeski WJ, 2001, J GERONTOL A-BIOL, V56, P23, DOI 10.1093/gerona/56.suppl_2.23
   Roditis P, 2007, EUR J CARDIOV PREV R, V14, P304, DOI 10.1097/HJR.0b013e32808621a3
   Snowden M, 2011, J AM GERIATR SOC, V59, P704, DOI 10.1111/j.1532-5415.2011.03323.x
   STORER TW, 1990, MED SCI SPORT EXER, V22, P704, DOI 10.1249/00005768-199010000-00024
   Vickers AJ, 2001, BMJ-BRIT MED J, V323, P1123, DOI 10.1136/bmj.323.7321.1123
   WARE JE, 1992, MED CARE, V30, P473, DOI 10.1097/00005650-199206000-00002
   Weston KS, 2014, BRIT J SPORT MED, V48, P1227, DOI 10.1136/bjsports-2013-092576
   Weston M, 2014, SPORTS MED, V44, P1005, DOI 10.1007/s40279-014-0180-z
   Whyte LJ, 2010, METABOLISM, V59, P1421, DOI 10.1016/j.metabol.2010.01.002
   Wilson PM, 2003, J APPL SOC PSYCHOL, V33, P2373, DOI 10.1111/j.1559-1816.2003.tb01890.x
   Wisloff U, 2007, CIRCULATION, V115, P3086, DOI 10.1161/CIRCULATIONAHA.106.675041
   Zelt JGE, 2014, EUR J APPL PHYSIOL, V114, P2427, DOI 10.1007/s00421-014-2960-4
NR 41
TC 43
Z9 45
U1 2
U2 53
PU SPRINGER
PI DORDRECHT
PA VAN GODEWIJCKSTRAAT 30, 3311 GZ DORDRECHT, NETHERLANDS
SN 0161-9152
EI 1574-4647
J9 AGE
JI Age
PD APR
PY 2015
VL 37
IS 2
AR 25
DI 10.1007/s11357-015-9763-3
PG 12
WC Geriatrics & Gerontology
SC Geriatrics & Gerontology
GA CE5EU
UT WOS:000351854300010
PM 25773069
OA Green Accepted, Green Published
DA 2021-05-17
ER

PT J
AU Boyne, P
   Dunning, K
   Carl, D
   Gerson, M
   Khoury, J
   Kissela, B
AF Boyne, Pierce
   Dunning, Kari
   Carl, Daniel
   Gerson, Myron
   Khoury, Jane
   Kissela, Brett
TI Within-Session Responses to High-Intensity Interval Training in Chronic
   Stroke
SO MEDICINE AND SCIENCE IN SPORTS AND EXERCISE
LA English
DT Article
DE AEROBIC EXERCISE; LOCOMOTION; REHABILITATION; DECONDITIONING
ID SHORT INTERMITTENT RUNS; TRANSIENT ISCHEMIC ATTACK; HEALTH-CARE
   PROFESSIONALS; TREADMILL EXERCISE; SCIENTIFIC STATEMENT; CLINICAL
   CARDIOLOGY; SPRINT INTERVAL; TIME SPENT; SPEED; REHABILITATION
AB Poststroke hemiparesis often leads to a vicious cycle of limited activity, deconditioning, and poor cardiovascular health. Accumulating evidence suggests that exercise intensity is a critical factor determining gains in aerobic capacity, cardiovascular protection, and functional recovery after stroke. High-intensity interval training (HIT) is a strategy that augments exercise intensity using bursts of concentrated effort alternated with recovery periods. However, there was previously no stroke-specific evidence to guide HIT protocol selection. Purpose: This study aimed to compare within-session exercise responses among three different HIT protocols for persons with chronic (96 months after) stroke. Methods: Nineteen ambulatory persons with chronic stroke performed three different 1-d HIT sessions in a randomized order, approximately 1 wk apart. HIT involved repeated 30-s bursts of treadmill walking at maximum tolerated speed, alternated with rest periods. The three HIT protocols were different on the basis of the length of the rest periods, as follows: 30 s (P30), 60 s (P60), or 120 s (P120). Exercise tolerance, oxygen uptake ((v) over dotO(2)), HR, peak treadmill speed, and step count were measured. Results: P30 achieved the highest mean (v) over dotO(2), HR, and step count but with reduced exercise tolerance and lower treadmill speed than P60 or P120 (P30: 70.9% (v)over dotO(2peak), 76.1% HR reserve (HRR), 1619 steps, 1.03 mIs(-1); P60: 63.3% (v) over dotO(2peak), 63.1% HRR, 1370 steps, 1.13 mIs(-1); P120: 47.5% (v) over dotO(2peak), 46.3% HRR, 1091 steps, 1.10 mIs(-1)). P60 achieved treadmill speed and exercise tolerance similar to those in P120, with higher mean (v) over dotO(2), HR, and step count. Conclusions: For treadmill HIT in chronic stroke, a combination of P30 and P60 may optimize aerobic intensity, treadmill speed, and stepping repetition, potentially leading to greater improvements in aerobic capacity and gait outcomes in future studies.
C1 [Boyne, Pierce; Dunning, Kari; Carl, Daniel] Univ Cincinnati, Dept Rehabil Sci, Coll Allied Hlth Sci, Cincinnati, OH 45220 USA.
   [Gerson, Myron] Univ Cincinnati, Coll Med, Dept Internal Med, Cincinnati, OH USA.
   [Gerson, Myron] Univ Cincinnati, Coll Med, Dept Cardiol, Cincinnati, OH USA.
   [Khoury, Jane] Cincinnati Childrens Hosp Med Ctr, Div Biostat & Epidemiol, Cincinnati, OH 45229 USA.
   [Kissela, Brett] Univ Cincinnati, Coll Med, Dept Neurol Phys Med & Rehabil, Cincinnati, OH USA.
RP Boyne, P (corresponding author), Univ Cincinnati, Dept Rehabil Sci, Coll Allied Hlth Sci, 3202 Eden Ave, Cincinnati, OH 45220 USA.
EM Pierce.Boyne@uc.edu
RI Khoury, Jane/O-2068-2015
OI Kissela, Brett/0000-0002-9773-4013; Carl, Dan/0000-0002-7807-7417
FU Magistro Family Foundation from the Foundation for Physical Therapy;
   University of Cincinnati Provost's Pilot Research Program; National
   Institutes of Health Clinical and Translational ScienceUnited States
   Department of Health & Human ServicesNational Institutes of Health (NIH)
   - USA [8UL1-TR000077]; NATIONAL CENTER FOR ADVANCING TRANSLATIONAL
   SCIENCESUnited States Department of Health & Human ServicesNational
   Institutes of Health (NIH) - USANIH National Center for Advancing
   Translational Sciences (NCATS) [UL1TR000077] Funding Source: NIH
   RePORTER
FX This research was supported partly by a Magistro Family Foundation
   research grant from the Foundation for Physical Therapy and by an award
   from the University of Cincinnati Provost's Pilot Research Program.
   Institutional support was provided by a National Institutes of Health
   Clinical and Translational Science award (8UL1-TR000077).
CR Adams RJ, 2003, CIRCULATION, V108, P1278, DOI 10.1161/01.CIR.0000090444.87006.CF
   American College of Sports Medicine, 2010, ACSMS GUID EX TEST P, P5
   ASHWORTH B, 1964, PRACTITIONER, V192, P540
   Askim T, 2014, PHYSIOTHER RES INT, V19, P129, DOI 10.1002/pri.1573
   Billat VL, 2000, EUR J APPL PHYSIOL, V81, P188, DOI 10.1007/s004210050029
   Billinger SA, 2012, STROKE RES TREAT, V2012, DOI 10.1155/2012/959120
   Boyne P, 2013, TOP STROKE REHABIL, V20, P317, DOI 10.1310/tsr2004-317
   BROTT T, 1989, STROKE, V20, P864, DOI 10.1161/01.STR.20.7.864
   Burgomaster KA, 2005, J APPL PHYSIOL, V98, P1985, DOI 10.1152/japplphysiol.01095.2004
   Cha J, 2007, J NEUROTRAUM, V24, P1000, DOI 10.1089/neu.2006.0233
   Dobrovolny CL, 2003, ARCH PHYS MED REHAB, V84, P1308, DOI 10.1016/S0003-9993(03)00150-3
   Duncan P, 2003, STROKE, V34, P2173, DOI 10.1161/01.STR.0000083699.95351.F2
   Dupont G, 2004, CAN J APPL PHYSIOL, V29, pS3, DOI 10.1139/h2004-054
   Dupont G, 2003, EUR J APPL PHYSIOL, V89, P548, DOI 10.1007/s00421-003-0834-2
   Dupont G, 2002, CAN J APPL PHYSIOL, V27, P103, DOI 10.1139/h02-008
   Fletcher GF, 2013, CIRCULATION, V128, P873, DOI 10.1161/CIR.0b013e31829b5b44
   FUGLMEYER AR, 1975, SCAND J REHABIL MED, V7, P13
   Furie KL, 2011, STROKE, V42, P227, DOI 10.1161/STR.0b013e3181f7d043
   Gibala MJ, 2006, J PHYSIOL-LONDON, V575, P901, DOI 10.1113/jphysiol.2006.112094
   Gibala MJ, 2012, J PHYSIOL-LONDON, V590, P1077, DOI 10.1113/jphysiol.2011.224725
   Gjellesvik TI, 2012, TOP STROKE REHABIL, V19, P353, DOI 10.1310/tsr1904-353
   Globas C, 2012, NEUROREHAB NEURAL RE, V26, P85, DOI 10.1177/1545968311418675
   Gordon NF, 2004, CIRCULATION, V109, P2031, DOI 10.1161/01.CIR.0000126280.65777.A4
   Guiraud T, 2010, EUR J APPL PHYSIOL, V108, P733, DOI 10.1007/s00421-009-1287-z
   Hazell TJ, 2010, EUR J APPL PHYSIOL, V110, P153, DOI 10.1007/s00421-010-1474-y
   HOLDEN MK, 1984, PHYS THER, V64, P35, DOI 10.1093/ptj/64.1.35
   Hornby TG, 2011, TOP STROKE REHABIL, V18, P293, DOI 10.1310/tsr1804-293
   Ivey FM, 2008, J REHABIL RES DEV, V45, P249, DOI 10.1682/JRRD.2007.02.0035
   Kleim JA, 2008, J SPEECH LANG HEAR R, V51, pS225, DOI 10.1044/1092-4388(2008/018)
   Lam JM, 2010, NEUROREHAB NEURAL RE, V24, P567, DOI 10.1177/1545968310364059
   Lau KWK, 2011, J REHABIL MED, V43, P709, DOI 10.2340/16501977-0838
   Macko R F, 2005, Top Stroke Rehabil, V12, P45
   Macko RF, 2002, MED SCI SPORT EXER, V34, P394, DOI 10.1097/00005768-200203000-00002
   Meyer P, 2012, J CARD FAIL, V18, P126, DOI 10.1016/j.cardfail.2011.10.010
   Moore JL, 2010, STROKE, V41, P129, DOI 10.1161/STROKEAHA.109.563247
   Pohl M, 2002, STROKE, V33, P553, DOI 10.1161/hs0202.102365
   Reisman DS, 2009, NEUROREHAB NEURAL RE, V23, P529, DOI 10.1177/1545968308328732
   Sullivan KJ, 2002, ARCH PHYS MED REHAB, V83, P683, DOI 10.1053/apmr.2002.32488
   TENG EL, 1987, J CLIN PSYCHIAT, V48, P314
   Tilson JK, 2010, PHYS THER, V90, P196, DOI 10.2522/ptj.20090079
NR 40
TC 22
Z9 23
U1 0
U2 24
PU LIPPINCOTT WILLIAMS & WILKINS
PI PHILADELPHIA
PA TWO COMMERCE SQ, 2001 MARKET ST, PHILADELPHIA, PA 19103 USA
SN 0195-9131
EI 1530-0315
J9 MED SCI SPORT EXER
JI Med. Sci. Sports Exerc.
PD MAR
PY 2015
VL 47
IS 3
BP 476
EP 484
DI 10.1249/MSS.0000000000000427
PG 9
WC Sport Sciences
SC Sport Sciences
GA CB9WM
UT WOS:000349984600004
PM 24977698
DA 2021-05-17
ER

PT J
AU Sharman, JE
   La Gerche, A
   Coombes, JS
AF Sharman, James E.
   La Gerche, Andre
   Coombes, Jeff S.
TI Exercise and Cardiovascular Risk in Patients With Hypertension
SO AMERICAN JOURNAL OF HYPERTENSION
LA English
DT Article
DE arterial; blood pressure; exercises; fitness; human; hypertension;
   physical conditioning
ID ALL-CAUSE MORTALITY; AMBULATORY BLOOD-PRESSURE; INTENSITY AEROBIC
   EXERCISE; PHYSICAL-ACTIVITY; CARDIORESPIRATORY FITNESS; SCIENTIFIC
   STATEMENT; POSITION STATEMENT; MASKED HYPERTENSION; AMERICAN-COLLEGE;
   LIFE EXPECTANCY
AB Evidence for the benefits of regular exercise is irrefutable and increasing physical activity levels should be a major goal at all levels of health care. People with hypertension are less physically active than those without hypertension and there is strong evidence supporting the blood pressure-lowering ability of regular exercise, especially in hypertensive individuals. This narrative review discusses evidence relating to exercise and cardiovascular (CV) risk in people with hypertension. Comparisons between aerobic, dynamic resistance, and static resistance exercise have been made along with the merit of different exercise volumes. High-intensity interval training and isometric resistance training appear to have strong CV protective effects, but with limited data in hypertensive people, more work is needed in this area. Screening recommendations, exercise prescriptions, and special considerations are provided as a guide to decrease CV risk among hypertensive people who exercise or wish to begin. It is recommended that hypertensive individuals should aim to perform moderate intensity aerobic exercise activity for at least 30 minutes on most (preferably all) days of the week in addition to resistance exercises on 2-3 days/week. Professionals with expertise in exercise prescription may provide additional benefit to patients with high CV risk or in whom more intense exercise training is planned. Despite lay and media perceptions, CV events associated with exercise are rare and the benefits of regular exercise far outweigh the risks. In summary, current evidence supports the assertion of exercise being a cornerstone therapy in reducing CV risk and in the prevention, treatment, and control of hypertension.
C1 [Sharman, James E.] Univ Tasmania, Menzies Res Inst Tasmania, Hobart, Tas, Australia.
   [La Gerche, Andre] Univ Melbourne, Dept Med, St Vincents Hosp, Fitzroy, Vic 3065, Australia.
   [Coombes, Jeff S.] Univ Queensland, Brisbane, Qld, Australia.
RP Sharman, JE (corresponding author), Univ Tasmania, Menzies Res Inst Tasmania, Hobart, Tas, Australia.
EM james.sharman@menzies.utas.edu.au
RI La Gerche, Andre/O-4733-2017; Coombes, Jeff/F-1764-2010; Sharman,
   James/B-2755-2009
OI La Gerche, Andre/0000-0002-3906-3784; Coombes, Jeff/0000-0002-6990-3596;
   Sharman, James/0000-0003-2792-0811
FU National Health and Medical Research Council of Australia Career
   Development AwardNational Health and Medical Research Council of
   Australia [1045373]; National Health and Medical Research Council of
   Australia Postdoctoral FellowshipNational Health and Medical Research
   Council of Australia [1013751]
FX J.E.S. was supported by a National Health and Medical Research Council
   of Australia Career Development Award (reference 1045373). A.L.G. was
   supported by a National Health and Medical Research Council of Australia
   Postdoctoral Fellowship (reference 1013751).
CR Albert CM, 2000, NEW ENGL J MED, V343, P1355, DOI 10.1056/NEJM200011093431902
   Alkahtani SA, 2014, INT J SPORT NUTR EXE
   Andersen K, 2013, EUR HEART J, V34, P3624, DOI 10.1093/eurheartj/eht188
   Annemans L, 2007, EUR J CARDIOV PREV R, V14, P815, DOI 10.1097/HJR.0b013e3282ef514f
   Appel LJ, 2006, HYPERTENSION, V47, P296, DOI 10.1161/01.HYP.0000202568.01167.B6
   Barone BB, 2009, BRIT J SPORT MED, V43, P52, DOI 10.1136/bjsm.2008.050906
   Benton Melissa J, 2005, Prog Cardiovasc Nurs, V20, P17, DOI 10.1111/j.0889-7204.2005.03888.x
   Berry JD, 2011, J AM COLL CARDIOL, V57, P1604, DOI 10.1016/j.jacc.2010.10.056
   Bertovic DA, 1999, HYPERTENSION, V33, P1385, DOI 10.1161/01.HYP.33.6.1385
   Biffi A, 2002, J AM COLL CARDIOL, V40, P446, DOI 10.1016/S0735-1097(02)01977-0
   Blair SN, 1996, JAMA-J AM MED ASSOC, V276, P205, DOI 10.1001/jama.276.3.205
   BLAIR SN, 1989, JAMA-J AM MED ASSOC, V262, P2395, DOI 10.1001/jama.262.17.2395
   Blumenthal JA, 2010, ARCH INTERN MED, V170, P126, DOI 10.1001/archinternmed.2009.470
   Brook RD, 2010, CIRCULATION, V121, P2331, DOI 10.1161/CIR.0b013e3181dbece1
   Brooks K, 2013, J NOV PHYSIOTHER, V3, P11717
   Carlson DJ, 2014, MAYO CLIN PROC, V89, P327, DOI 10.1016/j.mayocp.2013.10.030
   Carnethon MR, 2005, JAMA-J AM MED ASSOC, V294, P2981, DOI 10.1001/jama.294.23.2981
   Chobanian AV, 2003, HYPERTENSION, V42, P1206, DOI 10.1161/01.HYP.0000107251.49515.c2
   Church TS, 2011, PLOS ONE, V6, DOI 10.1371/journal.pone.0019657
   Churilla JR, 2010, AM J HYPERTENS, V23, P987, DOI 10.1038/ajh.2010.88
   Ciolac EG, 2010, HYPERTENS RES, V33, P836, DOI 10.1038/hr.2010.72
   Conlin PR, 2000, AM J HYPERTENS, V13, P949, DOI 10.1016/S0895-7061(99)00284-8
   Cornelissen VA, 2005, HYPERTENSION, V46, P667, DOI 10.1161/01.HYP.0000184225.05629.51
   Cornelissen VA, 2013, J AM HEART ASSOC, V2, DOI 10.1161/JAHA.112.004473
   Cornelissen VA, 2013, J HYPERTENS, V31, P639, DOI 10.1097/HJH.0b013e32835ca964
   Cornelissen VA, 2011, HYPERTENSION, V58, P950, DOI 10.1161/HYPERTENSIONAHA.111.177071
   Cornelissen WA, 2005, J HYPERTENS, V23, P251, DOI 10.1097/00004872-200502000-00003
   Dawson EA, 2013, J APPL PHYSIOL, V115, P1589, DOI 10.1152/japplphysiol.00450.2013
   Dimeo F, 2012, HYPERTENSION, V60, P653, DOI 10.1161/HYPERTENSIONAHA.112.197780
   Fagard RH, 2007, EUR J CARDIOV PREV R, V14, P12, DOI 10.1097/HJR.0b013e3280128bbb
   Faselis C, 2014, HYPERTENSION, V64, P30, DOI 10.1161/HYPERTENSIONAHA.114.03510
   Faselis C, 2012, HYPERTENSION, V60, P333, DOI 10.1161/HYPERTENSIONAHA.112.196493
   Fletcher GF, 2013, CIRCULATION, V128, P873, DOI 10.1161/CIR.0b013e31829b5b44
   Francois ME, 2014, DIABETOLOGIA, V57, P1437, DOI 10.1007/s00125-014-3244-6
   Fransen M, 2003, COCHRANE DB SYST REV, V3
   Gangwisch JE, 2014, AM J HYPERTENS, V27, P1235, DOI 10.1093/ajh/hpu071
   Goodman J, 2013, CAN FAM PHYSICIAN, V59, P46
   Goodman JM, 2011, APPL PHYSIOL NUTR ME, V36, pS14, DOI [10.1139/h11-048, 10.1139/H11-048]
   Gordon-Larsen P, 2004, AM J PREV MED, V27, P277, DOI 10.1016/j.amepre.2004.07.006
   GRASSI G, 1994, HYPERTENSION, V23, P294, DOI 10.1161/01.HYP.23.3.294
   Hagberg JM, 2000, SPORTS MED, V30, P193, DOI 10.2165/00007256-200030030-00004
   Harrington JM, 2013, AM J HYPERTENS, V6, P6
   Haskell WL, 2007, CIRCULATION, V116, P1081, DOI 10.1161/CIRCULATIONAHA.107.185649
   Hayes SC, 2009, J SCI MED SPORT, V12, P428, DOI 10.1016/j.jsams.2009.03.002
   Head GA, 2012, J HYPERTENS, V30, P253, DOI 10.1097/HJH.0b013e32834de621
   Hordern MD, 2012, J SCI MED SPORT, V15, P25, DOI 10.1016/j.jsams.2011.04.005
   Hu G, 2004, HYPERTENSION, V43, P25, DOI 10.1161/01.HYP.0000107400.72456.19
   Ishikawa-Takata K, 2003, AM J HYPERTENS, V16, P629, DOI 10.1016/S0895-7061(03)00895-1
   JETTE M, 1990, CLIN CARDIOL, V13, P555, DOI 10.1002/clc.4960130809
   Keating SE, 2014, J OBES, V2014, DOI 10.1155/2014/834865
   Kemi OJ, 2010, J CARDIOPULM REHABIL, V30, P2, DOI 10.1097/HCR.0b013e3181c56b89
   King AC, 1997, JAMA-J AM MED ASSOC, V277, P32, DOI 10.1001/jama.277.1.32
   Knowler WC, 2002, NEW ENGL J MED, V346, P393, DOI 10.1056/NEJMoa012512
   Kodama S, 2009, JAMA-J AM MED ASSOC, V301, P2024, DOI 10.1001/jama.2009.681
   Kokkinos P, 2007, HYPERTENSION, V49, P55, DOI 10.1161/01.HYP.0000250759.71323.8b
   Kokkinos PF, 1997, AM J CARDIOL, V79, P1424, DOI 10.1016/S0002-9149(97)00158-6
   Kramer CK, 2009, J HUM HYPERTENS, P1
   La Gerche A HH, CIRCULATION IN PRESS
   La Gerche A, 2013, EUR HEART J, V34, P3599, DOI 10.1093/eurheartj/eht265
   La Gerche A, 2012, EUR HEART J, V33, P998, DOI 10.1093/eurheartj/ehr397
   La Gerche A, 2011, MED SCI SPORT EXER, V43, P974, DOI 10.1249/MSS.0b013e31820607a3
   Levine BD, CIRCULATION IN PRESS
   Lim SS, 2012, LANCET, V380, P2224, DOI 10.1016/S0140-6736(12)61766-8
   Lunt H, 2014, PLOS ONE, V9
   Mancia G, 2013, J HYPERTENS, V31, P1281, DOI 10.1097/01.hjh.0000431740.32696.cc
   Marijon E, 2013, EUR HEART J, V34, P3145, DOI 10.1093/eurheartj/eht347
   McGowan CL, 2006, AM J PHYSIOL-HEART C, V291, P28
   Mead GE, 2008, COCHRANE DB SYST REV, DOI 10.1002/14651858.CD004366.pub3
   MEREDITH IT, 1991, HYPERTENSION, V18, P575, DOI 10.1161/01.HYP.18.5.575
   Molmen-Hansen HE, 2012, EUR J PREV CARDIOL, V19, P151, DOI 10.1177/1741826711400512
   Mons U, 2014, HEART
   Mora S, 2007, CIRCULATION, V116, P2110, DOI 10.1161/CIRCULATIONAHA.107.729939
   Morton AR, 2011, J SCI MED SPORT, V14, P312, DOI 10.1016/j.jsams.2011.02.009
   Nami R, 2000, AM J HYPERTENS, V13, P593, DOI 10.1016/S0895-7061(99)00265-4
   Niiranen TJ, 2014, AM J HYPERTENS, V27, P489, DOI 10.1093/ajh/hpt204
   PAFFENBARGER RS, 1986, NEW ENGL J MED, V314, P605, DOI 10.1056/NEJM198603063141003
   Pagonas N, 2014, J HUM HYPERTENS, V28, P367, DOI 10.1038/jhh.2013.121
   PALATINI P, 1990, EUR HEART J, V11, P348, DOI 10.1093/oxfordjournals.eurheartj.a059709
   Parati G, 2008, J HYPERTENS, V26, P1505, DOI 10.1097/HJH.0b013e328308da66
   Parikh A, 2009, AM J HYPERTENS, V22, P409, DOI 10.1038/ajh.2009.10
   Pattyn N, 2013, SPORTS MED, V43, P121, DOI 10.1007/s40279-012-0003-z
   Peake JM, 2005, MED SCI SPORT EXER, V37, P737, DOI 10.1249/01.MSS.0000161804.05399.3B
   Pescatello L., 2014, AM COLL SPORTS MED G, V9th
   PESCATELLO LS, 1990, MED SCI SPORT EXER, V22, P222
   Pescatello LS, 2004, MED SCI SPORT EXER, V36, P533, DOI 10.1249/01.MSS.0000115224.88514.3A
   Pollock ML, 2000, CIRCULATION, V101, P828, DOI 10.1161/01.CIR.101.7.828
   QUINN TJ, 1990, MED SCI SPORT EXER, V22, P742, DOI 10.1249/00005768-199012000-00002
   Radak Z, 2008, AGEING RES REV, V7, P34, DOI 10.1016/j.arr.2007.04.004
   Rethorst CD, 2009, SPORTS MED, V39, P491, DOI 10.2165/00007256-200939060-00004
   Rognmo O, 2012, CIRCULATION, V126, P1436, DOI 10.1161/CIRCULATIONAHA.112.123117
   SARNA S, 1993, MED SCI SPORT EXER, V25, P237
   Schultz MG, 2013, AM J HYPERTENS, V26, P357, DOI 10.1093/ajh/hps053
   Schultz MG, 2011, BLOOD PRESSURE, V20, P284, DOI 10.3109/08037051.2011.566251
   Scott JA, 2008, AM J HYPERTENS, V21, P715, DOI 10.1038/ajh.2008.166
   SHAPER AG, 1991, BRIT HEART J, V66, P384
   Sharman JE, 2011, AM J HYPERTENS, V24, P898, DOI 10.1038/ajh.2011.75
   Sharman JE, 2009, J SCI MED SPORT, V12, P252, DOI 10.1016/j.jsams.2008.10.009
   Sharman JE, 2005, MED J AUSTRALIA, V182, P606, DOI 10.5694/j.1326-5377.2005.tb06843.x
   Smart NA, 2013, J SCI MED SPORT, V16, P406, DOI 10.1016/j.jsams.2013.01.005
   Smith LL, 2003, SPORTS MED, V33, P347, DOI 10.2165/00007256-200333050-00002
   de Araujo CGS, 2011, ARQ BRAS CARDIOL, V97, P413, DOI 10.1590/S0066-782X2011005000102
   Stewart KJ, 2004, AM J HYPERTENS, V17, P314, DOI 10.1016/S0895-7061(03)01003-3
   SUMIMOTO T, 1991, J HUM HYPERTENS, V5, P399
   Taylor AC, 2003, MED SCI SPORT EXER, V35, P251, DOI 10.1249/01.MSS.0000048725.15026.B5
   Taylor-Tolbert NS, 2000, AM J HYPERTENS, V13, P44, DOI 10.1016/S0895-7061(99)00141-7
   Thompson PD, 2007, CIRCULATION, V115, P2358, DOI 10.1161/CIRCULATIONAHA.107.181485
   Trost SG, 2002, MED SCI SPORT EXER, V34, P1996, DOI 10.1097/00005768-200212000-00020
   VANHOOF R, 1989, AM J CARDIOL, V63, P945, DOI 10.1016/0002-9149(89)90145-8
   Wen CP, 2011, LANCET, V378, P1244, DOI 10.1016/S0140-6736(11)60749-6
   Weston KS, 2014, BRIT J SPORT MED, V48, P1227, DOI 10.1136/bjsports-2013-092576
   Whelton PK, 2002, JAMA-J AM MED ASSOC, V288, P1882, DOI 10.1001/jama.288.15.1882
   Whelton SP, 2002, ANN INTERN MED, V136, P493, DOI 10.7326/0003-4819-136-7-200204020-00006
NR 112
TC 57
Z9 67
U1 0
U2 60
PU OXFORD UNIV PRESS
PI OXFORD
PA GREAT CLARENDON ST, OXFORD OX2 6DP, ENGLAND
SN 0895-7061
EI 1941-7225
J9 AM J HYPERTENS
JI Am. J. Hypertens.
PD FEB
PY 2015
VL 28
IS 2
BP 147
EP 158
DI 10.1093/ajh/hpu191
PG 12
WC Peripheral Vascular Disease
SC Cardiovascular System & Cardiology
GA CB3WF
UT WOS:000349559300001
PM 25305061
OA Bronze
DA 2021-05-17
ER

PT J
AU Hanssen, H
   Nussbaumer, M
   Moor, C
   Cordes, M
   Schindler, C
   Schmidt-Truckass, A
AF Hanssen, Henner
   Nussbaumer, Monique
   Moor, Christoph
   Cordes, Mareike
   Schindler, Christian
   Schmidt-Truckaess, Arno
TI Acute effects of interval versus continuous endurance training on pulse
   wave reflection in healthy young men
SO ATHEROSCLEROSIS
LA English
DT Article
DE Arterial stiffness; Augmentation index; Pulse wave monitoring; Exercise;
   High intensity interval training
ID CENTRAL BLOOD-PRESSURE; ALL-CAUSE MORTALITY; ARTERIAL STIFFNESS;
   CARDIOVASCULAR EVENTS; AEROBIC EXERCISE; AUGMENTATION INDEX; MODERATE
   EXERCISE; HEART-RATE; REPRODUCIBILITY; HYPERTENSION
AB Aim: Our aim was to investigate the acute and 24-hour (h) effects of high-intensity interval training (HIIT) and moderate continuous training (MCT) on arterial pulse wave reflection, an established marker of arterial stiffness and cardiovascular risk. Methods: In a randomized cross-over design, 21 young healthy male participants performed a HIIT or a MCT on separate visits. Before and 5 (t(5)), 20 (t(20)), 35 (t(35)), and 50 (t(50)) minutes after the acute exercise bouts, the crude augmentation index (AIx) and the AIx at a set heart rate (AIx@75) were analysed by applanation tonometry. Starting 1 h post-exercise, both indices were captured over 24-h with an oscillometric monitoring device. Results: AIx did not change significantly after MCT but declined progressively after HIIT, reaching significantly lower values compared to MCT at t(35) (P = 0.045) and t(50) (P = 0.008). AIx@75 increased after both acute exercise types but was higher after HIIT at t(5) (P < 0.001), t(20) (P < 0.001) and t(35) (P = 0.009) compared to MCT. The 24-h follow-up revealed a significant decline in AIx@75 after HIIT (P = 0.007) but not after MCT (P = 0.813). Conclusions: Exercise intensity affects pulse wave reflection, with different time courses for AIx and AIx@75 post-exercise. Although initially higher after HIIT, AIx@75 declines in the 24-h recovery period indicating more favourable effects on pulse wave reflection compared to MCT. This may result in substantial positive chronic training effects on arterial stiffness in health and cardiovascular disease. (C) 2014 Elsevier Ireland Ltd. All rights reserved.
C1 [Hanssen, Henner; Nussbaumer, Monique; Moor, Christoph; Cordes, Mareike; Schmidt-Truckaess, Arno] Univ Basel, Dept Sports Exercise & Hlth, Div Sports & Exercise Med, Fac Med, CH-4052 Basel, Switzerland.
   [Schindler, Christian] Univ Basel, Swiss Trop & Publ Hlth Inst, Dept Epidemiol & Publ Hlth, CH-4052 Basel, Switzerland.
RP Hanssen, H (corresponding author), Univ Basel, Dept Sports Exercise & Hlth, Div Sports & Exercise Med, Birsstr 320B, CH-4052 Basel, Switzerland.
EM henner.hanssen@unibas.ch
RI Schindler, Christian/D-3472-2015; Schmidt-Trucksass, Arno/I-7673-2015
OI Schmidt-Trucksass, Arno/0000-0002-4662-3911
CR Armstrong L, 2006, ACSMS GUIDELINES EXE
   Beck DT, 2013, AM J HYPERTENS, V26, P1093, DOI 10.1093/ajh/hpt080
   Brownley KA, 1996, AM J HYPERTENS, V9, P200, DOI 10.1016/0895-7061(95)00335-5
   Casey DP, 2008, AM J HYPERTENS, V21, P419, DOI 10.1038/ajh.2007.74
   Chirinos JA, 2012, J AM COLL CARDIOL, V60, P2170, DOI 10.1016/j.jacc.2012.07.054
   Ciolac EG, 2010, HYPERTENS RES, V33, P836, DOI 10.1038/hr.2010.72
   Ciolac EG, 2012, AM J CARDIOVASC DIS, V2, P102
   Dickhuth H-H, 1991, ADV ERGOMETRY, P173, DOI [10.1007/978-3-642-76442-4_26, DOI 10.1007/978-3-642-76442-4_26]
   Dischl B, 2011, SCAND J MED SCI SPOR, V21, pE325, DOI 10.1111/j.1600-0838.2011.01298.x
   Filipovsky J, 2000, J HYPERTENS, V18, P1033, DOI 10.1097/00004872-200018080-00007
   Gallagher D, 2004, AM J HYPERTENS, V17, P1059, DOI 10.1016/j.amjhyper.2004.05.027
   Goldberg MJ, 2012, J HUM HYPERTENS, V26, P644, DOI 10.1038/jhh.2011.95
   Guimaraes GV, 2010, HYPERTENS RES, V33, P627, DOI 10.1038/hr.2010.42
   Heffernan KS, 2007, MED SCI SPORT EXER, V39, P842, DOI 10.1249/mss.0b013e318031b03c
   Helgerud J, 2007, MED SCI SPORT EXER, V39, P665, DOI 10.1249/mss.0b013e3180304570
   Holland DJ, 2008, AM J HYPERTENS, V21, P1100, DOI 10.1038/ajh.2008.253
   Karamanoglu M, 1999, AM J PHYSIOL-HEART C, V277, pH481
   Kindermann W., 2004, DTSCH Z SPORTMED, V55, P161
   Kingwell BA, 1997, AM J PHYSIOL-HEART C, V273, pH2186
   Luzardo L, 2012, HYPERTENS RES, V35, P980, DOI 10.1038/hr.2012.78
   Magometschnigg D, 2005, WIEN MED WOCHENSCHR, V155, P404, DOI 10.1007/s10354-005-0209-x
   Munir S, 2008, AM J PHYSIOL-HEART C, V294, pH1645, DOI 10.1152/ajpheart.01171.2007
   Naka KK, 2003, AM J PHYSIOL-HEART C, V284, pH970, DOI 10.1152/ajpheart.00529.2002
   Papaioannou TG, 2013, INT J CARDIOL, V169, P57, DOI 10.1016/j.ijcard.2013.08.079
   Pauca AL, 2001, HYPERTENSION, V38, P932, DOI 10.1161/hy1001.096106
   Perk J, 2012, EUR HEART J, V33, P1635, DOI 10.1093/eurheartj/ehs092
   Pressler A, 2011, ATHEROSCLEROSIS, V219, P864, DOI 10.1016/j.atherosclerosis.2011.08.052
   Robb AO, 2009, HYPERTENSION, V53, P952, DOI 10.1161/HYPERTENSIONAHA.109.130898
   Rognmo O, 2004, EUR J CARDIOV PREV R, V11, P216, DOI 10.1097/01.hjr.0000131677.96762.0c
   Scharhag-Rosenberger F., 2010, DTSCH Z SPORTMEDIZIN, V61, P146
   Sharman JE, 2006, HYPERTENSION, V47, P1203, DOI 10.1161/01.HYP.0000223013.60612.72
   Sugawara J, 2003, JPN J PHYSIOL, V53, P239, DOI 10.2170/jjphysiol.53.239
   SWAIN DP, 1994, MED SCI SPORT EXER, V26, P112
   Tabara Y, 2007, HYPERTENS RES, V30, P895, DOI 10.1291/hypres.30.895
   Tjonna AE, 2008, CIRCULATION, V118, P346, DOI 10.1161/CIRCULATIONAHA.108.772822
   Van Bortel LM, 2006, J HYPERTENS, V24, P281, DOI 10.1097/01.hjh.0000199805.03058.78
   van de Laar RJ, 2010, HYPERTENSION, V55, P33, DOI 10.1161/HYPERTENSIONAHA.109.138289
   Vlachopoulos C, 2010, AM J HYPERTENS, V23, P974, DOI 10.1038/ajh.2010.99
   Vlachopoulos C, 2010, EUR HEART J, V31, P1865, DOI 10.1093/eurheartj/ehq024
   Vlachopoulos C, 2010, J AM COLL CARDIOL, V55, P1318, DOI 10.1016/j.jacc.2009.10.061
   Wassertheurer S, 2010, J HUM HYPERTENS, V24, P498, DOI 10.1038/jhh.2010.27
   Wilkinson IB, 2000, J PHYSIOL-LONDON, V525, P263, DOI 10.1111/j.1469-7793.2000.t01-1-00263.x
   Wilkinson IB, 1998, J HYPERTENS, V16, P2079, DOI 10.1097/00004872-199816121-00033
   Wilkinson IB, 2002, AM J HYPERTENS, V15, P24, DOI 10.1016/S0895-7061(01)02252-X
   Wisloff U, 2007, CIRCULATION, V115, P3086, DOI 10.1161/CIRCULATIONAHA.106.675041
NR 45
TC 23
Z9 24
U1 0
U2 26
PU ELSEVIER IRELAND LTD
PI CLARE
PA ELSEVIER HOUSE, BROOKVALE PLAZA, EAST PARK SHANNON, CO, CLARE, 00000,
   IRELAND
SN 0021-9150
EI 1879-1484
J9 ATHEROSCLEROSIS
JI Atherosclerosis
PD FEB
PY 2015
VL 238
IS 2
BP 399
EP 406
DI 10.1016/j.atherosclerosis.2014.12.038
PG 8
WC Cardiac & Cardiovascular Systems; Peripheral Vascular Disease
SC Cardiovascular System & Cardiology
GA AZ1UL
UT WOS:000348023000036
PM 25558034
DA 2021-05-17
ER

PT J
AU Billinger, SA
   Boyne, P
   Coughenour, E
   Dunning, K
   Mattlage, A
AF Billinger, Sandra A.
   Boyne, Pierce
   Coughenour, Eileen
   Dunning, Kari
   Mattlage, Anna
TI Does Aerobic Exercise and the FITT Principle Fit into Stroke Recovery?
SO CURRENT NEUROLOGY AND NEUROSCIENCE REPORTS
LA English
DT Review
DE Cerebrovascular; Exercise prescription; Cardiovascular; Heart rate;
   Stroke; Exercise; Health; Rehabilitation
AB Sedentary lifestyle after stroke is common which results in poor cardiovascular health. Aerobic exercise has the potential to reduce cardiovascular risk factors and improve functional capacity and quality of life in people after stroke. However, aerobic exercise is a therapeutic intervention that is underutilized by healthcare professionals after stroke. The purpose of this review paper is to provide information on exercise prescription using the FITT principle (frequency, intensity, time, type) for people after stroke and to guide healthcare professionals to incorporate aerobic exercise into the plan of care. This article discusses the current literature outlining the evidence base for incorporating aerobic exercise into stroke rehabilitation. Recently, high-intensity interval training has been used with people following stroke. Information is provided regarding the early but promising results for reaching higher target heart rates.
C1 [Billinger, Sandra A.; Mattlage, Anna] KU Med Ctr, Dept Phys Therapy & Rehabil Sci, 3901 Rainbow Blvd MS 2002, Kansas City, KS 66160 USA.
   [Boyne, Pierce; Dunning, Kari] Univ Cincinnati, Dept Rehabil Sci, 3202 Eden Ave, Cincinnati, OH 45267 USA.
   [Coughenour, Eileen] Univ Kansas Hosp, Kansas City, KS 66160 USA.
RP Billinger, SA (corresponding author), KU Med Ctr, Dept Phys Therapy & Rehabil Sci, 3901 Rainbow Blvd MS 2002, Kansas City, KS 66160 USA.
EM sbillinger@kumc.edu; Pierce.Boyne@uc.edu; ecoughenour@kumc.edu;
   kari.dunning@uc.edu; amattlage@kumc.edu
OI Mattlage, Anna/0000-0003-1900-7344
FU National Institutes of HealthUnited States Department of Health & Human
   ServicesNational Institutes of Health (NIH) - USA [K01HD067318];
   American Heart AssociationAmerican Heart Association [14PRE20040026];
   EUNICE KENNEDY SHRIVER NATIONAL INSTITUTE OF CHILD HEALTH & HUMAN
   DEVELOPMENTUnited States Department of Health & Human ServicesNational
   Institutes of Health (NIH) - USANIH Eunice Kennedy Shriver National
   Institute of Child Health & Human Development (NICHD) [K01HD067318]
   Funding Source: NIH RePORTER
FX Sandra A Billinger has received a grant from the National Institutes of
   Health (K01HD067318).; Anna Mattlage has received a grant from the
   American Heart Association (14PRE20040026).
CR ACSM (American College of Sports Medicine), 2010, GUID EX TEST PRESCR
   American College of Sports M, 2014, ACSMS GUIDELINES EXE, V9th
   Ammann BC, 2014, BMC NEUROL, V14, DOI 10.1186/s12883-014-0167-2
   Askim T, 2013, PHYSIOTHER RES INT J
   Askim T, 2014, J STROKE CEREBROVASC, V23, pE305, DOI 10.1016/j.jstrokecerebrovasdis.2013.12.011
   Bernhardt J, 2008, STROKE, V39, P2059, DOI 10.1161/STROKEAHA.107.507160
   Bernhardt J, 2008, STROKE, V39, P390, DOI 10.1161/STROKEAHA.107.492363
   Biasin L, 2014, PHYS THER
   Billinger SA, 2014, THIS SCI STATEMENT A
   Billinger SA, 2008, PHYS THER, V88, P1188, DOI 10.2522/ptj.20080072
   Billinger SA, 2012, STROKE RES TREAT, V2012, DOI 10.1155/2012/987637
   Billinger SA, 2012, J NEUROL PHYS THER, V36, P159, DOI 10.1097/NPT.0b013e318274d082
   Boyne P, 2014, MED SCI SPO IN PRESS
   Boyne P, 2013, TOP STROKE REHABIL, V20, P317, DOI 10.1310/tsr2004-317
   Brawner CA, 2004, AM HEART J, V148, P910, DOI 10.1016/j.ahj.2004.04.035
   Ciolac EG, 2012, AM J CARDIOVASC DIS, V2, P102
   Cumming TB, 2011, STROKE, V42, P153, DOI 10.1161/STROKEAHA.110.594598
   Daussin FN, 2007, EUR J APPL PHYSIOL, V101, P377, DOI 10.1007/s00421-007-0499-3
   Doyle L, 2013, J NEUROL PHYS THER, V37, P20, DOI 10.1097/NPT.0b013e318282975c
   Duncan P, 2003, STROKE, V34, P2173, DOI 10.1161/01.STR.0000083699.95351.F2
   Ekkekakis P, 2011, SPORTS MED, V41, P641, DOI 10.2165/11590680-000000000-00000
   Freyssin C, 2012, ARCH PHYS MED REHABI
   Fu TC, 2011, INT J CARDIOL
   Gellish RL, 2007, MED SCI SPORT EXER, V39, P822, DOI 10.1097/mss.0b013e31803349c6
   Globas C, 2012, NEUROREHAB NEURAL RE, V26, P85, DOI 10.1177/1545968311418675
   Guazzi M, 2012, CIRCULATION, V126, P2261, DOI 10.1161/CIR.0b013e31826fb946
   Guiraud T, 2012, SPORTS MED, V42, P587, DOI 10.2165/11631910-000000000-00000
   Hackam DG, 2007, STROKE, V38, P1881, DOI 10.1161/STROKEAHA.106.475525
   Helgerud J, 2007, MED SCI SPORT EXER, V39, P665, DOI 10.1249/mss.0b013e3180304570
   Hornby TG, 2011, TOP STROKE REHABIL, V18, P293, DOI 10.1310/tsr1804-293
   Ivey FM, 2011, IMPROVED CEREBRAL VA
   Ivey FM, 2007, STROKE, V38, P2752, DOI 10.1161/STROKEAHA.107.490391
   Ivey FM, 2010, STROKE, V41, P2913, DOI 10.1161/STROKEAHA.110.599977
   Jin H, 2013, NEUROREHABILITATION, V32, P327, DOI 10.3233/NRE-130852
   Jin H, 2012, DISABIL REHABIL, V34, P1665, DOI 10.3109/09638288.2012.658952
   Katz-Leurer M, 2006, CLIN REHABIL, V20, P398, DOI 10.1191/0269215505cr960oa
   Katz-Leurer M, 2003, ARCH PHYS MED REHAB, V84, P1609, DOI 10.1053/S0003-9993(03)00344-7
   Kluding PM, 2011, J NEUROL PHYS THER, V35, P11, DOI 10.1097/NPT.0b013e318208ee6c
   Kuys SS, 2011, CLIN REHABIL, V25, P316, DOI 10.1177/0269215510382928
   Kwakkel G, 1999, LANCET, V354, P191, DOI 10.1016/S0140-6736(98)09477-X
   Lam JM, 2010, NEUROREHAB NEURAL RE, V24, P567, DOI 10.1177/1545968310364059
   Lau KWK, 2011, J REHABIL MED, V43, P709, DOI 10.2340/16501977-0838
   Lennon O, 2008, CLIN REHABIL, V22, P125, DOI 10.1177/0269215507081580
   Luft AR, 2008, TREADMILL EXERCISE A
   Mackay-Lyons M, 2013, DUAL EFFECTS BODY WE
   MacKay-Lyons Marilyn J, 2005, Top Stroke Rehabil, V12, P31
   MacKay-Lyons MJ, 2002, ARCH PHYS MED REHAB, V83, P1378, DOI 10.1053/apmr.2002.35089
   MacKay-Lyons MJ, 2002, ARCH PHYS MED REHAB, V83, P1697, DOI 10.1053/apmr.2002.36395
   Macko R F, 2005, Top Stroke Rehabil, V12, P45
   Macko RF, 2001, ARCH PHYS MED REHAB, V82, P879, DOI 10.1053/apmr.2001.23853
   Macko RF, 2005, STROKE, V36, P2206, DOI 10.1161/01.STR.0000181076.91805.89
   Manns PJ, 2012, PHYS THER, V92, P614, DOI 10.2522/ptj.20110284
   Marsden DL, 2013, NEUROREHAB NEURAL RE, V27, P775, DOI 10.1177/1545968313496329
   Marzolini S, 2013, EUR J PHYS REHAB MED, V49, P775
   Mezzani A, 2012, J CARDIOPULM REHABIL, V32, P327, DOI 10.1097/HCR.0b013e3182757050
   Moholdt T, 2012, CLIN REHABIL, V26, P33, DOI 10.1177/0269215511405229
   Moholdt T, 2011, INT J CARDIOL, V152, P388, DOI 10.1016/j.ijcard.2011.08.025
   Moholdt TT, 2009, AM HEART J, V158, P1031, DOI 10.1016/j.ahj.2009.10.003
   Moore JL, 2010, STROKE, V41, P129, DOI 10.1161/STROKEAHA.109.563247
   Outermans JC, 2010, CLIN REHABIL, V24, P979, DOI 10.1177/0269215509360647
   Palmer-McLean K, 2009, ACSMS EXERCISE MANAG, V3
   Pang MYC, 2013, CEREBROVASC DIS, V35, P7, DOI 10.1159/000346075
   Pang MYC, 2006, CLIN REHABIL, V20, P97, DOI 10.1191/0269215506cr926oa
   Patterson SL, 2008, J REHABIL RES DEV, V45, P221, DOI 10.1682/JRRD.2007.02.0024
   Peurala SH, 2009, J REHABIL MED, V41, P166, DOI 10.2340/16501977-0304
   Pharr Jennifer R, 2012, Glob J Health Sci, V4, P99, DOI 10.5539/gjhs.v4n6p99
   Pohl M, 2002, STROKE, V33, P553, DOI 10.1161/hs0202.102365
   Prajapati SK, 2013, STROKE RES TREAT, V2013, DOI 10.1155/2013/612458
   Prior PL, 2011, STROKE, V42, P3207, DOI 10.1161/STROKEAHA.111.620187
   Quaney BM, 2009, NEUROREHAB NEURAL RE, V23, P879, DOI 10.1177/1545968309338193
   Rankin AJ, 2012, SCOT MED J, V57, P99, DOI 10.1258/smj.2011.011284
   Rimmer JH, 2009, ARCH PHYS MED REHAB, V90, P407, DOI 10.1016/j.apmr.2008.07.032
   Rognmo O, 2004, EUR J CARDIOV PREV R, V11, P216, DOI 10.1097/01.hjr.0000131677.96762.0c
   Rose D, 2011, NEUROREHAB NEURAL RE, V25, P140, DOI 10.1177/1545968310384270
   Ryan AS, 2011, STROKE, V42, P416, DOI 10.1161/STROKEAHA.110.602441
   Sandroff BM, 2014, PLOS ONE, V9, DOI 10.1371/journal.pone.0093511
   Sullivan KJ, 2002, ARCH PHYS MED REHAB, V83, P683, DOI 10.1053/apmr.2002.32488
   Tang A, 2014, INT J STROKE, V9, P883, DOI 10.1111/ijs.12156
   Tang A, 2013, J REHABIL MED, V45, P32, DOI 10.2340/16501977-1053
   Tang A, 2010, BMC NEUROL, V10, DOI 10.1186/1471-2377-10-40
   Tang A, 2009, NEUROREHAB NEURAL RE, V23, P398, DOI 10.1177/1545968308326426
   Veerbeek JM, 2011, STROKE, V42, P1482, DOI 10.1161/STROKEAHA.110.604090
   Wisloff U, 2006, EUR J CARDIOV PREV R, V13, P798, DOI 10.1097/01.hjr.0000216548.84560.ac
   Wisloff U, 2007, CIRCULATION, V115, P3086, DOI 10.1161/CIRCULATIONAHA.106.675041
   Yates JS, 2004, J AGING PHYS ACTIV, V12, P64, DOI 10.1123/japa.12.1.64
NR 85
TC 34
Z9 37
U1 0
U2 16
PU SPRINGER
PI NEW YORK
PA 233 SPRING ST, NEW YORK, NY 10013 USA
SN 1528-4042
EI 1534-6293
J9 CURR NEUROL NEUROSCI
JI Curr. Neurol. Neurosci. Rep.
PD FEB
PY 2015
VL 15
IS 2
AR 519
DI 10.1007/s11910-014-0519-8
PG 8
WC Clinical Neurology; Neurosciences
SC Neurosciences & Neurology
GA VA9MN
UT WOS:000411083800007
PM 25475494
OA Green Accepted
DA 2021-05-17
ER

PT J
AU Tucker, PS
   Scanlan, AT
   Dalbo, VJ
AF Tucker, Patrick S.
   Scanlan, Aaron T.
   Dalbo, Vincent J.
TI High Intensity Interval Training Favourably Affects Angiotensinogen mRNA
   Expression and Markers of Cardiorenal Health in a Rat Model of
   Early-Stage Chronic Kidney Disease
SO BIOMED RESEARCH INTERNATIONAL
LA English
DT Article
ID GLOMERULAR-FILTRATION-RATE; URINARY ALBUMIN EXCRETION; BLOOD-PRESSURE;
   CARDIOVASCULAR-DISEASE; GENE-EXPRESSION; ALDOSTERONE SYSTEM; AORTIC
   STIFFNESS; RISK-FACTOR; EXERCISE; HYPERTENSION
AB The majority of CKD-related complications stem from cardiovascular pathologies such as hypertension. To help reduce cardiovascular complications, aerobic exercise is often prescribed. Emerging evidence suggests high intensity interval training (HIIT) may be more beneficial than traditional aerobic exercise. However, appraisals of varying forms of aerobic exercise, along with descriptions of mechanisms responsible for health-related improvements, are lacking. This study examined the effects of 8 weeks of HIIT (85% VO2max), versus low intensity aerobic exercise (LIT; 45-50% VO2max) and sedentary behaviour (SED), in an animal model of early-stage CKD. Tissue-specific mRNA expression of RAAS-related genes and CKD-related clinical markers were examined. Compared to SED, HIIT resulted in increased plasma albumin (P = 0.001), reduced remnant kidney weight (P = 0.028), and reduced kidney weight-body weight ratios (P = 0.045). Compared to LIT, HIIT resulted in reduced Agt mRNA expression (P = 0.035), reduced plasma LDL (P = 0.001), triglycerides (P = 0.029), and total cholesterol (P = 0.002), increased plasma albumin (P = 0.047), reduced remnant kidney weight (P = 0.005), and reduced kidney weight-body weight ratios (P = 0.048). These results suggest HIIT is a more potent regulator of several markers that describe and influence health in CKD.
C1 [Tucker, Patrick S.; Scanlan, Aaron T.; Dalbo, Vincent J.] Cent Queensland Univ, Clin Biochem Lab, Rockhampton, Qld 4702, Australia.
   [Tucker, Patrick S.; Scanlan, Aaron T.; Dalbo, Vincent J.] Cent Queensland Univ, Human Exercise & Training Lab, Rockhampton, Qld 4702, Australia.
RP Dalbo, VJ (corresponding author), Cent Queensland Univ, Clin Biochem Lab, Bldg 81,Bruce Highway, Rockhampton, Qld 4702, Australia.
EM v.dalbo@cqu.edu.au
OI Scanlan, Aaron/0000-0002-0750-8697
CR Agarwal D, 2011, BASIC RES CARDIOL, V106, P1069, DOI 10.1007/s00395-011-0231-7
   Agarwal D, 2012, ANTIOXID REDOX SIGN, V16, P139, DOI 10.1089/ars.2011.3967
   Agrawal S, 2010, APPL CLIN GENET, V3, P65
   AIHW, 2014, AIHW AUSTR HLTH SER
   Aurelie NDC, 2011, PEPTIDES, V32, P2141, DOI 10.1016/j.peptides.2011.09.010
   Bakris GL, 2009, J CLIN HYPERTENS, V11, P144, DOI 10.1111/j.1751-7176.2009.00092.x
   Blacher J, 1999, CIRCULATION, V99, P2434, DOI 10.1161/01.CIR.99.18.2434
   Brewster UC, 2004, AM J MED, V116, P263, DOI 10.1016/j.amjmed.2003.09.034
   BROOKS GA, 1978, J APPL PHYSIOL, V45, P1009
   Burnett John R, 2004, Clin Biochem Rev, V25, P2
   Cheng WC, 2012, PLOS ONE, V7, DOI 10.1371/journal.pone.0038650
   Ciampone S, 2011, J RENIN-ANGIO-ALDO S, V12, P394, DOI 10.1177/1470320311408750
   FLOEGE J, 1992, KIDNEY INT, V41, P297, DOI 10.1038/ki.1992.42
   Ford ML, 2010, HYPERTENSION, V55, P1110, DOI 10.1161/HYPERTENSIONAHA.109.143024
   FRIEDLANDER Y, 1982, ISRAEL J MED SCI, V18, P1242
   Gansevoort RT, 2013, LANCET, V382, P339, DOI 10.1016/S0140-6736(13)60595-4
   GARDES J, 1982, HYPERTENSION, V4, P185, DOI 10.1161/01.HYP.4.2.185
   Go AS, 2004, NEW ENGL J MED, V351, P1296, DOI 10.1056/NEJMoa041031
   Hermans MMH, 2007, J AM SOC NEPHROL, V18, P1942, DOI 10.1681/ASN.2006111217
   Howden EJ, 2015, AM J KIDNEY DIS, V65, P583, DOI 10.1053/j.ajkd.2014.09.017
   Howden EJ, 2012, SPORTS MED, V42, P473, DOI 10.2165/11630800-000000000-00000
   Keller G, 2003, NEW ENGL J MED, V348, P101, DOI 10.1056/NEJMoa020549
   Kessler HS, 2012, SPORTS MED, V42, P489, DOI 10.2165/11630910-000000000-00000
   KIMURA S, 1992, EMBO J, V11, P821, DOI 10.1002/j.1460-2075.1992.tb05119.x
   KING AC, 1995, CIRCULATION, V91, P2596, DOI 10.1161/01.CIR.91.10.2596
   Kitada K, 2014, HYPERTENS RES, V37, P393, DOI 10.1038/hr.2014.54
   Lavoie JL, 2003, ENDOCRINOLOGY, V144, P2179, DOI 10.1210/en.2003-0150
   Livak KJ, 2001, METHODS, V25, P402, DOI 10.1006/meth.2001.1262
   Manning RD, 2005, AM J NEPHROL, V25, P311, DOI 10.1159/000086411
   MARCUS KD, 1985, J APPL PHYSIOL, V59, P1410
   Marques FZ, 2011, HYPERTENSION, V58, P1093, DOI 10.1161/HYPERTENSIONAHA.111.180729
   Mathisen UD, 2011, J AM SOC NEPHROL, V22, P927, DOI 10.1681/ASN.2010050479
   MENARD J, 1991, HYPERTENSION, V18, P705, DOI 10.1161/01.HYP.18.5.705
   Moholdt T, 2014, J SCI MED SPORT, V17, P506, DOI 10.1016/j.jsams.2013.07.007
   Moholdt T, 2012, CLIN REHABIL, V26, P33, DOI 10.1177/0269215511405229
   Molmen-Hansen HE, 2012, EUR J PREV CARDIOL, V19, P151, DOI 10.1177/1741826711400512
   NIELSEN S, 1993, DIABETES CARE, V16, P1427, DOI 10.2337/diacare.16.11.1427
   Oberg AL, 2012, BMC GENOMICS, V13, P2, DOI 10.1186/1471-2164-13-304
   Ouerghi N, 2014, OPEN ACCESS J SPORTS, V5, P243, DOI 10.2147/OAJSM.S68701
   Paoli A, 2013, LIPIDS HEALTH DIS, V12, DOI 10.1186/1476-511X-12-131
   Piecha G, 2009, POL ARCH MED WEWN, V119, P487, DOI 10.20452/pamw.745
   Pinto-Sietsma SJ, 2000, J AM SOC NEPHROL, V11, P1882, DOI 10.1681/ASN.V11101882
   Poss J, 2011, CURR PHARM DESIGN, V17, P861, DOI 10.2174/138161211795428858
   Racil G, 2013, EUR J APPL PHYSIOL, V113, P2531, DOI 10.1007/s00421-013-2689-5
   Remuzzi G, 2005, KIDNEY INT, V68, P57
   Segura J, 2004, J AM SOC NEPHROL, V15, P1616, DOI 10.1097/01.ASN.0000127045.14709.75
   Shah Nehal Rachit, 2008, Int J Med Sci, V5, P366
   Silverstein DM, 2009, PEDIATR NEPHROL, V24, P1445, DOI 10.1007/s00467-008-1046-0
   Smart NA, 2013, J SCI MED SPORT, V16, P406, DOI 10.1016/j.jsams.2013.01.005
   Soni Ritu K, 2010, Adv Chronic Kidney Dis, V17, pe17, DOI 10.1053/j.ackd.2010.04.002
   Stengel B, 2003, EPIDEMIOLOGY, V14, P479, DOI 10.1097/01.EDE.0000071413.55296.c4
   Strawn N, 2011, J FOURIER ANAL APPL, V17, P821, DOI [10.1097/HJH.0b013e3283418875, 10.1007/s00041-010-9164-z]
   TANIMOTO K, 1994, J BIOL CHEM, V269, P31334
   Tjonna AE, 2013, PLOS ONE, V8, DOI 10.1371/journal.pone.0065382
   Tucker PS, 2014, INT J NEPHROL, V2014, DOI 10.1155/2014/120537
   Weiner DE, 2004, AM J KIDNEY DIS, V44, P198, DOI 10.1053/j.ajkd.2004.04.024
   Weiner DE, 2004, J AM SOC NEPHROL, V15, P1307, DOI 10.1097/01.ASN.0000123691.46138.E2
   Whitehead A, 2005, GENOME BIOL, V6, DOI 10.1186/gb-2005-6-2-r13
   Yu Y, 2014, NAT COMMUN, V5, DOI 10.1038/ncomms4230
   Zamboli P, 2006, CURR HYPERTENS REP, V8, P497, DOI 10.1007/s11906-006-0029-4
NR 60
TC 12
Z9 12
U1 0
U2 8
PU HINDAWI LTD
PI LONDON
PA ADAM HOUSE, 3RD FLR, 1 FITZROY SQ, LONDON, W1T 5HF, ENGLAND
SN 2314-6133
EI 2314-6141
J9 BIOMED RES INT
JI Biomed Res. Int.
PY 2015
VL 2015
AR 156584
DI 10.1155/2015/156584
PG 11
WC Biotechnology & Applied Microbiology; Medicine, Research & Experimental
SC Biotechnology & Applied Microbiology; Research & Experimental Medicine
GA CJ9EB
UT WOS:000355804200001
PM 26090382
OA DOAJ Gold, Green Published
DA 2021-05-17
ER

PT J
AU Higgins, TP
   Baker, MD
   Evans, SA
   Adams, RA
   Cobbold, C
AF Higgins, Timothy P.
   Baker, Matthew D.
   Evans, Shelley-Ann
   Adams, Rachel A.
   Cobbold, Christian
TI Heterogeneous responses of personalised high intensity interval training
   on type 2 diabetes mellitus and cardiovascular disease risk in young
   healthy adults
SO CLINICAL HEMORHEOLOGY AND MICROCIRCULATION
LA English
DT Article
DE Exercise; blood pressure; glucose; lipids; responders
ID PHYSICAL-ACTIVITY; LOW-VOLUME; MODERATE-INTENSITY; SPRINT INTERVAL;
   EXERCISE; ENDURANCE; RESISTANCE; ADAPTATIONS; PREVENTION; CAPACITY
AB Hypertension, decreased glucose tolerance, adverse lipid profiles and low physical activity levels are associated with increased type 2 diabetes mellitus (T2DM) and cardiovascular disease (CVD) risk. High intensity interval training (HIIT), a low volume, reduced time, high intensity programme, may be a useful alternative to current government guidelines which specify a minimum of 150 minutes of physical activity per week. We describe a personalised programme of high intensity exercise which provides significant improvements in CVD risk markers. Healthy volunteers undertook 6 weeks of HIIT. T2DM and CVD risk predictors including glucose tolerance, VO2max, blood pressure (BP), and lipids were measured before and after HIIT. HIIT training was associated with beneficial changes in a range of predictors of blood flow and cardiovascular risk. There was a heterogeneous response to HIIT, with some subjects responding with favourable changes and others being non-responders to HIIT. In responders, HIIT was associated with a statistically significant (p = 0.023) increase in VO2max, from 45.4 (38.4,52.5) to 56.9 (51.2,65.7) (median (interquartile range)(ml/min/kg)). In responders HIIT resulted in a decrease in systolic BP from 127 (126,129) to 116 (106,122) (mmHg) with p = 0.026 and a decrease is diastolic blood pressure from 72 (69,74) to 57 (56,66) with p = 0.026. There was also some evidence of a beneficial change in blood lipid and glucose concentrations with HIIT. In conclusion, personalised HIIT has potential as an intervention to improve blood flow and cardiovascular health.
C1 [Higgins, Timothy P.; Baker, Matthew D.] Cardiff Univ, Sch Biosci, Cardiff CF10 3AX, S Glam, Wales.
   [Evans, Shelley-Ann; Adams, Rachel A.] Cardiff Metropolitan Univ, Sch Hlth Sci, Cardiff, S Glam, Wales.
   [Cobbold, Christian] Bond Univ, Fac Hlth Sci & Med, Southport, Qld 4229, Australia.
RP Cobbold, C (corresponding author), Bond Univ, Fac Hlth Sci & Med, Southport, Qld 4229, Australia.
EM ccobbold@bond.edu.au
RI Baker, Matthew/B-4850-2011
OI Baker, Matthew/0000-0001-6950-204X; Cobbold,
   Christian/0000-0001-5947-310X; Adams, Rachel/0000-0002-6929-8402
CR Archer E, 2011, PROG CARDIOVASC DIS, V53, P387, DOI 10.1016/j.pcad.2011.02.006
   Babraj JA, 2009, BMC ENDOCR DISORD, V9, DOI 10.1186/1472-6823-9-3
   Balducci S, 2010, ARCH INTERN MED, V170, P1794, DOI 10.1001/archinternmed.2010.380
   Bartlett JD, 2011, J SPORT SCI, V29, P547, DOI 10.1080/02640414.2010.545427
   Bassuk SS, 2005, J APPL PHYSIOL, V99, P1193, DOI 10.1152/japplphysiol.00160.2005
   Bouchard C, 2012, PLOS ONE, V7, DOI 10.1371/journal.pone.0037887
   Boule NG, 2005, DIABETES CARE, V28, P108, DOI 10.2337/diacare.28.1.108
   Bruna JF, 2013, CLIN HEMORHEOL MICRO, V55, P15, DOI 10.3233/CH-131686
   Bucksch J, 2005, BRIT J SPORT MED, V39, P632, DOI 10.1136/bjsm.2004.015768
   Burgomaster KA, 2008, J PHYSIOL-LONDON, V586, P151, DOI 10.1113/jphysiol.2007.142109
   Church TS, 2007, JAMA-J AM MED ASSOC, V297, P2081, DOI 10.1001/jama.297.19.2081
   Connes P, 2013, CLIN HEMORHEOL MICRO, V53, P187, DOI 10.3233/CH-2012-1643
   Elliott KJ, 2002, BRIT J SPORT MED, V36, P340, DOI 10.1136/bjsm.36.5.340
   Fletcher GF, 1996, CIRCULATION, V94, P857, DOI 10.1161/01.CIR.94.4.857
   Gibala MJ, 2012, J PHYSIOL-LONDON, V590, P1077, DOI 10.1113/jphysiol.2011.224725
   Hawley JA, 1997, J SPORT SCI, V15, P325
   Kannel WB, 2008, AM J CARDIOL, V101, P497, DOI 10.1016/j.amjcard.2007.09.109
   Kesaniemi YA, 2001, MED SCI SPORT EXER, V33, pS351
   Little JP, 2011, J APPL PHYSIOL, V111, P1554, DOI 10.1152/japplphysiol.00921.2011
   Mcgee SL, 2008, FRONT BIOSCI-LANDMRK, V13, P3022, DOI 10.2741/2907
   Pedersen BK, 2006, SCAND J MED SCI SPOR, V16, P3, DOI 10.1111/j.1600-0838.2006.00520.x
   Rakobowchuk M, 2008, AM J PHYSIOL-REG I, V295, pR236, DOI 10.1152/ajpregu.00069.2008
   Schjerve IE, 2008, CLIN SCI, V115, P283, DOI 10.1042/CS20070332
   Siri W.E., 1961, TECHNIQUES MEASURING, P223
   Thompson PD, 2003, ARTERIOSCL THROM VAS, V23, P1319, DOI 10.1161/01.ATV.0000087143.33998.F2
   Timmons JA, 2011, J APPL PHYSIOL, V110, P846, DOI 10.1152/japplphysiol.00934.2010
   Timmons JA, 2010, J APPL PHYSIOL, V108, P1487, DOI 10.1152/japplphysiol.01295.2009
   Tjonna AE, 2008, CIRCULATION, V118, P346, DOI 10.1161/CIRCULATIONAHA.108.772822
   Wang YC, 2011, LANCET, V378, P815, DOI 10.1016/S0140-6736(11)60814-3
   Whyte LJ, 2010, METABOLISM, V59, P1421, DOI 10.1016/j.metabol.2010.01.002
   World Health Organisation, 2008, TOP 10 CAUS DEATH 10
   Yu S, 2003, HEART, V89, P502, DOI 10.1136/heart.89.5.502
NR 32
TC 22
Z9 24
U1 0
U2 29
PU IOS PRESS
PI AMSTERDAM
PA NIEUWE HEMWEG 6B, 1013 BG AMSTERDAM, NETHERLANDS
SN 1386-0291
EI 1875-8622
J9 CLIN HEMORHEOL MICRO
JI Clin. Hemorheol. Microcirc.
PY 2015
VL 59
IS 4
BP 365
EP 377
DI 10.3233/CH-141857
PG 13
WC Hematology; Peripheral Vascular Disease
SC Hematology; Cardiovascular System & Cardiology
GA CJ0WX
UT WOS:000355201300008
PM 25000923
OA Green Accepted
DA 2021-05-17
ER

PT J
AU Wu, MH
   Lee, CP
   Hsu, SC
   Chang, CM
   Chen, CY
AF Wu, Meng Hsiu
   Lee, Chin Pang
   Hsu, Shih Chieh
   Chang, Chia Ming
   Chen, Ching Yen
TI Effectiveness of high-intensity interval training on the mental and
   physical health of people with chronic schizophrenia
SO NEUROPSYCHIATRIC DISEASE AND TREATMENT
LA English
DT Article
DE schizophrenia; exercise; depression; anxiety; body weight; blood
   pressure
ID PULSE PRESSURE; CARDIORESPIRATORY FITNESS; CARDIOVASCULAR MORTALITY;
   EXERCISE; MODERATE; RISK; DISEASE
AB Background: Low-volume high-intensity interval training (HIIT) is emerging as a time-efficient exercise strategy for improving cardiorespiratory fitness and for controlling blood sugar levels and hypertension. In addition, patient acceptance of HIIT may improve adherence to exercise programs. This study evaluated the effectiveness of HIIT for improving the mental and physical health of people with chronic schizophrenia.
   Methods: Twenty patients attending a psychiatric day care unit volunteered for an 8-week program of HIIT. Blood pressure, resting heart rate, body weight, body mass index, waist and hip circumference, and waist-to-hip ratio were measured weekly. The Positive and Negative Syndrome Scale score was recorded at baseline and at the end of the study. Beck Depression Inventory (BDI) and Beck Anxiety Inventory (BAI) scores were recorded every 2 weeks.
   Results: Statistically significant changes occurred in the physical and mental parameters measured in the 18 patients who completed the study. Body weight, body mass index, resting heart rate, and pulse pressure decreased significantly. Mean arterial pressure and diastolic blood pressure increased significantly. Mental health scores improved, with the Negative Scale score decreasing from 31.17 +/- 5.95 to 27.78 +/- 3.57 (P<0.01) and the General Psychopathology Scale score from 14.28 +/- 2.16 to 13.00 +/- 1.72 (P<0.01). Positive Scale scores changed, but not significantly, from 12.28 +/- 2.27 to 12.33 +/- 2.00 (P=0.729). Scores on the BDI (from 19.56 +/- 15.28 to 15.89 +/- 14.33, P<0.001) and BAI (from 13.67 +/- 13.83 to 10.06 +/- 11.18, P=0.003) both improved significantly.
   Conclusion: This study demonstrated that HIIT has positive effects on the physical and mental health of patients with chronic schizophrenia.
C1 [Wu, Meng Hsiu; Lee, Chin Pang; Hsu, Shih Chieh; Chang, Chia Ming; Chen, Ching Yen] Chang Gung Mem Hosp, Dept Psychiat, Linkou, Taiwan.
   [Wu, Meng Hsiu; Lee, Chin Pang; Chen, Ching Yen] Chang Gung Mem Hosp, Mens Hlth Ctr, Linkou, Taiwan.
   [Lee, Chin Pang; Hsu, Shih Chieh; Chang, Chia Ming; Chen, Ching Yen] Chang Gung Univ, Sch Med, Taoyuan, Taiwan.
RP Chen, CY (corresponding author), Chang Gung Mem Hosp, Dept Psychiat, 5 Fu Shin St, Taoyuan 333, Taiwan.
EM psycychen@yahoo.com.tw
RI Lee, Chin-Pang/F-6939-2015
OI Lee, Chin-Pang/0000-0002-9746-7197
CR Abdel-Baki A, 2013, SCHIZOPHR RES, V149, P112, DOI 10.1016/j.schres.2013.06.040
   Acil AA, 2008, J PSYCHIATR MENT HLT, V15, P808, DOI 10.1111/j.1365-2850.2008.01317.x
   Babraj JA, 2009, BMC ENDOCR DISORD, V9, DOI 10.1186/1472-6823-9-3
   Bartlett JD, 2011, J SPORT SCI, V29, P547, DOI 10.1080/02640414.2010.545427
   Benetos A, 1998, HYPERTENSION, V32, P560, DOI 10.1161/01.HYP.32.3.560
   Benetos A, 1997, HYPERTENSION, V30, P1410, DOI 10.1161/01.HYP.30.6.1410
   Benetos A, 1999, J HYPERTENS, V17, pS21
   Biddle GFS., 1999, J MENTAL HLTH, V8, P441, DOI DOI 10.1080/09638239917157
   Dishman RK., 1994, ADV EXERCISE ADHEREN
   Domanski M, 2002, JAMA-J AM MED ASSOC, V287, P2677, DOI 10.1001/jama.287.20.2677
   Domanski M, 2001, HYPERTENSION, V38, P793, DOI 10.1161/hy1001.092966
   Franklin SS, 1999, CIRCULATION, V100, P354, DOI 10.1161/01.CIR.100.4.354
   Gorczynski P., 2010, COCHRANE DB SYST REV, V5
   Hardcastle SJ, 2014, FRONT PSYCHOL, V5, DOI 10.3389/fpsyg.2014.01505
   Heggelund J, 2014, FRONT PSYCHIATRY, V5, DOI 10.3389/fpsyt.2014.00148
   Heggelund J, 2011, NORD J PSYCHIAT, V65, P269, DOI 10.3109/08039488.2011.560278
   Herbsleb M, 2014, FRONT PSYCHIATRY, V5, DOI 10.3389/fpsyt.2014.00119
   Jacobs RA, 2013, J APPL PHYSIOL, V115, P785, DOI 10.1152/japplphysiol.00445.2013
   James PA, 2014, JAMA-J AM MED ASSOC, V311, P1809, DOI 10.1001/jama.2013.284427
   Klonizakis M, 2014, MENOPAUSE, V21, P1099, DOI [10.1097/gme.0000000000000208, 10.1097/GME.0000000000000208]
   Lunt H, 2014, PLOS ONE, V9, DOI 10.1371/journal.pone.0083256
   McKay BR, 2009, J APPL PHYSIOL, V107, P128, DOI 10.1152/japplphysiol.90828.2008
   Perri MG, 2002, HEALTH PSYCHOL, V21, P452, DOI 10.1037//0278-6133.21.5.452
   Perry CGR, 2008, APPL PHYSIOL NUTR ME, V33, P1112, DOI 10.1139/H08-097
   Rosenbaum S, 2014, J CLIN PSYCHIAT, V75, P964, DOI 10.4088/JCP.13r08765
   Roxburgh BH, 2014, J SPORT SCI MED, V13, P702
   Scheewe TW, 2013, ACTA PSYCHIAT SCAND, V127, P464, DOI 10.1111/acps.12029
   Schoenfeld B, 2009, STRENGTH COND J, V31, P44, DOI 10.1519/SSC.0b013e3181c2a844
   Soundy A, 2013, INT J THER REHABIL, V20, P588, DOI 10.12968/ijtr.2013.20.12.588
   Soundy A, 2014, PSYCHIAT SERV, V65, P693, DOI 10.1176/appi.ps.201300276
   Stanton R, 2014, CURR SPORT MED REP, V13, P260, DOI 10.1249/JSR.0000000000000069
   Stubbs B, 2014, BRIT J PSYCHIAT, V204, P164, DOI 10.1192/bjp.204.2.164
   Tabata I, 1996, MED SCI SPORT EXER, V28, P1327, DOI 10.1097/00005768-199610000-00018
   Vancampfort D, 2012, ACTA PSYCHIAT SCAND, V125, P352, DOI 10.1111/j.1600-0447.2011.01814.x
   Vancampfort D, 2014, DISABIL REHABIL, V36, P1749, DOI 10.3109/09638288.2013.874505
   Warburton DER, 2005, AM J CARDIOL, V95, P1080, DOI 10.1016/j.amjcard.2004.12.063
NR 36
TC 26
Z9 28
U1 0
U2 23
PU DOVE MEDICAL PRESS LTD
PI ALBANY
PA PO BOX 300-008, ALBANY, AUCKLAND 0752, NEW ZEALAND
EI 1178-2021
J9 NEUROPSYCH DIS TREAT
JI Neuropsychiatr. Dis. Treat.
PY 2015
VL 11
BP 1255
EP 1263
DI 10.2147/NDT.S81482
PG 9
WC Clinical Neurology; Psychiatry
SC Neurosciences & Neurology; Psychiatry
GA CI8HR
UT WOS:000355012900001
PM 26060400
OA DOAJ Gold, Green Published
DA 2021-05-17
ER

PT J
AU Jung, ME
   Bourne, JE
   Beauchamp, MR
   Robinson, E
   Little, JP
AF Jung, Mary E.
   Bourne, Jessica E.
   Beauchamp, Mark R.
   Robinson, Emily
   Little, Jonathan P.
TI High-Intensity Interval Training as an Efficacious Alternative to
   Moderate-Intensity Continuous Training for Adults with Prediabetes
SO JOURNAL OF DIABETES RESEARCH
LA English
DT Article
ID PHYSICAL-ACTIVITY; CARDIOMETABOLIC DISEASE; METABOLIC SYNDROME; GLYCEMIC
   CONTROL; LOW-VOLUME; EXERCISE; PARTICIPATION; HYPERGLYCEMIA; FITNESS
AB Aims. High-intensity interval training (HIIT) leads to improvements in various markers of cardiometabolic health but adherence to HIIT following a supervised laboratory intervention has yet to be tested. We compared self-report and objective measures of physical activity after one month of independent exercise in individuals with prediabetes who were randomized to HIIT (n = 15) or traditional moderate-intensity continuous training (MICT, n = 17). Method. After completing 10 sessions of supervised training participants were asked to perform HIIT or MICT three times per week for four weeks. Results. Individuals in HIIT (89 +/- 11%) adhered to their prescribed protocol to a greater extent than individuals in MICT (71 +/- 31%) as determined by training logs completed over one-month follow-up (P = 0.05, Cohen's d = 0.75). Minutes spent in vigorous physical activity per week measured by accelerometer were higher in HIIT (24 +/- 18) as compared to MICT (11 +/- 10) at one-month follow-up (P = 0.049, Cohen's d = 0.92). Cardiorespiratory fitness and systolic blood pressure assessed at one-month follow-up were equally improved (P's < 0.05). Conclusions. This study provides preliminary evidence that individuals with prediabetes can adhere to HIIT over the short-term and do so at a level that is greater than MICT.
C1 [Jung, Mary E.; Bourne, Jessica E.; Robinson, Emily; Little, Jonathan P.] Univ British Columbia, Sch Hlth & Exercise Sci, Kelowna, BC V1V 1V7, Canada.
   [Beauchamp, Mark R.] Univ British Columbia, Sch Kinesiol, Vancouver, BC V6T 1Z1, Canada.
RP Jung, ME (corresponding author), Univ British Columbia, Sch Hlth & Exercise Sci, Okanagan Campus,3333 Univ Way, Kelowna, BC V1V 1V7, Canada.
EM mary.jung@ubc.ca
RI Little, Jonathan P./T-4076-2019; Beauchamp, Mark/P-5230-2019
OI Beauchamp, Mark/0000-0001-8909-3896; Little,
   Jonathan/0000-0002-9796-2008
FU University of British Columbia Faculty of Health and Social Development
   Research Grant
FX The authors would like to acknowledge Peter Baumeister, Katelyn
   Marseden, and Lauren Rex for assistance with VO<INF>2peak</INF> testing.
   This study was supported, in part, by a University of British Columbia
   Faculty of Health and Social Development Research Grant awarded to
   Jonathan P. Little and Mary E. Jung.
CR Amer Diabet Assoc, 2012, DIABETES CARE, V35, pS64, DOI [10.2337/dc09-S062, 10.2337/dc12-S064, 10.2337/dc12-s064, 10.2337/dc11-S062]
   American College of Sports Medicine, 2010, ACSMS GUID EX TEST P
   [Anonymous], 2011, CANRISK CAN DIAB RIS
   Armstrong MJ, 2014, MED SCI SPORT EXER, V46, P845, DOI 10.1249/MSS.0000000000000189
   Bandura A., 1986, SOCIAL FDN THOUGHT A
   Bertoni AG, 2007, DIABETES CARE, V30, P2951, DOI 10.2337/dc07-1042
   Borg G., 1998, BORGS PERCEIVED EXER
   Canadian Hypertension Education Program, 2014, 2014 CAN HYP ED PROG
   Canadian Society for Exercise Physiology, 2011, CAN PHYS ACT GUID
   Choi L, 2011, MED SCI SPORT EXER, V43, P357, DOI 10.1249/MSS.0b013e3181ed61a3
   Colberg Sheri R, 2010, Diabetes Care, V33, pe147, DOI 10.2337/dc10-9990
   Colley Rachel C, 2011, Health Rep, V22, P15
   Department of Health, 2011, START ACT STAY ACT R
   Earnest CP, 2009, CURRENT CARDIOVASCUL, V3, P296, DOI DOI 10.1007/S12170-009-0045-4
   Ekkekakis P, 2011, SPORTS MED, V41, P641, DOI 10.2165/11590680-000000000-00000
   Mediano MFF, 2014, MED SCI SPORT EXER, V46, P1053, DOI 10.1249/MSS.0000000000000261
   Francois ME, 2014, DIABETOLOGIA, V57, P1437, DOI 10.1007/s00125-014-3244-6
   Freedson PS, 1998, MED SCI SPORT EXER, V30, P777, DOI 10.1097/00005768-199805000-00021
   Garber CE, 2011, MED SCI SPORT EXER, V43, P1334, DOI 10.1249/MSS.0b013e318213fefb
   Gibala MJ, 2012, J PHYSIOL-LONDON, V590, P1077, DOI 10.1113/jphysiol.2011.224725
   Gillen JB, 2012, DIABETES OBES METAB, V14, P575, DOI 10.1111/j.1463-1326.2012.01564.x
   Glazer NL, 2013, MED SCI SPORT EXER, V45, P109, DOI 10.1249/MSS.0b013e31826beae5
   Hart TL, 2011, INT J BEHAV NUTR PHY, V8, DOI 10.1186/1479-5868-8-62
   Health and Social Care Information Centre, 2009, HLTH SURV ENGL 2008
   Janssen I, 2012, INT J EPIDEMIOL, V41, P1132, DOI 10.1093/ije/dys038
   Jung ME, 2014, PLOS ONE, V9, DOI 10.1371/journal.pone.0114541
   Kessler HS, 2012, SPORTS MED, V42, P489, DOI 10.2165/11630910-000000000-00000
   KING AC, 1995, CIRCULATION, V91, P2596, DOI 10.1161/01.CIR.91.10.2596
   Knowler WC, 2002, NEW ENGL J MED, V346, P393, DOI 10.1056/NEJMoa012512
   Little JP, 2014, APPL PHYSIOL NUTR ME, V39, P835, DOI 10.1139/apnm-2013-0512
   Little JP, 2011, J APPL PHYSIOL, V111, P1554, DOI 10.1152/japplphysiol.00921.2011
   Physical Activity Guidelines Advisory Committee, 2008, PHYS ACT GUID ADV CO
   Tabak AG, 2012, LANCET, V379, P2279, DOI 10.1016/S0140-6736(12)60283-9
   Tjonna AE, 2009, CLIN SCI, V116, P317, DOI 10.1042/CS20080249
   Troiano RP, 2008, MED SCI SPORT EXER, V40, P181, DOI 10.1249/mss.0b013e31815a51b3
   Trost SG, 2002, MED SCI SPORT EXER, V34, P1996, DOI 10.1097/00005768-200212000-00020
   Warburton DER, 2011, HLTH FITNESS J CANAD, V4, P3, DOI [10.14288/HFJC.V4I2.103, DOI 10.14288/HFJC.V4I2.103]
   Weston KS, 2014, BRIT J SPORT MED, V48, P1227, DOI 10.1136/bjsports-2013-092576
   Wisloff U, 2009, EXERC SPORT SCI REV, V37, P139, DOI 10.1097/JES.0b013e3181aa65fc
NR 39
TC 82
Z9 84
U1 0
U2 40
PU HINDAWI LTD
PI LONDON
PA ADAM HOUSE, 3RD FLR, 1 FITZROY SQ, LONDON, W1T 5HF, ENGLAND
SN 2314-6745
EI 2314-6753
J9 J DIABETES RES
JI J. Diabetes Res.
PY 2015
VL 2015
AR 191595
DI 10.1155/2015/191595
PG 9
WC Endocrinology & Metabolism; Medicine, Research & Experimental
SC Endocrinology & Metabolism; Research & Experimental Medicine
GA CF9WL
UT WOS:000352917800001
PM 25918728
OA DOAJ Gold, Green Published
DA 2021-05-17
ER

PT J
AU Ormsbee, MJ
   Kinsey, AW
   Eddy, WR
   Madzima, TA
   Arciero, PJ
   Figueroa, A
   Panton, LB
AF Ormsbee, Michael J.
   Kinsey, Amber W.
   Eddy, Wyatt R.
   Madzima, Takudzwa A.
   Arciero, Paul J.
   Figueroa, Arturo
   Panton, Lynn B.
TI The influence of nighttime feeding of carbohydrate or protein combined
   with exercise training on appetite and cardiometabolic risk in young
   obese women
SO APPLIED PHYSIOLOGY NUTRITION AND METABOLISM
LA English
DT Article
DE resistance exercise; high intensity interval training; nutrition;
   chronobiological eating; hormones
ID RESISTANCE EXERCISE; ENERGY-EXPENDITURE; WEIGHT-GAIN; FOOD-INTAKE;
   CALORIC-INTAKE; MEN; METABOLISM; OVERWEIGHT; INGESTION; WHEY
AB Single macronutrient intake prior to sleep reduces appetite but may negatively impact insulin sensitivity in sedentary obese women. The present study examined the additive impact of nighttime feeding of whey (WH), casein (CAS), or carbohydrate (CHO) combined with exercise training on appetite, cardiometabolic health, and strength in obese women. Thirty-seven sedentary obese women (WH, n = 13, body mass index (BMI) 34.4 +/- 1.3 kg/m(2); CAS, n = 14, BMI 36.5 +/- 1.8 kg/m(2); CHO, n = 10, BMI 33.1 +/- 1.7 kg/m(2)) consumed WH, CAS, or CHO (140-150 kcal/serving), every night of the week, within 30 min of sleep, for 4 weeks. Supervised exercise training (2 days of resistance training and 1 day of high-intensity interval training) was completed 3 days per week. Pre- and post-testing measurements included appetite ratings, mood state, resting metabolic rate, fasting lipids, glucose, and hormonal responses (insulin, leptin, adiponectin, hs-CRP, IGF-1, and cortisol), body composition, and strength. Nighttime intake of CAS significantly (p < 0.05) increased morning satiety (pretraining, 25 +/- 5; post-training 41 +/- 6) more than WH (pretraining, 34 +/- 5; post-training, 35 +/- 6) or CHO (pre 40 +/- 8, post 43 +/- 7). Exercise training increased lean mass and strength, decreased body fat, and improved mood state in all groups. No other differences were noted. Nighttime feeding of CAS combined with exercise training increased morning satiety more than WH or CHO. Nighttime feeding for 4 weeks did not impact insulin sensitivity (assessed via homeostatic model assessment of insulin resistance) when combined with exercise training in obese women.
C1 [Ormsbee, Michael J.; Kinsey, Amber W.; Eddy, Wyatt R.; Madzima, Takudzwa A.; Figueroa, Arturo; Panton, Lynn B.] Florida State Univ, Dept Nutr Food & Exercise Sci, Tallahassee, FL 32306 USA.
   [Ormsbee, Michael J.; Kinsey, Amber W.; Panton, Lynn B.] Florida State Univ, Inst Sports Sci & Med, Tallahassee, FL 32306 USA.
   [Ormsbee, Michael J.] Univ KwaZulu Natal, Dept Biokinet Exercise & Leisure Sci, Durban, South Africa.
   [Arciero, Paul J.] Skidmore Coll, Hlth & Exercise Sci Dept, Saratoga Springs, NY 12866 USA.
RP Ormsbee, MJ (corresponding author), Florida State Univ, Dept Nutr Food & Exercise Sci, Tallahassee, FL 32306 USA.
EM mormsbee@fsu.edu
FU Florida State University; National Strength and Conditioning Association
FX The authors thank the following individuals for their help with
   recruitment, data collection, and exercise training: Charles Blay,
   Yasmine Kahok, Celeste Heilman, Emily Mattei, Chaz Mallete, Sandra
   Hensley, Rebecca Lacayo, and Bruce Lee. We would also like to thank
   Gold's Gym Tallahassee, Jim Burtoft, and Zack Muller. M.J.O. conceived
   and designed the study, secured funding for the project, provided
   oversight of data collection, analysis, and manuscript preparation.
   A.W.K. and W.R.E. carried out all participant recruitment, scheduling,
   data collection and analysis, and assisted with manuscript preparation.
   T.A.M. assisted with data collection and manuscript preparation. L.B.P.,
   P.J.A., and A.F. helped with the study design and manuscript
   preparation. All authors read and approved the final manuscript. This
   study was supported by funding from Florida State University and the
   National Strength and Conditioning Association.
CR Acheson KJ, 2011, AM J CLIN NUTR, V93, P525, DOI 10.3945/ajcn.110.005850
   ACSM, 2013, ACSMS GUID EX TEST P
   Arble DM, 2009, OBESITY, V17, P2100, DOI 10.1038/oby.2009.264
   Arciero PJ, 2008, METABOLISM, V57, P757, DOI 10.1016/j.metabol.2008.01.015
   Arciero PJ, 2006, INT J SPORT NUTR EXE, V16, P373, DOI 10.1123/ijsnem.16.4.373
   Arciero PJ, 2013, OBESITY, V21, P1357, DOI 10.1002/oby.20296
   Baechle TR, 2008, ESSENTIALS STRENGTH
   Baron KG, 2011, OBESITY, V19, P1374, DOI 10.1038/oby.2011.100
   Benton MJ, 2007, INT J SPORT NUTR EXE, V17, P544, DOI 10.1123/ijsnem.17.6.544
   Boirie Y, 1997, P NATL ACAD SCI USA, V94, P14930, DOI 10.1073/pnas.94.26.14930
   Bowen J, 2006, J CLIN ENDOCR METAB, V91, P1477, DOI 10.1210/jc.2005-1856
   Candow DG, 2006, INT J SPORT NUTR EXE, V16, P233, DOI 10.1123/ijsnem.16.3.233
   Costa G, 1997, CHRONOBIOL INT, V14, P89, DOI 10.3109/07420529709001147
   Cribb PJ, 2006, MED SCI SPORT EXER, V38, P1918, DOI 10.1249/01.mss.0000233790.08788.3e
   de Castro JM, 2004, J NUTR, V134, P104
   de Zwaan M, 2006, INT J EAT DISORDER, V39, P224, DOI 10.1002/eat.20246
   Figueroa A, 2014, AM J HYPERTENS, V27, P338, DOI 10.1093/ajh/hpt224
   Flint A, 2000, INT J OBESITY, V24, P38, DOI 10.1038/sj.ijo.0801083
   Gluck ME, 2008, AM J CLIN NUTR, V88, P900
   Alfenas RDG, 2010, ARQ BRAS ENDOCRINOL, V54, P45, DOI 10.1590/S0004-27302010000100008
   Groen BBL, 2012, AM J PHYSIOL-ENDOC M, V302, pE52, DOI 10.1152/ajpendo.00321.2011
   Hall WL, 2003, BRIT J NUTR, V89, P239, DOI 10.1079/BJN2002760
   Hibi M, 2013, AM J PHYSIOL-REG I, V304, pR94, DOI 10.1152/ajpregu.00115.2012
   King NA, 2009, BRIT J SPORT MED, V43, P924, DOI 10.1136/bjsm.2009.065557
   Kinsey AW, 2014, BRIT J NUTR, V112, P320, DOI 10.1017/S0007114514001068
   Lejeune MPGM, 2006, AM J CLIN NUTR, V83, P89
   Madzima TA, 2014, BRIT J NUTR, V111, P71, DOI 10.1017/S000711451300192X
   MATTHEWS DR, 1985, DIABETOLOGIA, V28, P412, DOI 10.1007/BF00280883
   Mcnair D.M., 1971, MANUAL PROFILE MOOD
   Nieman DC, 2000, J PSYCHOSOM RES, V48, P23, DOI 10.1016/S0022-3999(99)00066-5
   Ormsbee MJ, 2009, J APPL PHYSIOL, V106, P1529, DOI 10.1152/japplphysiol.91485.2008
   Pearson TA, 2003, CIRCULATION, V107, P499, DOI 10.1161/01.CIR.0000052939.59093.45
   Res PT, 2012, MED SCI SPORT EXER, V44, P1560, DOI 10.1249/MSS.0b013e31824cc363
   Roffey DM, 2006, JPEN-PARENTER ENTER, V30, P426, DOI 10.1177/0148607106030005426
   ROMON M, 1993, AM J CLIN NUTR, V57, P476
   Sato M, 2011, OBES RES CLIN PRACT, V5, pE220, DOI 10.1016/j.orcp.2011.02.001
   Sullivan EL, 2005, OBES RES, V13, P2072, DOI 10.1038/oby.2005.257
   Tipton KD, 2004, MED SCI SPORT EXER, V36, P2073, DOI 10.1249/01.MSS.0000147582.99810.C5
   VANCAUTER E, 1989, J CLIN ENDOCR METAB, V69, P604
   Waller SM, 2004, J AM COLL NUTR, V23, P316, DOI 10.1080/07315724.2004.10719374
   Whitehead JM, 1996, INT J OBESITY, V20, P727
NR 41
TC 27
Z9 28
U1 1
U2 25
PU CANADIAN SCIENCE PUBLISHING, NRC RESEARCH PRESS
PI OTTAWA
PA 65 AURIGA DR, SUITE 203, OTTAWA, ON K2E 7W6, CANADA
SN 1715-5312
EI 1715-5320
J9 APPL PHYSIOL NUTR ME
JI Appl. Physiol. Nutr. Metab.
PD JAN
PY 2015
VL 40
IS 1
BP 37
EP 45
DI 10.1139/apnm-2014-0256
PG 9
WC Nutrition & Dietetics; Physiology; Sport Sciences
SC Nutrition & Dietetics; Physiology; Sport Sciences
GA AY0QB
UT WOS:000347300400005
PM 25409324
DA 2021-05-17
ER

PT J
AU Tuazon, MA
   McConnell, TR
   Wilson, GJ
   Anthony, TG
   Henderson, GC
AF Tuazon, Marc A.
   McConnell, Taylor R.
   Wilson, Gabriel J.
   Anthony, Tracy G.
   Henderson, Gregory C.
TI Intensity-dependent and sex-specific alterations in hepatic triglyceride
   metabolism in mice following acute exercise
SO JOURNAL OF APPLIED PHYSIOLOGY
LA English
DT Article
DE physical activity; lipoprotein; gender; high-intensity interval
   exercise; HIIT; postexercise recovery; postexercise
ID DIFFERENTIATION-RELATED PROTEIN; ACETYL-COA CARBOXYLASE;
   FATTY-ACID-METABOLISM; POSTPRANDIAL LIPEMIA; INSULIN SENSITIVITY;
   INTRAHEPATIC FAT; SKELETAL-MUSCLE; LIVER; ENDURANCE; GLUCAGON
AB Precise regulation of hepatic triglyceride (TG) metabolism and secretion is critical for health, and exercise could play a significant role. We compared one session of high-intensity interval exercise (HIIE) vs. continuous exercise (CE) on hepatic TG metabolism. Female and male mice were assigned to CE, HIIE, or sedentary control (CON). HIIE was a 30-min session of 30-s running intervals (30 m/min) interspersed with 60-s walking periods (5 m/min). CE was a distance-and duration-matched run at 13.8 m/min. Hepatic content of TG and TG secretion rates, as well as expression of relevant genes/proteins, were measured at 3 h (day 1) and 28 h (day 2) postexercise. On day 1, hepatic [TG] in CE and HIIE were both elevated vs. CON in both sexes with an approximately twofold greater elevation in HIIE vs. CE in females. In both sexes, hepatic perilipin 2 (PLIN2) protein on day 1 was increased significantly by both exercise types with a significantly greater increase with HIIE than CE, whereas the increase in mRNA reached significance only after HIIE. On day 2 in both sexes the increases in hepatic TG and PLIN2 with exercise declined toward CON levels. Only HIIE on day 2 resulted in reduced hepatic TG secretion by similar to 20% in females with no effect in males. Neither exercise modality altered AMPK signaling or microsomal triglyceride transfer protein expression. Females exhibited higher hepatic TG secretion than males in association with different expression levels of related metabolic enzymes. These intensity-dependent and sex-specific alterations following exercise may have implications for sex-based exercise prescription.
C1 [Tuazon, Marc A.; McConnell, Taylor R.; Henderson, Gregory C.] Rutgers State Univ, Dept Exercise Sci, New Brunswick, NJ 08904 USA.
   [Wilson, Gabriel J.; Anthony, Tracy G.] Rutgers State Univ, Dept Nutr Sci, New Brunswick, NJ USA.
   [Tuazon, Marc A.; McConnell, Taylor R.; Wilson, Gabriel J.; Anthony, Tracy G.; Henderson, Gregory C.] Rutgers State Univ, Ctr Lipid Res, New Brunswick, NJ USA.
RP Henderson, GC (corresponding author), Rutgers State Univ, Dept Exercise Sci, New Brunswick, NJ 08904 USA.
EM ghender21@hotmail.com
RI Anthony, Tracy/K-7951-2017
OI Anthony, Tracy/0000-0002-8586-5884
FU Faculty Research Grant Program of Rutgers University; American Diabetes
   Association GrantAmerican Diabetes Association [7-13-JF-27-BR]; EUNICE
   KENNEDY SHRIVER NATIONAL INSTITUTE OF CHILD HEALTH & HUMAN
   DEVELOPMENTUnited States Department of Health & Human ServicesNational
   Institutes of Health (NIH) - USANIH Eunice Kennedy Shriver National
   Institute of Child Health & Human Development (NICHD) [R01HD070487]
   Funding Source: NIH RePORTER
FX This work was supported by the Faculty Research Grant Program of Rutgers
   University and by American Diabetes Association Grant No. 7-13-JF-27-BR.
CR Austin MA, 1998, AM J CARDIOL, V81, p7B, DOI 10.1016/S0002-9149(98)00031-9
   Bellou E, 2013, APPL PHYSIOL NUTR ME, V38, P823, DOI 10.1139/apnm-2012-0468
   Bellou E, 2013, MED SCI SPORT EXER, V45, P455, DOI 10.1249/MSS.0b013e318278183e
   Bosma M, 2012, DIABETES, V61, P2679, DOI 10.2337/db11-1402
   Brasaemle DL, 2007, J LIPID RES, V48, P2547, DOI 10.1194/jlr.R700014-JLR200
   Brasaemle DL, 1997, J LIPID RES, V38, P2249
   Brooks G., 2004, EXERCISE PHYSL HUMAN
   Bunpo P, 2009, J BIOL CHEM, V284, P32742, DOI 10.1074/jbc.M109.047910
   Carlson CL, 1999, J APPL PHYSIOL, V86, P669
   Chang BHJ, 2010, J LIPID RES, V51, P2132, DOI 10.1194/jlr.M004515
   Chang BHJ, 2006, MOL CELL BIOL, V26, P1063, DOI 10.1128/MCB.26.3.1063-1076.2006
   Chapados NA, 2009, HORM METAB RES, V41, P287, DOI 10.1055/s-0028-1102937
   Dalen KT, 2006, J LIPID RES, V47, P931, DOI 10.1194/jlr.M500459-JLR200
   Davitt PM, 2013, J APPL PHYSIOL, V114, P1743, DOI 10.1152/japplphysiol.00095.2013
   Durstine JL, 2001, SPORTS MED, V31, P1033, DOI 10.2165/00007256-200131150-00002
   Egger A, 2013, PLOS ONE, V8, DOI 10.1371/journal.pone.0070865
   Fabbrini E, 2009, P NATL ACAD SCI USA, V106, P15430, DOI 10.1073/pnas.0904944106
   FOLCH J, 1957, J BIOL CHEM, V226, P497
   Hardman AE, 1998, J APPL PHYSIOL, V84, P1895
   Hashimoto T, 2013, J APPL PHYSIOL, V115, P260, DOI 10.1152/japplphysiol.00427.2013
   Henderson GC, 2007, J PHYSIOL-LONDON, V584, P963, DOI 10.1113/jphysiol.2007.137331
   Henderson GC, 2014, BRIT J NUTR, V111, P1791, DOI 10.1017/S0007114514000129
   Henderson GC, 2014, J APPL PHYSIOL, V116, P95, DOI 10.1152/japplphysiol.00956.2013
   Henderson Gregory C, 2013, Curr Drug Discov Technol, V10, P209
   Herd SL, 2000, J APPL PHYSIOL, V89, P2049
   Hu CX, 2010, PLOS ONE, V5, DOI 10.1371/journal.pone.0013318
   Imai Y, 2007, GASTROENTEROLOGY, V132, P1947, DOI 10.1053/j.gastro.2007.02.046
   Kim KH, 2013, PLOS ONE, V8, DOI 10.1371/journal.pone.0063517
   Korenblat KM, 2008, GASTROENTEROLOGY, V134, P1369, DOI 10.1053/j.gastro.2008.01.075
   Lee Y, 2012, P NATL ACAD SCI USA, V109, P14972, DOI 10.1073/pnas.1205983109
   Lee Y, 2011, DIABETES, V60, P391, DOI 10.2337/db10-0426
   Magkos F, 2006, AM J PHYSIOL-ENDOC M, V290, pE355, DOI 10.1152/ajpendo.00259.2005
   Magkos F, 2007, J CLIN ENDOCR METAB, V92, P1311, DOI 10.1210/jc.2006-2215
   Magkos F, 2009, PROG LIPID RES, V48, P171, DOI 10.1016/j.plipres.2009.02.003
   Magnusson B, 2006, ARTERIOSCL THROM VAS, V26, P1566, DOI 10.1161/01.ATV.0000223345.11820.da
   Masuda Y, 2006, J LIPID RES, V47, P87, DOI 10.1194/jlr.M500170-JLR200
   Mittendorfer B, 2003, AM J CLIN NUTR, V77, P573
   Mora-Rodriguez R, 2000, AM J PHYSIOL-ENDOC M, V278, pE669
   Pan XY, 2007, J BIOL CHEM, V282, P24707, DOI 10.1074/jbc.M701305200
   Park H, 2002, J BIOL CHEM, V277, P32571, DOI 10.1074/jbc.M201692200
   Puljak L, 2008, EXP CELL RES, V314, P2100, DOI 10.1016/j.yexcr.2008.03.002
   Schenk S, 2007, J CLIN INVEST, V117, P1690, DOI 10.1172/JCI30566
   Schuler B, 2012, FASEB J, V26, P3884, DOI 10.1096/fj.11-191197
   Shah K, 2009, OBESITY, V17, P2162, DOI 10.1038/oby.2009.126
   Sondergaard E, 2011, AM J PHYSIOL-ENDOC M, V300, pE939, DOI 10.1152/ajpendo.00031.2011
   Stich V, 2000, J APPL PHYSIOL, V88, P1277
   Sullivan S, 2012, HEPATOLOGY, V55, P1738, DOI 10.1002/hep.25548
   Takahashi K, 2010, J LIPID RES, V51, P2571, DOI 10.1194/jlr.M004648
   Tarnopolsky MA, 2008, MED SCI SPORT EXER, V40, P648, DOI 10.1249/MSS.0b013e31816212ff
   Tsekouras YE, 2008, AM J PHYSIOL-ENDOC M, V295, pE851, DOI 10.1152/ajpendo.90545.2008
   Tsekouras YE, 2009, CLIN SCI, V116, P147, DOI 10.1042/CS20080078
   WILLIAMSON JR, 1966, BIOCHEM BIOPH RES CO, V24, P437, DOI 10.1016/0006-291X(66)90179-3
   Wolins NE, 2006, DIABETES, V55, P3418, DOI 10.2337/db06-0399
   Wong VWS, 2013, J HEPATOL, V59, P536, DOI 10.1016/j.jhep.2013.04.013
   Yamamoto T, 2007, J BIOL CHEM, V282, P11687, DOI 10.1074/jbc.M611911200
   Yiannis TE, 2007, METABOLISM, V56, P1037, DOI 10.1016/j.metabol.2007.03.012
NR 56
TC 6
Z9 6
U1 0
U2 4
PU AMER PHYSIOLOGICAL SOC
PI BETHESDA
PA 9650 ROCKVILLE PIKE, BETHESDA, MD 20814 USA
SN 8750-7587
EI 1522-1601
J9 J APPL PHYSIOL
JI J. Appl. Physiol.
PD JAN 1
PY 2015
VL 118
IS 1
BP 61
EP 70
DI 10.1152/japplphysiol.00440.2014
PG 10
WC Physiology; Sport Sciences
SC Physiology; Sport Sciences
GA AX8OQ
UT WOS:000347169000009
PM 25257878
OA Green Published
DA 2021-05-17
ER

PT J
AU Pinkstaff, SO
AF Pinkstaff, Sherry O.
TI Much Potential but Many Unanswered Questions for High-Intensity
   Intermittent Exercise Training for Patients with Heart Failure
SO HEART FAILURE CLINICS
LA English
DT Article
DE Heart failure; Exercise; High intensity; Intermittent; Interval
ID OXYGEN-UPTAKE EFFICIENCY; QUALITY-OF-LIFE; RANDOMIZED CONTROLLED-TRIAL;
   LEFT-VENTRICULAR FUNCTION; INTERVAL EXERCISE; PHYSICAL-ACTIVITY;
   AMERICAN-COLLEGE; CARDIORESPIRATORY FITNESS; CARDIOVASCULAR EVENTS;
   MODERATE-INTENSITY
AB There is a robust trove of scientific studies that support the positive physical and mental health benefits associated with aerobic exercise for healthy individuals. These recommendations suggest that more vigorous exercise can be performed on fewer days for the same benefit. High-intensity intermittent exercise (HIE) training has begun to show promise. HIIE seems safe and improves physiology, quality of life, and functional capacity. This review defines HIE, discusses its physiologic benefit for patients with heart failure, outlines the studies that have been conducted to date, and places it in the context of the current clinical environment of exercise training for these patients.
C1 Univ N Florida, Phys Therapy Program, Dept Clin & Appl Movement Sci, Jacksonville, FL 32224 USA.
RP Pinkstaff, SO (corresponding author), Univ N Florida, Phys Therapy Program, Dept Clin & Appl Movement Sci, 1 UNF Dr, Jacksonville, FL 32224 USA.
EM s.pinkstaff@unf.edu
CR Arena R, 2007, J CARD FAIL, V13, P462, DOI 10.1016/j.cardfail.2007.03.004
   Arena R, 2013, HEART FAIL REV, V18, P95, DOI 10.1007/s10741-012-9333-z
   Arena R, 2009, J CARDIOPULM REHABIL, V29, P248, DOI 10.1097/HCR.0b013e3181a3338c
   Cahalin LP, 1996, CHEST, V110, P325, DOI 10.1378/chest.110.2.325
   Chrysohoou C, 2014, QJM-INT J MED, V107, P25, DOI 10.1093/qjmed/hct194
   Clark AL, 1996, J AM COLL CARDIOL, V28, P1092, DOI 10.1016/S0735-1097(96)00323-3
   Dimopoulos S, 2006, EUR J CARDIOV PREV R, V13, P67, DOI 10.1097/00149831-200602000-00010
   Freyssin C, 2012, ARCH PHYS MED REHAB, V93, P1359, DOI 10.1016/j.apmr.2012.03.007
   Fu TC, 2013, INT J CARDIOL, V167, P41, DOI 10.1016/j.ijcard.2011.11.086
   Gayda M, 2012, APPL PHYSIOL NUTR ME, V37, P1171, DOI 10.1139/h2012-109
   Gitt AK, 2002, CIRCULATION, V106, P3079, DOI 10.1161/01.CIR.0000041428.99427.06
   Hambrecht R, 2000, JAMA-J AM MED ASSOC, V283, P3095, DOI 10.1001/jama.283.23.3095
   Haskell WL, 2007, CIRCULATION, V116, P1081, DOI 10.1161/CIRCULATIONAHA.107.185649
   Hawley JA, 2002, CLIN EXP PHARMACOL P, V29, P218, DOI 10.1046/j.1440-1681.2002.03623.x
   Hunt SA, 2009, CIRCULATION, V119, pE391, DOI 10.1161/CIRCULATIONAHA.109.192065
   Iellamo F, 2013, INT J CARDIOL, V167, P2561, DOI 10.1016/j.ijcard.2012.06.057
   IMAI K, 1994, J AM COLL CARDIOL, V24, P1529, DOI 10.1016/0735-1097(94)90150-3
   Juenger J, 2002, HEART, V87, P235, DOI 10.1136/heart.87.3.235
   Kemi OJ, 2010, J CARDIOPULM REHABIL, V30, P2, DOI 10.1097/HCR.0b013e3181c56b89
   Keteyian SJ, 1999, AM HEART J, V138, P233, DOI 10.1016/S0002-8703(99)70106-7
   Kodama S, 2009, JAMA-J AM MED ASSOC, V301, P2024, DOI 10.1001/jama.2009.681
   Konstam V, 1996, AM J CARDIOL, V78, P890, DOI 10.1016/S0002-9149(96)00463-8
   MANCINI DM, 1991, CIRCULATION, V83, P778, DOI 10.1161/01.CIR.83.3.778
   Meyer K, 1998, AM J CARDIOL, V82, P1382, DOI 10.1016/S0002-9149(98)00646-8
   Meyer P, 2012, J CARD FAIL, V18, P126, DOI 10.1016/j.cardfail.2011.10.010
   Mezzani A, 2008, HEART FAIL REV, V13, P13, DOI 10.1007/s10741-007-9053-y
   Nilsson BB, 2008, AM J CARDIOL, V102, P1220, DOI 10.1016/j.amjcard.2008.06.046
   Nilsson BB, 2008, AM J CARDIOL, V102, P1361, DOI 10.1016/j.amjcard.2008.07.016
   O'Connor CM, 2009, JAMA-J AM MED ASSOC, V301, P1439, DOI 10.1001/jama.2009.454
   O'Donovan G, 2005, J APPL PHYSIOL, V98, P1619, DOI 10.1152/japplphysiol.01310.2004
   O'Neill JO, 2005, CIRCULATION, V111, P2313, DOI 10.1161/01.CIR.0000164270.72123.18
   PACKER M, 1992, J AM COLL CARDIOL, V20, P248, DOI 10.1016/0735-1097(92)90167-L
   Pena LL, 2003, CIRCULATION, V107, P1210, DOI 10.1161/01.CIR.0000055013.92097.40
   Roditis P, 2007, EUR J CARDIOV PREV R, V14, P304, DOI 10.1097/HJR.0b013e32808621a3
   Rognmo O, 2004, EUR J CARDIOV PREV R, V11, P216, DOI 10.1097/01.hjr.0000131677.96762.0c
   SALTIN B, 1968, CIRCULATION, V38, pVII1
   Schnohr P, 2012, EUR J PREV CARDIOL, V19, P73, DOI 10.1177/1741826710393196
   Smart NA, 2013, INT J CARDIOL, V166, P352, DOI 10.1016/j.ijcard.2011.10.075
   Smart Neil A, 2012, Congest Heart Fail, V18, P205, DOI 10.1111/j.1751-7133.2011.00274.x
   Tabet JY, 2008, CIRC-HEART FAIL, V1, P220, DOI 10.1161/CIRCHEARTFAILURE.108.775460
   Tanasescu N, 2002, JAMA-J AM MED ASSOC, V288, P1994, DOI 10.1001/jama.288.16.1994
   Taylor RS, 2014, COCHRANE DB SYST REV, DOI 10.1002/14651858.CD003331.pub4
   Thompson PD, 2007, CIRCULATION, V115, P2358, DOI 10.1161/CIRCULATIONAHA.107.181485
   Tomczak CR, 2011, J APPL PHYSIOL, V110, P398, DOI 10.1152/japplphysiol.01114.2010
   US Department of Health and Human Services, 2008, PHYS ACT GUID
   Wisloff U, 2007, CIRCULATION, V115, P3086, DOI 10.1161/CIRCULATIONAHA.106.675041
   Yu S, 2003, HEART, V89, P502, DOI 10.1136/heart.89.5.502
NR 47
TC 6
Z9 6
U1 0
U2 20
PU ELSEVIER SCIENCE INC
PI NEW YORK
PA 360 PARK AVE SOUTH, NEW YORK, NY 10010-1710 USA
SN 1551-7136
J9 HEART FAIL CLIN
JI Heart Fail. Clin.
PD JAN
PY 2015
VL 11
IS 1
BP 133
EP +
DI 10.1016/j.hfc.2014.08.008
PG 17
WC Cardiac & Cardiovascular Systems
SC Cardiovascular System & Cardiology
GA AX0CM
UT WOS:000346621100015
PM 25432482
DA 2021-05-17
ER

PT J
AU Nadeau, DA
AF Nadeau, Daniel A.
TI Management of Type 2 Diabetes Mellitus in Self-Motivated Patients:
   Optimized Diet, Exercise, and Medication for Weight Loss and
   Cardiometabolic Fitness
SO PHYSICIAN AND SPORTSMEDICINE
LA English
DT Article
DE diabetes mellitus, type 2; motivation; exercise; weight loss; physical
   fitness
ID GLUCAGON-LIKE PEPTIDE-1; IMPROVES GLYCEMIC CONTROL;
   RANDOMIZED-CONTROLLED-TRIAL; CARDIOVASCULAR RISK-FACTORS;
   OF-SPORTS-MEDICINE; FAT VEGAN DIET; PHYSICAL-ACTIVITY; AMERICAN-COLLEGE;
   EUROPEAN ASSOCIATION; INSULIN SENSITIVITY
AB Type 2 diabetes mellitus (T2DM) is a growing public health problem with significant lifetime health care costs. The majority of Americans do not achieve minimal targets for exercise, and individuals with T2DM typically engage in less exercise than the general adult population. However, those patients with T2DM who are sufficiently self-motivated to manage their condition have the potential to reverse diabetes and prevent its complications through behavioral and pharmacologic interventions. Marked improvements are possible through increased awareness and selection of healthy eating options, a willingness to incorporate vigorous exercise into their lifestyle, and the use of newer medications that essentially eliminate the risk of hypoglycemia while facilitating weight loss and the achievement of ideal glucose targets. For self-motivated patients, daily aerobic activity of 45 to 60 minutes per day may be a suitable target. For those who have cardiovascular clearance, high-intensity interval training accomplishes high levels of cardiometabolic fitness with shorter training periods by alternating moderate and intense exertion. Suitable medications that have a low risk of hypoglycemia during exercise include metformin, glucagon-like peptide-1 receptor agonists, dipeptidyl peptidase-4 inhibitors, and sodium-glucose linked transporter-2 inhibitors. Specific daily caloric goals and incorporation of a mainly plant-based diet should be considered as a primary target for diabetes management. Self-management is important to achieving diabetes treatment goals, and mobile applications can be useful tools to support lifestyle changes in patients with T2DM.
C1 Hoag Mem Hosp, Mary & Dick Allen Diabet Ctr, Newport Beach, CA 92663 USA.
RP Nadeau, DA (corresponding author), Hoag Mem Hosp, Mary & Dick Allen Diabet Ctr, Newport Beach, CA 92663 USA.
FU Novo Nordisk A/SNovo Nordisk
FX Under the direction of the author, medical editorial support was
   provided by Sylvia Hanna and Roderick H. Sayce, BSc, MBA, at Complete
   Publications Solutions, LLC; this support was funded by Novo Nordisk
   A/S.
CR Albright A, 2000, MED SCI SPORT EXER, V32, P1345
   Amer Diabet Assoc, 2013, DIABETES CARE, V36, pS11, DOI 10.2337/dc13-S011
   [Anonymous], 2012, DIABETES CARE, V35, pS11, DOI [10.2337/dc35-S011, 10.2337/dc12-s011]
   [Anonymous], 2013, INV CAN
   Arora E, 2009, INDIAN J MED RES, V129, P515
   Aune D, 2009, DIABETOLOGIA, V52, P2277, DOI 10.1007/s00125-009-1481-x
   Balducci S, 2014, DIABETES-METAB RES, V30, P13, DOI 10.1002/dmrr.2514
   Balducci S, 2012, PLOS ONE, V7, DOI 10.1371/journal.pone.0049297
   Balducci S, 2012, DIABETES CARE, V35, P39, DOI 10.2337/dc11-1450
   Balducci S, 2010, ARCH INTERN MED, V170, P1794, DOI 10.1001/archinternmed.2010.380
   Barnard ND, 2006, DIABETES CARE, V29, P1777, DOI 10.2337/dc06-0606
   Barnard ND, 2009, AM J CLIN NUTR, V89, pS1588, DOI 10.3945/ajcn.2009.26736H
   Barr SB, 2010, FOOD NUTR RES, V54, DOI 10.3402/fnr.v54i0.5144
   Bartlett JD, 2011, J SPORT SCI, V29, P547, DOI 10.1080/02640414.2010.545427
   Berkow SE, 2006, NUTR REV, V64, P175, DOI [10.1301/nr.2006.apr.175-188, 10.1111/j.1753-4887.2006.tb00200.x]
   Beverly EA, 2010, HEALTH EDUC RES, V25, P211, DOI 10.1093/her/cyn032
   Biesenbach G, 2009, Z GERONTOL GERIATR, V42, P465, DOI 10.1007/s00391-009-0048-2
   Boyle JP, 2010, POPUL HEALTH METR, V8, DOI 10.1186/1478-7954-8-29
   Casey D, 2010, DIABETIC MED, V27, P79, DOI 10.1111/j.1464-5491.2009.02873.x
   Chae JS, 2012, DIABETES CARE, V35, P1680, DOI 10.2337/dc11-2074
   Church TS, 2010, JAMA-J AM MED ASSOC, V304, P2253, DOI 10.1001/jama.2010.1710
   Colberg Sheri R, 2010, Diabetes Care, V33, pe147, DOI 10.2337/dc10-9990
   Colberg SR, 2010, MED SCI SPORT EXER, V42, P2282, DOI 10.1249/MSS.0b013e3181eeb61c
   de Lemos ET, 2012, OXID MED CELL LONGEV, V2012, DOI 10.1155/2012/741545
   DeFronzo RA, 2009, DIABETES, V58, P773, DOI 10.2337/db09-9028
   Department of Health and Human Services, 2011, NAT DIAB FACT SHEET
   Dickson SL, 2012, J NEUROSCI, V32, P4812, DOI 10.1523/JNEUROSCI.6326-11.2012
   Donahue Katrina E, 2006, Prev Chronic Dis, V3, pA119
   Dunstan DW, 2005, DIABETES CARE, V28, P3, DOI 10.2337/diacare.28.1.3
   Dunstan DW, 2002, DIABETES CARE, V25, P1729, DOI 10.2337/diacare.25.10.1729
   El-Gayar Omar, 2013, J Diabetes Sci Technol, V7, P247
   Evert AB, 2013, DIABETES CARE, V36, P3821, DOI 10.2337/dc13-2042
   Ferdaoussi M, 2008, DIABETES, V57, P1205, DOI 10.2337/db07-1214
   Ferrand C, 2008, HEALTH SOC CARE COMM, V16, P511, DOI 10.1111/j.1365-2524.2008.00773.x
   Garber A, 2009, LANCET, V373, P473, DOI 10.1016/S0140-6736(08)61246-5
   Garber AJ, 2013, ENDOCR PRACT, V19, P100, DOI 10.4158/EP12325.OR
   Gordon BA, 2009, DIABETES RES CLIN PR, V83, P157, DOI 10.1016/j.diabres.2008.11.024
   Grace SL, 2007, J BEHAV MED, V30, P21, DOI 10.1007/s10865-006-9080-5
   Guiraud T, 2012, SPORTS MED, V42, P587, DOI 10.2165/11631910-000000000-00000
   Handelsman Y, 2011, ENDOCR PRACT, V17, P1, DOI 10.4158/EP.17.S2.1
   Harris CD, 2013, MMWR-MORBID MORTAL W, V62, P326
   Haskell WL, 2007, MED SCI SPORT EXER, V39, P1423, DOI 10.1249/mss.0b013e3180616b27
   Hovanec Nina, 2012, J Aging Res, V2012, P284635, DOI 10.1155/2012/284635
   Inzucchi SE, 2012, DIABETOLOGIA, V55, P1577, DOI 10.1007/s00125-012-2534-0
   Kessler HS, 2012, SPORTS MED, V42, P489, DOI 10.2165/11630910-000000000-00000
   Korkiakangas E, 2011, HEALTH SOC CARE COMM, V19, P15, DOI 10.1111/j.1365-2524.2010.00942.x
   Li J, 2012, TOHOKU J EXP MED, V227, P289, DOI 10.1620/tjem.227.289
   Loimaala A, 2009, AM J CARDIOL, V103, P972, DOI 10.1016/j.amjcard.2008.12.026
   Ma Y, 2006, EUR J CLIN NUTR, V60, P1235, DOI 10.1038/sj.ejcn.1602443
   Madsbad S, 2008, CURR OPIN CLIN NUTR, V11, P491, DOI 10.1097/MCO.0b013e328302f414
   Martinez-Perez B, 2013, J MED INTERNET RES, V15, DOI 10.2196/jmir.2600
   McGavock Jonathan, 2007, Diab Vasc Dis Res, V4, P305, DOI 10.3132/dvdr.2007.057
   Moretto TJ, 2008, CLIN THER, V30, P1448, DOI 10.1016/j.clinthera.2008.08.006
   Muraki I, 2013, BMJ-BRIT MED J, V347, DOI 10.1136/bmj.f5001
   Nadeau DA, 2013, POSTGRAD MED, V125, DOI 10.3810/pgm.2013.05.2666
   Nathan DM, 2009, DIABETES CARE, V32, P193, DOI 10.2337/dc08-9025
   Nelson ME, 2007, MED SCI SPORT EXER, V39, P1435, DOI 10.1249/mss.0b013e3180616aa2
   Oftedal B, 2011, SCAND J CARING SCI, V25, P735, DOI 10.1111/j.1471-6712.2011.00884.x
   Pan A, 2011, AM J CLIN NUTR, V94, P1088, DOI 10.3945/ajcn.111.018978
   Payne WR, 2008, DIABETES CARE, V31, P2244, DOI 10.2337/dc08-0152
   Qaseem A, 2012, ANN INTERN MED, V156, P218, DOI 10.7326/0003-4819-156-3-201202070-00011
   Ross Robert, 2008, Can J Cardiol, V24 Suppl D, p25D
   Sigal RJ, 2004, DIABETES CARE, V27, P2518, DOI 10.2337/diacare.27.10.2518
   Sigal RJ, 2006, DIABETES CARE, V29, P1433, DOI 10.2337/dc06-9910
   Silveira P, 2013, INT J MED INFORM, V82, P325, DOI 10.1016/j.ijmedinf.2012.11.015
   Spring B, 2012, ARCH INTERN MED, V172, P789, DOI 10.1001/archinternmed.2012.1044
   Tatara N, 2013, STUD HEALTH TECHNOL, V192, P127, DOI 10.3233/978-1-61499-289-9-127
   Tjonna AE, 2008, CIRCULATION, V118, P346, DOI 10.1161/CIRCULATIONAHA.108.772822
   Vilsboll T, 2007, DIABETES CARE, V30, P1608, DOI 10.2337/dc06-2593
   Willey KA, 2003, DIABETES CARE, V26, P1580, DOI 10.2337/diacare.26.5.1580
   Williams GC, 1998, DIABETES CARE, V21, P1644, DOI 10.2337/diacare.21.10.1644
   Wing R, 2013, NEW ENGL J MED, V369, P145, DOI 10.1056/NEJMoa1212914
   Zander M, 2002, LANCET, V359, P824, DOI 10.1016/S0140-6736(02)07952-7
NR 73
TC 6
Z9 7
U1 0
U2 75
PU TAYLOR & FRANCIS LTD
PI ABINGDON
PA 2-4 PARK SQUARE, MILTON PARK, ABINGDON OR14 4RN, OXON, ENGLAND
SN 0091-3847
EI 2326-3660
J9 PHYSICIAN SPORTSMED
JI Physician Sportsmed.
PD NOV
PY 2014
VL 42
IS 4
BP 49
EP 59
DI 10.3810/psm.2014.11.2091
PG 11
WC Primary Health Care; Orthopedics; Sport Sciences
SC General & Internal Medicine; Orthopedics; Sport Sciences
GA CA1YI
UT WOS:000348705100006
PM 25419888
DA 2021-05-17
ER

PT J
AU Gibala, MJ
   Gillen, JB
   Percival, ME
AF Gibala, Martin J.
   Gillen, Jenna B.
   Percival, Michael E.
TI Physiological and Health-Related Adaptations to Low-Volume Interval
   Training: Influences of Nutrition and Sex
SO SPORTS MEDICINE
LA English
DT Review
ID HIGH-INTENSITY INTERVAL; HUMAN SKELETAL-MUSCLE; BETA-ALANINE
   SUPPLEMENTATION; REDUCED CARBOHYDRATE AVAILABILITY; INDUCED METABOLIC
   ALKALOSIS; TERM SPRINT INTERVAL; EXERCISE PERFORMANCE;
   SODIUM-BICARBONATE; FAT LOSS; MITOCHONDRIAL BIOGENESIS
AB Interval training refers to the basic concept of alternating periods of relatively intense exercise with periods of lower-intensity effort or complete rest for recovery. Low-volume interval training refers to sessions that involve a relatively small total amount of exercise (i.e. <= 10 min of intense exercise), compared with traditional moderate-intensity continuous training (MICT) protocols that are generally reflected in public health guidelines. In an effort to standardize terminology, a classification scheme was recently proposed in which the term 'highintensity interval training' (HIIT) be used to describe protocols in which the training stimulus is 'near maximal' or the target intensity is between 80 and 100 % of maximal heart rate, and 'sprint interval training' (SIT) be used for protocols that involve 'all out' or 'supramaximal' efforts, in which target intensities correspond to workloads greater than what is required to elicit 100 % of maximal oxygen uptake (VO2max). Both low-volume SIT and HIIT constitute relatively time-efficient training strategies to rapidly enhance the capacity for aerobic energy metabolism and elicit physiological remodeling that resembles changes normally associated with high-volume MICT. Short-term SIT and HIIT protocols have also been shown to improve health-related indices, including cardiorespiratory fitness and markers of glycemic control in both healthy individuals and those at risk for, or afflicted by, cardiometabolic diseases. Recent evidence from a limited number of studies has highlighted potential sex-based differences in the adaptive response to SIT in particular. It has also been suggested that specific nutritional interventions, in particular those that can augment muscle buffering capacity, such as sodium bicarbonate, may enhance the adaptive response to low-volume interval training.
C1 [Gibala, Martin J.; Gillen, Jenna B.; Percival, Michael E.] McMaster Univ, Dept Kinesiol, Hamilton, ON L8S 4K1, Canada.
RP Gibala, MJ (corresponding author), McMaster Univ, Dept Kinesiol, Hamilton, ON L8S 4K1, Canada.
EM gibalam@mcmaster.ca
FU Gatorade Sports Science Institute (GSSI)
FX This article was published in a supplement supported by the Gatorade
   Sports Science Institute (GSSI). The supplement was guest edited by
   Lawrence L. Spriet who attended a meeting of the GSSI Expert Panel in
   February 2013 and received honoraria from the GSSI, a division of
   PepsiCo, Inc., for his meeting participation and the writing of his
   manuscript. He has not received any honoraria for guest editing the
   supplement. Lawrence L. Spriet, selected peer reviewers for each paper
   and managed the process. Martin J. Gibala, PhD, attended a meeting of
   the GSSI Expert Panel in February 2013 and received honoraria from the
   GSSI, a division of PepsiCo, Inc., for his meeting participation and the
   writing of this manuscript. The views expressed in this manuscript are
   those of the author and do not necessarily reflect the position or
   policy of PepsiCo, Inc.
CR Astorino TA, 2012, J STRENGTH COND RES, V26, P138, DOI 10.1519/JSC.0b013e318218dd77
   Babraj JA, 2009, BMC ENDOCR DISORD, V9, DOI 10.1186/1472-6823-9-3
   Bailey SJ, 2009, J APPL PHYSIOL, V106, P1875, DOI 10.1152/japplphysiol.00144.2009
   Bangsbo J, 1996, J PHYSIOL-LONDON, V495, P587, DOI 10.1113/jphysiol.1996.sp021618
   Bartlett JD, 2011, J SPORT SCI, V29, P547, DOI 10.1080/02640414.2010.545427
   Bartlett JD, 2013, AM J PHYSIOL-REG I, V304, pR450, DOI 10.1152/ajpregu.00498.2012
   Bartlett JD, 2012, J APPL PHYSIOL, V112, P1135, DOI 10.1152/japplphysiol.01040.2011
   Bezaire V, 2004, AM J PHYSIOL-ENDOC M, V286, pE85, DOI 10.1152/ajpendo.00237.2003
   Bishop D, 2004, EUR J APPL PHYSIOL, V92, P540, DOI 10.1007/s00421-004-1150-1
   Bishop D, 2004, MED SCI SPORT EXER, V36, P807, DOI 10.1249/01.MSS.0000126392.20025.17
   Bishop D, 2010, SPORTS MED, V40, P995, DOI 10.2165/11536870-000000000-00000
   Bishop DJ, 2010, AM J PHYSIOL-ENDOC M, V299, pE225, DOI 10.1152/ajpendo.00738.2009
   Bogdanis GC, 1996, J APPL PHYSIOL, V80, P876
   BOUISSOU P, 1988, MED SCI SPORT EXER, V20, P228, DOI 10.1249/00005768-198806000-00003
   Boutcher SH, 2011, J OBES, V2011, DOI 10.1155/2011/868305
   Boyd JC, 2013, PLOS ONE, V8, DOI 10.1371/journal.pone.0068091
   Buchheit M, 2013, SPORTS MED, V43, P927, DOI 10.1007/s40279-013-0066-5
   Buchheit M, 2013, SPORTS MED, V43, P313, DOI 10.1007/s40279-013-0029-x
   Burgomaster KA, 2005, J APPL PHYSIOL, V98, P1895
   Burgomaster KA, 2008, J PHYSIOL-LONDON, V586, P151, DOI 10.1113/jphysiol.2007.142109
   Carr AJ, 2011, SPORTS MED, V41, P801, DOI 10.2165/11591440-000000000-00000
   Chin ER, 1998, J PHYSIOL-LONDON, V512, P831, DOI 10.1111/j.1469-7793.1998.831bd.x
   Cochran AJR, 2010, J APPL PHYSIOL, V108, P628, DOI 10.1152/japplphysiol.00659.2009
   Cocks M, 2013, J PHYSIOL-LONDON, V591, P641, DOI 10.1113/jphysiol.2012.239566
   Currie KD, 2013, MED SCI SPORT EXER, V45, P1436, DOI 10.1249/MSS.0b013e31828bbbd4
   Edge J, 2006, J APPL PHYSIOL, V101, P918, DOI 10.1152/japplphysiol.01534.2005
   Egan B, 2013, CELL METAB, V17, P162, DOI 10.1016/j.cmet.2012.12.012
   Esbjornsson-Liljedahl M, 2002, J APPL PHYSIOL, V93, P1075, DOI 10.1152/japplphysiol.00732.1999
   Esbjornsson-Liljedahl M, 1999, J APPL PHYSIOL, V87, P1326
   Esfandiari S, 2014, EUR J APPL PHYSIOL, V114, P331, DOI 10.1007/s00421-013-2773-x
   FABIATO A, 1978, J PHYSIOL-LONDON, V276, P233, DOI 10.1113/jphysiol.1978.sp012231
   Garber CE, 2011, MED SCI SPORT EXER, V43, P1334, DOI 10.1249/MSS.0b013e318213fefb
   Gibala MJ, 2006, J PHYSIOL-LONDON, V575, P901, DOI 10.1113/jphysiol.2006.112094
   Gibala MJ, 2013, NESTLE NUTR WORKS SE, V76, P51, DOI 10.1159/000350256
   Gibala MJ, 2013, NESTLE NUTR WORKS SE, V75, P41, DOI 10.1159/000345817
   Gibala MJ, 2012, J PHYSIOL-LONDON, V590, P1077, DOI 10.1113/jphysiol.2011.224725
   Gillen JB, 2014, APPL PHYSIOL NUTR ME, V39, P409, DOI 10.1139/apnm-2013-0187
   Gillen JB, 2013, OBESITY, V21, P2249, DOI 10.1002/oby.20379
   Gist NH, 2014, SPORTS MED, V44, P269, DOI 10.1007/s40279-013-0115-0
   GRATASDELAMARCHE A, 1994, EUR J APPL PHYSIOL O, V68, P362, DOI 10.1007/BF00571458
   Gross M, 2014, EUR J APPL PHYSIOL, V114, P221, DOI 10.1007/s00421-013-2767-8
   Guiraud T, 2012, SPORTS MED, V42, P587, DOI 10.2165/11631910-000000000-00000
   Hansen AK, 2005, J APPL PHYSIOL, V98, P93, DOI 10.1152/japplphysiol.00163.2004
   Hawley JA, 2011, J APPL PHYSIOL, V110, P834, DOI 10.1152/japplphysiol.00949.2010
   Hawley JA, 2010, EXERC SPORT SCI REV, V38, P152, DOI 10.1097/JES.0b013e3181f44dd9
   Haykowsky MJ, 2013, AM J CARDIOL, V111, P1466, DOI 10.1016/j.amjcard.2013.01.303
   Hazell TJ, 2014, APPL PHYSIOL NUTR ME, V39, P944, DOI 10.1139/apnm-2013-0503
   Hazell TJ, 2012, INT J SPORT NUTR EXE, V22, P276, DOI 10.1123/ijsnem.22.4.276
   Hazell TJ, 2010, EUR J APPL PHYSIOL, V110, P153, DOI 10.1007/s00421-010-1474-y
   Hill CA, 2007, AMINO ACIDS, V32, P225, DOI 10.1007/s00726-006-0364-4
   Hill D W, 1993, Br J Sports Med, V27, P45
   Hobson RM, 2012, AMINO ACIDS, V43, P25, DOI 10.1007/s00726-011-1200-z
   Hollidge-Horvat MG, 2000, AM J PHYSIOL-ENDOC M, V278, pE316
   Hood MS, 2011, MED SCI SPORT EXER, V43, P1849, DOI 10.1249/MSS.0b013e3182199834
   Hulston CJ, 2010, MED SCI SPORT EXER, V42, P2046, DOI 10.1249/MSS.0b013e3181dd5070
   Hwang CL, 2011, J CARDIOPULM REHABIL, V31, P378, DOI 10.1097/HCR.0b013e31822f16cb
   Iaia FM, 2010, SCAND J MED SCI SPOR, V20, P11, DOI 10.1111/j.1600-0838.2010.01193.x
   Jacobs RA, 2013, J APPL PHYSIOL, V115, P785, DOI 10.1152/japplphysiol.00445.2013
   Jaworowski A, 2002, ACTA PHYSIOL SCAND, V176, P215, DOI 10.1046/j.1365-201X.2002.t01-2-01004.x
   Jeppesen J, 2012, J PHYSIOL-LONDON, V590, P1059, DOI 10.1113/jphysiol.2011.225011
   Kaminsky LA, 2013, CIRCULATION, V127, P652, DOI 10.1161/CIR.0b013e31827ee100
   Kessler HS, 2012, SPORTS MED, V42, P489, DOI 10.2165/11630910-000000000-00000
   Kubukeli ZN, 2002, SPORTS MED, V32, P489, DOI 10.2165/00007256-200232080-00002
   Laursen PB, 2010, SCAND J MED SCI SPOR, V20, P1, DOI 10.1111/j.1600-0838.2010.01184.x
   Laursen PB, 2002, SPORTS MED, V32, P53, DOI 10.2165/00007256-200232010-00003
   Lee D, 2013, CIRCULATION, V124, P2483
   Liljedahl ME, 1996, EUR J APPL PHYSIOL O, V74, P375, DOI 10.1007/s004210050089
   Little JP, 2011, J APPL PHYSIOL, V111, P1554, DOI 10.1152/japplphysiol.00921.2011
   Little JP, 2011, AM J PHYSIOL-REG I, V300, pR1303, DOI 10.1152/ajpregu.00538.2010
   Little JP, 2010, J PHYSIOL-LONDON, V588, P1011, DOI 10.1113/jphysiol.2009.181743
   Ma JK, 2013, OJMIP, V03, P202, DOI [10.4236/ojmip.2013.34027, DOI 10.4236/OJMIP.2013.34027]
   MacDougall JD, 1998, J APPL PHYSIOL, V84, P2138
   Macpherson REK, 2011, MED SCI SPORT EXER, V43, P115, DOI 10.1249/MSS.0b013e3181e5eacd
   Mann T, 2013, SPORTS MED, V43, P613, DOI 10.1007/s40279-013-0045-x
   McBride A, 2009, CELL METAB, V9, P23, DOI 10.1016/j.cmet.2008.11.008
   McKay BR, 2009, J APPL PHYSIOL, V107, P128, DOI 10.1152/japplphysiol.90828.2008
   Mendez-Villanueva A, 2012, PLOS ONE, V7, DOI 10.1371/journal.pone.0051977
   Metcalfe RS, 2012, EUR J APPL PHYSIOL, V112, P2767, DOI 10.1007/s00421-011-2254-z
   Meyer Philippe, 2013, Curr Heart Fail Rep, V10, P130, DOI 10.1007/s11897-013-0130-3
   Morton JP, 2009, J APPL PHYSIOL, V106, P1513, DOI 10.1152/japplphysiol.00003.2009
   Mujika I, 2010, ANN NUTR METAB, V57, P26, DOI 10.1159/000322700
   O'Donovan G, 2010, J SPORT SCI, V28, P573, DOI 10.1080/02640411003671212
   Parolin ML, 1999, AM J PHYSIOL-ENDOC M, V277, pE890
   Polekhina G, 2003, CURR BIOL, V13, P867, DOI 10.1016/S0960-9822(03)00292-6
   Polekhina G, 2005, STRUCTURE, V13, P1453, DOI 10.1016/j.str.2005.07.008
   Rakobowchuk M, 2008, AM J PHYSIOL-REG I, V295, pR236, DOI 10.1152/ajpregu.00069.2008
   Raymer GH, 2004, J APPL PHYSIOL, V96, P2050, DOI 10.1152/japplphysiol.01261.2003
   Richards JC, 2010, J PHYSIOL-LONDON, V588, P2961, DOI 10.1113/jphysiol.2010.189886
   Ross A, 2001, SPORTS MED, V31, P1063, DOI 10.2165/00007256-200131150-00003
   Saunders B, 2014, INT J SPORT PHYSIOL, V9, P627, DOI [10.1123/IJSPP.2013-0295, 10.1123/ijspp.2013-0295]
   Scalzo RL, 2014, FASEB J, V28, P2705, DOI 10.1096/fj.13-246595
   Skelly LE, 2014, APPL PHYSIOL NUTR ME, V39, P845, DOI 10.1139/apnm-2013-0562
   Sloth M, 2013, SCAND J MED SCI SPOR, V23, pE341, DOI 10.1111/sms.12092
   Smith AE, 2009, J INT SOC SPORT NUTR, V6, P18
   Sostaric SM, 2006, J PHYSIOL-LONDON, V570, P185, DOI 10.1113/jphysiol.2005.094615
   SPRIET LL, 1989, J APPL PHYSIOL, V66, P8
   Starritt EC, 2000, AM J PHYSIOL-ENDOC M, V278, pE462
   Stellingwerff T, 2011, J SPORT SCI, V29, pS79, DOI 10.1080/02640414.2011.589469
   Stephens TJ, 2002, MED SCI SPORT EXER, V34, P614, DOI 10.1097/00005768-200204000-00009
   Street D, 2005, J PHYSIOL-LONDON, V566, P481, DOI 10.1113/jphysiol.2005.086801
   SUTTON JR, 1981, CLIN SCI, V61, P331, DOI 10.1042/cs0610331
   Tabata I, 1996, MED SCI SPORT EXER, V28, P1327, DOI 10.1097/00005768-199610000-00018
   Tarnopolsky MA, 2008, MED SCI SPORT EXER, V40, P648, DOI 10.1249/MSS.0b013e31816212ff
   Thomas C, 2007, AM J PHYSIOL-ENDOC M, V293, pE916, DOI 10.1152/ajpendo.00164.2007
   Trapp EG, 2008, INT J OBESITY, V32, P684, DOI 10.1038/sj.ijo.0803781
   Tremblay MS, 2011, APPL PHYSIOL NUTR ME, V36, P36, DOI 10.1139/H11-009
   Trost SG, 2002, MED SCI SPORT EXER, V34, P1996, DOI 10.1097/00005768-200212000-00020
   Tschakert G, 2013, INT J SPORT PHYSIOL, V8, P600, DOI 10.1123/ijspp.8.6.600
   van Loon LJC, 2001, J PHYSIOL-LONDON, V536, P295, DOI 10.1111/j.1469-7793.2001.00295.x
   van Loon LJC, 2013, NESTLE NUTR WORKS SE, V75, P135, DOI 10.1159/000345862
   Walter AA, 2010, J STRENGTH COND RES, V24, P1199, DOI 10.1519/JSC.0b013e3181d82f8b
   Westerblad H, 1997, J PHYSIOL-LONDON, V500, P193, DOI 10.1113/jphysiol.1997.sp022009
   Weston AR, 1997, EUR J APPL PHYSIOL O, V75, P7
   Weston KS, 2014, BRIT J SPORT MED, V48, P1227, DOI 10.1136/bjsports-2013-092576
   Whyte LJ, 2010, METABOLISM, V59, P1421, DOI 10.1016/j.metabol.2010.01.002
   Williams CB, 2013, APPL PHYSIOL NUTR ME, V38, P1236, DOI 10.1139/apnm-2013-0101
   Wisloff U, 2009, EXERC SPORT SCI REV, V37, P139, DOI 10.1097/JES.0b013e3181aa65fc
   Yeo WK, 2008, J APPL PHYSIOL, V105, P1462, DOI 10.1152/japplphysiol.90882.2008
   Yeo WK, 2010, EXP PHYSIOL, V95, P351, DOI 10.1113/expphysiol.2009.049353
NR 119
TC 91
Z9 95
U1 1
U2 67
PU ADIS INT LTD
PI NORTHCOTE
PA 5 THE WAREHOUSE WAY, NORTHCOTE 0627, AUCKLAND, NEW ZEALAND
SN 0112-1642
EI 1179-2035
J9 SPORTS MED
JI Sports Med.
PD NOV
PY 2014
VL 44
SU 2
BP S127
EP S137
DI 10.1007/s40279-014-0259-6
PG 11
WC Sport Sciences
SC Sport Sciences
GA AT5HA
UT WOS:000344973400003
PM 25355187
OA Other Gold, Green Published
DA 2021-05-17
ER

PT J
AU Reed, JL
   Pipe, AL
AF Reed, Jennifer L.
   Pipe, Andrew L.
TI The talk test: a useful tool for prescribing and monitoring exercise
   intensity
SO CURRENT OPINION IN CARDIOLOGY
LA English
DT Review
DE atrial fibrillation; exercise intensity; high-intensity interval
   training; lactate threshold; talk test; ventilatory threshold
ID ATRIAL-FIBRILLATION; PHYSIOLOGICAL-RESPONSES; HEALTH-BENEFITS; BYPASS
   SURGERY; INTERVAL; PRESCRIPTION; REHABILITATION; RELIABILITY;
   CONSISTENCY; CAPACITY
AB Purpose of review
   This review focuses on recent literature examining the validity and reliability of the talk test for prescribing and monitoring exercise intensity. The utility of the talk test for high-intensity interval training and recently proposed exercise training guidelines for patients with atrial fibrillation is also examined.
   Recent findings
   In healthy adults and patients with cardiovascular disease, comfortable speech is likely possible (equivocal or last positive talk test stage) when exercise intensity is below the ventilatory or lactate threshold, and not likely possible (negative talk test stage) when exercise intensity exceeds the ventilatory or lactate threshold. The talk test can be used to produce exercise intensities (moderate-to-vigorous intensity, 40-80%. (V) over dotO(2peak)) within accepted Canadian Association of Cardiovascular Prevention and Rehabilitation and American College of Sports Medicine guidelines for exercise training, to monitor exercise training for patients with atrial fibrillation, and help avoid exertional ischemia. The talk test has been shown to be consistent across various modes of exercise (i.e., walking, jogging, cycling, elliptical trainer and stair stepper). It may not be practical for high-intensity interval training.
   Summary
   The talk test is a valid, reliable, practical and inexpensive tool for prescribing and monitoring exercise intensity in competitive athletes, healthy active adults and patients with cardiovascular disease. Healthcare professionals should feel comfortable in advocating its use in a variety of clinical and health-promotion settings.
C1 [Reed, Jennifer L.; Pipe, Andrew L.] Univ Ottawa, Prevent & Rehabil Ctr, Inst Heart, Ottawa, ON K1Y 4W7, Canada.
RP Reed, JL (corresponding author), Univ Ottawa, Prevent & Rehabil Ctr, Inst Heart, 40 Ruskin St, Ottawa, ON K1Y 4W7, Canada.
EM jreed@ottawaheart.ca
RI Reed, Jennifer/J-8086-2019
OI Reed, Jennifer/0000-0001-8006-8555
CR Abadie BR, 1996, PERCEPT MOTOR SKILL, V83, P317, DOI 10.2466/pms.1996.83.1.317
   Amundsen BH, 2008, SCAND CARDIOVASC J, V42, P110, DOI 10.1080/14017430701744477
   [Anonymous], 1733, BOSTON NEWS LETT, P2, DOI DOI 10.1016/J.C0LSURFB.2008.09.014]
   Ballweg J, 2013, J SPORT SCI MED, V12, P610
   Borg G., 1998, BORGS PERCEIVED EXER
   Brawner CA, 2006, J CARDIOPULM REHABIL, V26, P76
   Brawner Clinton A, 2006, J Cardiopulm Rehabil, V26, P72, DOI 10.1097/00008483-200603000-00002
   Camm AJ, 2010, EUR HEART J, V31, P2369, DOI [10.1093/eurheartj/ehq278, 10.1093/europace/euq350]
   Cannon C, 2004, AM J MED SPORTS, V6, P54
   Condello G, 2014, J SPORT SCI MED, V13, P309
   Foster C, 2008, J CARDIOPULM REHABIL, V28, P24, DOI 10.1097/01.HCR.0000311504.41775.78
   Foster C, 2009, J STRENGTH COND RES, V23, P2425, DOI 10.1519/JSC.0b013e3181c02bce
   Garber CE, 2011, MED SCI SPORT EXER, V43, P1334, DOI 10.1249/MSS.0b013e318213fefb
   Giacomantonio NB, 2013, CAN J CARDIOL, V29, P483, DOI 10.1016/j.cjca.2012.07.003
   Gondoni LA, 2010, INT J CARDIOL, V140, P236, DOI 10.1016/j.ijcard.2008.11.068
   Guiraud T, 2012, SPORTS MED, V42, P587, DOI 10.2165/11631910-000000000-00000
   Ilic MD, 2009, ACTA CARDIOL, V64, P219, DOI 10.2143/AC.64.2.2036141
   Jeans EA, 2011, J STRENGTH COND RES, V25, P590, DOI 10.1519/JSC.0b013e318207ed53
   Joo K.C., 2004, J CARDIOPULM REHABIL, V24, P185
   Joo Kee-Chan, 2004, J Cardiopulm Rehabil, V24, P178, DOI 10.1097/00008483-200405000-00008
   Karlsen T, 2008, SCAND CARDIOVASC J, V42, P303, DOI 10.1080/14017430802032723
   Loose BD, 2012, J STRENGTH COND RES, V26, P1701, DOI 10.1519/JSC.0b013e318234e84c
   Magal M, 2005, PERCEPT MOTOR SKILL, V100, P357
   Meckel Y, 2002, MED SCI SPORT EXER, V34, P1337, DOI 10.1097/00005768-200208000-00016
   Menezes AR, 2013, MAYO CLIN PROC, V88, P394, DOI 10.1016/j.mayocp.2013.01.022
   MEYER K, 1990, CLIN CARDIOL, V13, P851, DOI 10.1002/clc.4960131208
   Meyer K, 1996, AM J CARDIOL, V78, P1017, DOI 10.1016/S0002-9149(96)00527-9
   Moholdt TT, 2009, AM HEART J, V158, P1031, DOI 10.1016/j.ahj.2009.10.003
   Norman JF, 2008, J CARDIOPULM REHABIL, V28, P199, DOI 10.1097/01.HCR.0000320072.89093.0d
   Persinger R, 2004, MED SCI SPORT EXER, V36, P1632, DOI 10.1249/01.MSS.0000074690.03001.98
   Petersen AK, 2014, J CARDIOPULM REHABIL, V34, P49, DOI 10.1097/HCR.0000000000000029
   Powers SK, 2012, EXERCISE PHYSL THEOR
   Quinn TJ, 2011, J SPORT SCI, V29, P1175, DOI 10.1080/02640414.2011.585165
   Reed JL, 2013, CAN J CARDIOL, V29, P1721, DOI 10.1016/j.cjca.2013.09.020
   Reed JL, CAN MED ASS IN PRESS
   Rodriguez-Marroyo JA, 2013, J STRENGTH COND RES, V27, P1942, DOI 10.1519/JSC.0b013e3182736af3
   Rognmo O, 2004, EUR J CARDIOV PREV R, V11, P216, DOI 10.1097/01.hjr.0000131677.96762.0c
   Salvadori A, 2003, EUR J NUTR, V42, P181, DOI 10.1007/s00394-003-0409-3
   Tschentscher M, 2013, AM J PREV MED, V44, P76, DOI 10.1016/j.amepre.2012.09.043
   Voelker SA, 2002, CLIN EXERC PHYSL, V4, P120
   Wisloff U, 2007, CIRCULATION, V115, P3086, DOI 10.1161/CIRCULATIONAHA.106.675041
   Zanettini R, 2013, EUR J PREV CARDIOL, V20, P376, DOI 10.1177/2047487312438982
   Zanettini R, 2012, EUR J PREV CARDIOL, V19, P205, DOI 10.1177/1741826711398823
NR 43
TC 28
Z9 30
U1 0
U2 23
PU LIPPINCOTT WILLIAMS & WILKINS
PI PHILADELPHIA
PA TWO COMMERCE SQ, 2001 MARKET ST, PHILADELPHIA, PA 19103 USA
SN 0268-4705
EI 1531-7080
J9 CURR OPIN CARDIOL
JI Curr. Opin. Cardiol.
PD SEP
PY 2014
VL 29
IS 5
BP 475
EP 480
DI 10.1097/HCO.0000000000000097
PG 6
WC Cardiac & Cardiovascular Systems
SC Cardiovascular System & Cardiology
GA AN4MO
UT WOS:000340562300011
PM 25010379
DA 2021-05-17
ER

PT J
AU Roxburgh, BH
   Nolan, PB
   Weatherwax, RM
   Dalleck, LC
AF Roxburgh, Brendon H.
   Nolan, Paul B.
   Weatherwax, Ryan M.
   Dalleck, Lance C.
TI Is Moderate Intensity Exercise Training Combined with High Intensity
   Interval Training More Effective at Improving Cardiorespiratory Fitness
   than Moderate Intensity Exercise Training Alone?
SO JOURNAL OF SPORTS SCIENCE AND MEDICINE
LA English
DT Article
DE Exercise prescription; prevention; risk factors; cardiovascular disease
ID ALL-CAUSE MORTALITY; CARDIOVASCULAR-DISEASE; CLINICAL CARDIOLOGY;
   PHYSICAL-ACTIVITY; LOW-VOLUME; WOMEN; BENEFITS; HEALTH; MEN;
   REHABILITATION
AB The purpose of this study was to compare the effectiveness of either continuous moderate intensity exercise training (CMIET) alone vs. CMIET combined with a single weekly bout of high intensity interval training (HIIT) on cardiorespiratory fitness. Twenty nine sedentary participants (36.3 +/- 6.9 yrs) at moderate risk of cardiovascular disease were recruited for 12 weeks of exercise training on a treadmill and cycle ergometer. Participants were randomised into three groups: CMIET + HIIT (n = 7; 8-12 x 60 sec at 100% VO2max, 150 sec active recovery), CMIET (n = 6; 30 min at 45-60% oxygen consumption reserve (VO2R)) and a sedentary control group (n = 7). Participants in the CMIET + HIIT group performed a single weekly bout of HIIT and four weekly sessions of CMIET, whilst the CMIET group performed five weekly CMIET sessions. Probabilistic magnitude-based inferences were determined to assess the likelihood that the true value of the effect represents substantial change. Relative VO2max increased by 10.1% (benefit possible relative to control) in in the CMIET + HIIT group (32.7 +/- 9.2 to 36.0 +/- 11.5 mL center dot kg(-1)center dot min(-1)) and 3.9% (benefit possible relative to control) in the CMIET group (33.2 +/- 4.0 to 34.5 +/- 6.1 mL center dot kg(-1)center dot min(-1)), whilst there was a 5.7% decrease in the control group (30.0 +/- 4.6 to 28.3 +/- 6.5 mLk center dot g(-1)center dot min(-1)). It was 'unclear' if a clinically significant difference existed between the effect of CMIET + HIIT and CMIET on the change in VO2max. Both exercising groups showed clinically meaningful improvements in VO2max. Nevertheless, it remains 'unclear' whether one type of exercise training regimen elicits a superior improvement in cardiorespiratory fitness relative to its counterpart.
C1 [Roxburgh, Brendon H.; Nolan, Paul B.] Univ Auckland, Dept Sport & Exercise Sci, Auckland 1, New Zealand.
   [Weatherwax, Ryan M.; Dalleck, Lance C.] Western State Colorado Univ, Recreat Exercise & Sport Sci Dept, Gunnison, CO 81231 USA.
RP Dalleck, LC (corresponding author), Western State Colorado Univ, Recreat Exercise & Sport Sci Dept, 600 N Adams St, Gunnison, CO 81231 USA.
EM b.roxburgh@auckland.ac.nz; p.nolan@auckland.ac.nz;
   rweatherwax@western.edu; ldalleck@western.edu
RI Roxburgh, B H/T-6370-2019
OI Roxburgh, B/0000-0002-7178-3239
CR American College of Sports Medicine, 2014, ACSMS GUID EX TEST P
   Astorino TA, 2013, EUR J APPL PHYSIOL, V113, P2361, DOI 10.1007/s00421-013-2672-1
   Astorino TA, 2009, CLIN PHYSIOL FUNCT I, V29, P60, DOI 10.1111/j.1475-097X.2008.00835.x
   Barlow CE, 2012, J AM HEART ASSOC, V1, DOI 10.1161/JAHA.112.001354
   Batterham AM, 2006, INTJ SPORT PHYSIOL, V1, P50, DOI 10.1123/ijspp.1.1.50
   Blair SN, 1996, JAMA-J AM MED ASSOC, V276, P205, DOI 10.1001/jama.276.3.205
   BLAIR SN, 1989, JAMA-J AM MED ASSOC, V262, P2395, DOI 10.1001/jama.262.17.2395
   Blair SN, 2009, BRIT J SPORT MED, V43, P1
   Boutcher S. H., 2010, J OBESITY, P1
   DiPietro L, 2006, J APPL PHYSIOL, V100, P142, DOI 10.1152/japplphysiol.00474.2005
   Dumville JC, 2006, BMJ-BRIT MED J, V332, P969, DOI 10.1136/bmj.332.7547.969
   Fletcher GF, 1996, CIRCULATION, V94, P857, DOI 10.1161/01.CIR.94.4.857
   Franch J, 1998, MED SCI SPORT EXER, V30, P1250, DOI 10.1097/00005768-199808000-00011
   Gibala MJ, 2012, J PHYSIOL-LONDON, V590, P1077, DOI 10.1113/jphysiol.2011.224725
   GORDON DJ, 1989, CIRCULATION, V79, P8, DOI 10.1161/01.CIR.79.1.8
   Gould AL, 2007, CLIN THER, V29, P778, DOI 10.1016/j.clinthera.2007.05.012
   Harriss DJ, 2011, INT J SPORTS MED, V32, P819, DOI 10.1055/s-0031-1287829
   Helgerud J, 2007, MED SCI SPORT EXER, V39, P665, DOI 10.1249/mss.0b013e3180304570
   Kessler HS, 2012, SPORTS MED, V42, P489, DOI 10.2165/11630910-000000000-00000
   Lee DC, 2011, CIRCULATION, V124, P2483, DOI 10.1161/CIRCULATIONAHA.111.038422
   Little JP, 2010, J PHYSIOL-LONDON, V588, P1011, DOI 10.1113/jphysiol.2009.181743
   Lunt H, 2014, PLOS ONE, V9, DOI 10.1371/journal.pone.0083256
   MacDougall JD, 1998, J APPL PHYSIOL, V84, P2138
   Sigal RJ, 2004, DIABETES CARE, V27, P2518, DOI 10.2337/diacare.27.10.2518
   Sijie T, 2012, J SPORT MED PHYS FIT, V52, P255
   Thompson PD, 2003, CIRCULATION, V107, P3109, DOI 10.1161/01.CIR.0000075572.40158.77
   Tjonna AE, 2008, CIRCULATION, V118, P346, DOI 10.1161/CIRCULATIONAHA.108.772822
   WHO, 2012, GLOB ATL CARD DIS PR
   Williams PT, 2001, MED SCI SPORT EXER, V33, P754, DOI 10.1097/00005768-200105000-00012
NR 29
TC 24
Z9 24
U1 0
U2 48
PU JOURNAL SPORTS SCIENCE & MEDICINE
PI BURSA
PA MEDICAL FACULTY ULUDAG UNIV, DEPT SPORTS MEDICINE, BURSA, 16059, TURKEY
SN 1303-2968
J9 J SPORT SCI MED
JI J. Sport. Sci. Med.
PD SEP
PY 2014
VL 13
IS 3
BP 702
EP 707
PG 6
WC Sport Sciences
SC Sport Sciences
GA AN7BL
UT WOS:000340753400034
PM 25177202
OA DOAJ Gold
DA 2021-05-17
ER

PT J
AU Huang, SC
   Wong, MK
   Lin, PJ
   Tsai, FC
   Fu, TC
   Wen, MS
   Kuo, CT
   Wang, JS
AF Huang, Shu-Chun
   Wong, Mei-Kuen
   Lin, Pyng-Jing
   Tsai, Feng-Chun
   Fu, Tieh-cheng
   Wen, Ming-Shien
   Kuo, Chi-Tai
   Wang, Jong-Shyan
TI Modified high-intensity interval training increases peak cardiac power
   output in patients with heart failure
SO EUROPEAN JOURNAL OF APPLIED PHYSIOLOGY
LA English
DT Article
DE Cardiac rehabilitation; High-intensity interval training; Oxygen
   consumption; Cardiac output; Ventilation; Oxygen uptake efficiency;
   Exercise
ID OXYGEN-UPTAKE EFFICIENCY; FUNCTIONAL-CAPACITY; EXERCISE CAPACITY; SLOPE;
   HEMODYNAMICS; METAANALYSIS; VENTILATION; RESISTANCE; EXERTION; TRIAL
AB Although high-intensity interval aerobic training (HIT) effectively improves aerobic fitness, the risk of cardiac arrest transiently increases during strenuous physical exertion in patients with cardiovascular disease. For safety and efficacy concerns, this investigation explored the effect of a modified HIT (mHIT) on exertional ventilatory-hemodynamic efficiency in heart failure patients with reduced ejection fraction (HFREF).
   HFREF patients were prospectively assigned to two groups: mHIT and usual healthcare (UC). The former comprised supervised continuous aerobic training at ventilatory anaerobic threshold for 50 min/day, 3 days/week for 4 weeks, and then 3-min intervals at 40 and 80 % VO2 reserve for 50 min/day, 3 days/week for 8 weeks. The latter received optimal medical treatment only. Ventilatory and hemodynamic responses during exercise were measured before and after the intervention. Paired-t and repeated measures ANOVA with post hoc tests were adopted.
   Each group had an N of 33. The mHIT and UC group had matched baseline characteristics including health-promotion concept and behavior score. The mHIT for 12 weeks (1) increased VO2, cardiac output, and notably, cardiac power output at peak workload (1,151 +/- A 573 vs. 1,306 +/- A 596 L/min/mmHg); (2) reduced V (E)/VO2 (32.4 +/- A 4.6 vs. 30.0 +/- A 4.0), breathing frequency, ventilation, and enhanced stroke volume compliance at identical submaximal intensity (50 % peak workload at pre-intervention evaluation). No significant changes in ventilatory and hemodynamic responses to exercise were observed following the UC.
   The mHIT regimen improves peak cardiac pumping capacity with reducing cardiac after-load and simultaneously increases ventilation efficiency during exercise in patients with HFREF. Thereby, aerobic fitness is ameliorated.
C1 [Huang, Shu-Chun; Wong, Mei-Kuen] Chang Gung Mem Hosp, Dept Phys Med & Rehabil, Linkuo, Taiwan.
   [Huang, Shu-Chun; Wang, Jong-Shyan] Chang Gung Univ, Grad Inst Rehabil Sci, Coll Med, Hlth Aging Res Ctr, Kwei Shan 333, Tao Yuan, Taiwan.
   [Lin, Pyng-Jing; Tsai, Feng-Chun] Chang Gung Mem Hosp, Div Thorac & Cardiovasc Surg, Linkuo, Taiwan.
   [Fu, Tieh-cheng] Chang Gung Mem Hosp, Dept Phys Med & Rehabil, Keelung, Taiwan.
   [Wen, Ming-Shien] Chang Gung Mem Hosp, Sect Cardiol 2, Dept Med, Linkuo, Taiwan.
   [Kuo, Chi-Tai] Chang Gung Mem Hosp, Cardiovasc Div 1, Dept Cardiol, Linkuo, Taiwan.
RP Wang, JS (corresponding author), Chang Gung Univ, Grad Inst Rehabil Sci, Coll Med, Hlth Aging Res Ctr, 259 Wen Hwa 1st Rd, Kwei Shan 333, Tao Yuan, Taiwan.
EM s5492@mail.cgu.edu.tw
OI Fu, Tieh-Cheng/0000-0002-8702-0391
FU Chang Gung Medical Research Program [CMRPG 391201-3]
FX The authors would like to thank the Chang Gung Medical Research Program
   (Grant number CMRPG 391201-3) for the financial support. Support from
   the staff of the Cardiac Rehabilitation Center in Chang Gung Memorial
   Hospital during the assessment and exercise training sessions is
   acknowledged and appreciated.
CR Antoine-Jonville S, 2012, MED SCI SPORT EXER, V44, P428, DOI 10.1249/MSS.0b013e31822f8427
   Balady GJ, 2010, CIRCULATION, V122, P191, DOI 10.1161/CIR.0b013e3181e52e69
   Cattadori G, 2011, J CARD FAIL, V17, P916, DOI 10.1016/j.cardfail.2011.07.010
   Chemla D, 1998, AM J PHYSIOL-HEART C, V274, pH500
   Clark AL, 2005, J CARD FAIL, V11, P340, DOI 10.1016/j.cardfail.2005.03.011
   DAVEY P, 1992, BRIT HEART J, V68, P473
   Fu TC, 2013, INT J CARDIOL, V167, P41, DOI 10.1016/j.ijcard.2011.11.086
   Fu TC, 2011, AM J PHYSIOL-HEART C, V300, pH1545, DOI 10.1152/ajpheart.00867.2010
   Gademan MGJ, 2008, EUR J CARDIOV PREV R, V15, P140, DOI 10.1097/HJR.0b013e3282ef19986
   Gielen S, 2010, CIRCULATION, V122, P1221, DOI 10.1161/CIRCULATIONAHA.110.939959
   Hambrecht R, 1998, CIRCULATION, V98, P2709, DOI 10.1161/01.CIR.98.24.2709
   Hambrecht R, 2000, JAMA-J AM MED ASSOC, V283, P3095, DOI 10.1001/jama.283.23.3095
   Haykowsky MJ, 2007, J AM COLL CARDIOL, V49, P2329, DOI 10.1016/j.jacc.2007.02.055
   Haykowsky MJ, 2013, AM J CARDIOL, V111, P1466, DOI 10.1016/j.amjcard.2013.01.303
   Jakovljevic DG, 2012, CLIN SCI, V122, P175, DOI 10.1042/CS20110355
   Jakovljevic DG, 2010, INT J CARDIOL, V145, P526, DOI 10.1016/j.ijcard.2010.04.060
   Jessup M, 2009, CIRCULATION, V119, P1977, DOI 10.1161/CIRCULATIONAHA.109.192064
   Keren H, 2007, AM J PHYSIOL-HEART C, V293, pH583, DOI 10.1152/ajpheart.00195.2007
   Lang CC, 2009, CIRC-HEART FAIL, V2, P33, DOI 10.1161/CIRCHEARTFAILURE.108.798611
   Maurer MM, 2009, J CARD FAIL, V15, P689, DOI 10.1016/j.cardfail.2009.04.005
   MITTLEMAN MA, 1993, NEW ENGL J MED, V329, P1677, DOI 10.1056/NEJM199312023292301
   Myers J, 2007, J CARD FAIL, V13, P629, DOI 10.1016/j.cardfail.2007.05.009
   O'Connor CM, 2009, JAMA-J AM MED ASSOC, V301, P1439, DOI 10.1001/jama.2009.454
   Pinkstaff S, 2010, MAYO CLIN PROC, V85, P1095, DOI 10.4065/mcp.2010.0357
   Rognmo O, 2012, CIRCULATION, V126, P1436, DOI 10.1161/CIRCULATIONAHA.112.123117
   Rosenblum Hannah, 2010, Congest Heart Fail, V16, P254, DOI 10.1111/j.1751-7133.2010.00187.x
   TAN LB, 1986, LANCET, V2, P1360
   Thompson PD, 2013, ACSMS GUIDELINES EXE, P240
   Van Laethem C, 2007, EUR J HEART FAIL, V9, P625, DOI 10.1016/j.ejheart.2007.01.007
   WASSERMAN K, 1973, J APPL PHYSIOL, V35, P236
   Williams SG, 2005, AM HEART J, V150, DOI 10.1016/j.ahj.2005.08.018
   Wisloff U, 2007, CIRCULATION, V115, P3086, DOI 10.1161/CIRCULATIONAHA.106.675041
NR 32
TC 15
Z9 17
U1 4
U2 55
PU SPRINGER
PI NEW YORK
PA 233 SPRING ST, NEW YORK, NY 10013 USA
SN 1439-6319
EI 1439-6327
J9 EUR J APPL PHYSIOL
JI Eur. J. Appl. Physiol.
PD SEP
PY 2014
VL 114
IS 9
BP 1853
EP 1862
DI 10.1007/s00421-014-2913-y
PG 10
WC Physiology; Sport Sciences
SC Physiology; Sport Sciences
GA AN4KF
UT WOS:000340555800008
PM 24880226
DA 2021-05-17
ER

PT J
AU Logan, GRM
   Harris, N
   Duncan, S
   Schofield, G
AF Logan, Greig R. M.
   Harris, Nigel
   Duncan, Scott
   Schofield, Grant
TI A Review of Adolescent High-Intensity Interval Training
SO SPORTS MEDICINE
LA English
DT Review
ID CARDIOVASCULAR RISK-FACTORS; PHYSICAL-ACTIVITY; CONTINUOUS EXERCISE;
   HEALTH; INCREASES; FITNESS; HEART; ENJOYMENT; CAPACITY; MARKERS
AB Despite the promising evidence supporting positive effects of high-intensity interval training (HIIT) on the metabolic profile in adults, there is limited research targeting adolescents. Given the rising burden of chronic disease, it is essential to implement strategies to improve the cardiometabolic health in adolescence, as this is a key stage in the development of healthy lifestyle behaviours. This narrative review summarises evidence of the relative efficacy of HIIT regarding the metabolic health of adolescents. Methodological inconsistencies confound our ability to draw conclusions; however, there is meaningful evidence supporting HIIT as a potentially efficacious exercise modality for use in the adolescent cohort. Future research must examine the effects of various HIIT protocols to determine the optimum strategy to deliver cardiometabolic health benefits. Researchers should explicitly show between-group differences for HIIT intervention and steady-state exercise or control groups, as the magnitude of difference between HIIT and other exercise modalities is of key interest to public health. There is scope for research to examine the palatability of HIIT as an exercise modality for adolescents through investigating perceived enjoyment during and after HIIT, and consequent long-term exercise adherence.
C1 [Logan, Greig R. M.; Harris, Nigel; Duncan, Scott; Schofield, Grant] Auckland Univ Technol, Human Potential Ctr, Auckland, New Zealand.
   [Logan, Greig R. M.; Harris, Nigel] New Zealand Register Exercise Profess, Christchurch, New Zealand.
RP Logan, GRM (corresponding author), Auckland Univ Technol, Human Potential Ctr, AUT Millennium Campus,17 Antares Pl,Level 2, Auckland, New Zealand.
EM glogan@aut.ac.nz
RI Harris, Nigel/AAO-7481-2020
OI Duncan, Scott/0000-0002-8402-2930
FU Health Research Council of New Zealand PhD scholarship
FX No funding was received for this review which may have affected analysis
   or interpretation of data, writing of this manuscript, or the decision
   to submit for publication. The authors have no conflicts of interest
   that are directly relevant to the content of this review. Greig R.M.
   Logan was funded by the Health Research Council of New Zealand PhD
   scholarship.
CR Andersen LB, 2011, BRIT J SPORT MED, V45, P871, DOI 10.1136/bjsports-2011-090333
   Andersen LB, 2004, INT J BEHAV NUTR PHY, V1, P1
   Artero EG, 2014, PEDIATR OBES, V9, P391, DOI 10.1111/j.2047-6310.2013.00186.x
   BAILEY RC, 1995, MED SCI SPORT EXER, V27, P1033, DOI 10.1249/00005768-199507000-00012
   Baquet G, 2001, INT J SPORTS MED, V22, P295, DOI 10.1055/s-2001-14343
   Barker AR, 2014, J SPORT SCI, V32, P757, DOI 10.1080/02640414.2013.853132
   Bartlett JD, 2011, J SPORT SCI, V29, P547, DOI 10.1080/02640414.2010.545427
   Billat LV, 2001, SPORTS MED, V31, P13, DOI 10.2165/00007256-200131010-00002
   Boutcher SH, 2011, J OBES, V2011, DOI 10.1155/2011/868305
   Boyd JC, 2013, PLOS ONE, V8, DOI 10.1371/journal.pone.0068091
   Buchan D. S., 2012, Journal of Public Health Research, V1, pe24
   Buchan DS, 2013, BMC PUBLIC HEALTH, V13, DOI 10.1186/1471-2458-13-498
   Buchan DS, 2011, AM J HUM BIOL, V23, P517, DOI 10.1002/ajhb.21166
   Burgomaster KA, 2005, J APPL PHYSIOL, V98, P1985, DOI 10.1152/japplphysiol.01095.2004
   Burns SF, 2012, INT J SPORT NUTR EXE, V22, P47, DOI 10.1123/ijsnem.22.1.47
   Carson V, 2014, INT J OBESITY, V38, P16, DOI 10.1038/ijo.2013.135
   de Araujo ACC, 2012, PLOS ONE, V7, DOI 10.1371/journal.pone.0042747
   Crisp NA, 2012, METABOLISM, V61, P1280, DOI 10.1016/j.metabol.2012.02.009
   Dobbins M, 2013, COCHRANE DB SYST REV, DOI 10.1002/14651858.CD007651.pub2
   Dumith SC, 2011, INT J EPIDEMIOL, V40, P685, DOI 10.1093/ije/dyq272
   Ekelund U, 2011, BRIT J SPORT MED, V45, P859, DOI 10.1136/bjsports-2011-090190
   Gibala MJ, 2008, EXERC SPORT SCI REV, V36, P58, DOI 10.1097/JES.0b013e318168ec1f
   Gibala Martin J, 2007, Curr Sports Med Rep, V6, P211, DOI 10.1007/s11932-007-0033-8
   Giguere VMC, 2011, MED SCI SPORT EXER, V43, P324, DOI 10.1249/01.MSS.0000400894.75511.32
   Hopkins WG, 2009, MED SCI SPORT EXER, V41, P3, DOI 10.1249/MSS.0b013e31818cb278
   Jung ME, 2011, MED SCI SPORT EXER, V43, P20, DOI 10.1249/01.MSS.0000402728.18160.9e
   Kemi OJ, 2010, J CARDIOPULM REHABIL, V30, P2, DOI 10.1097/HCR.0b013e3181c56b89
   KENDZIERSKI D, 1991, J SPORT EXERCISE PSY, V13, P50, DOI 10.1123/jsep.13.1.50
   Kessler HS, 2012, SPORTS MED, V42, P489, DOI 10.2165/11630910-000000000-00000
   Koubaa A, 2013, IOSR JPBS, V3, P31, DOI DOI 10.9790/3013-32103137
   Little JP, 2011, J APPL PHYSIOL, V111, P1554, DOI 10.1152/japplphysiol.00921.2011
   Little JP, 2011, AM J PHYSIOL-REG I, V300, pR1303, DOI 10.1152/ajpregu.00538.2010
   Magnussen CG, 2008, CIRCULATION, V117, P32, DOI 10.1161/CIRCULATIONAHA.107.718981
   McCormack SE, 2014, PEDIATR OBES, V9, P281, DOI 10.1111/j.2047-6310.2013.00180.x
   O'Donovan G, 2010, J SPORT SCI, V28, P573, DOI 10.1080/02640411003671212
   PATE RR, 1995, JAMA-J AM MED ASSOC, V273, P402, DOI 10.1001/jama.273.5.402
   Racil G, 2013, EUR J APPL PHYSIOL, V113, P2531, DOI 10.1007/s00421-013-2689-5
   Roberts CK, 2013, COMPR PHYSIOL, V3, P1, DOI 10.1002/cphy.c110062
   Steene-Johannessen J, 2013, MED SCI SPORT EXER, V45, P714, DOI 10.1249/MSS.0b013e318279707a
   Thackray AE, 2013, MED SCI SPORT EXER, V45, P1277, DOI 10.1249/MSS.0b013e31828452c1
   Tjonna AE, 2009, CLIN SCI, V116, P317, DOI 10.1042/CS20080249
   Trost SG, 2002, MED SCI SPORT EXER, V34, P1996, DOI 10.1097/00005768-200212000-00020
   Whyte LJ, 2010, METABOLISM, V59, P1421, DOI 10.1016/j.metabol.2010.01.002
   Wisloff U, 2007, CIRCULATION, V115, P3086, DOI 10.1161/CIRCULATIONAHA.106.675041
   Wisloff U, 2009, EXERC SPORT SCI REV, V37, P139, DOI 10.1097/JES.0b013e3181aa65fc
NR 45
TC 60
Z9 63
U1 2
U2 71
PU ADIS INT LTD
PI NORTHCOTE
PA 5 THE WAREHOUSE WAY, NORTHCOTE 0627, AUCKLAND, NEW ZEALAND
SN 0112-1642
EI 1179-2035
J9 SPORTS MED
JI Sports Med.
PD AUG
PY 2014
VL 44
IS 8
BP 1071
EP 1085
DI 10.1007/s40279-014-0187-5
PG 15
WC Sport Sciences
SC Sport Sciences
GA AT5HF
UT WOS:000344973900004
PM 24743929
DA 2021-05-17
ER

PT J
AU Gerber, T
   Borg, ML
   Hayes, A
   Stathis, CG
AF Gerber, Tracey
   Borg, Melissa Louise
   Hayes, Alan
   Stathis, Christos George
TI High-intensity intermittent cycling increases purine loss compared with
   workload-matched continuous moderate intensity cycling
SO EUROPEAN JOURNAL OF APPLIED PHYSIOLOGY
LA English
DT Article
DE Hypoxanthine; Uric acid; Purine excretion; Energy expenditure;
   High-intensity intermittent exercise
ID HUMAN SKELETAL-MUSCLE; TERM SPRINT INTERVAL; METABOLIC ADAPTATIONS;
   EXERCISE INTENSITY; LOW-VOLUME; HEALTH; ADULTS; ACID
AB Exercise at 50-60 % of peak oxygen consumption (VO2 peak) stimulates maximal fat oxidation rates. Despite a lower estimated work performed; high-intensity intermittent exercise (HIIE) training produces greater fat mass reductions when compared with workload-matched continuous (CON) steady state exercise. No metabolic basis has been documented nor mechanisms offered to explain this anomaly. This study investigated the physiological and metabolic responses of two different workload-matched exercise protocols.
   On separate occasions and at least 1 week apart, eight apparently healthy males cycled for 30 min at either 50 % VO2 peak (CON) or performed repeated 20 s bouts of supramaximal exercise at 150 %VO2 peak separated by 40 s rest (HIIE).
   The average heart rate, oxygen consumption, plasma glycerol and free fatty acid concentrations were not different during exercise and recovery between the trials. Plasma lactate and hypoxanthine (Hx) concentrations were elevated and urinary excretion rates of Hx and uric acid were greater following HIIE as compared to CON (P < 0.05).
   Exercise-induced plasma Hx accumulation and urinary purine excretion are greater following HIIE and indirectly represents a net loss of adenosine triphosphate (ATP) from the muscle. The subsequent restorative processes required for intramuscular de novo replacement of ATP may contribute to a negative energy balance and in part, account for the potential accelerated fat loss observed with HIIE when compared with CON training programs.
C1 [Gerber, Tracey; Borg, Melissa Louise; Hayes, Alan; Stathis, Christos George] Victoria Univ, Coll Hlth & Biomed, POB 14428, Melbourne, Vic 8001, Australia.
   [Hayes, Alan; Stathis, Christos George] Victoria Univ, Inst Sport Exercise & Act Living, Melbourne, Vic 8001, Australia.
RP Stathis, CG (corresponding author), Victoria Univ, Coll Hlth & Biomed, POB 14428, Melbourne, Vic 8001, Australia.
EM christos.stathis@vu.edu.au
RI Hayes, Alan/M-4231-2014
OI Hayes, Alan/0000-0003-1398-3694; Stathis, Christos/0000-0003-0064-9523
FU Australian Government's Collaborative Research Networks (CRN)
   programAustralian Government
FX We thank Mr. Bradley Gatt, Ms. Jessica Meilak, Mr. Ian Fairweather and
   Mr. Nikola Popovik for their technical assistance. This project was
   supported through the Australian Government's Collaborative Research
   Networks (CRN) program. The authors declare no conflict of interest.
CR BANGSBO J, 1992, ACTA PHYSIOL SCAND, V146, P549, DOI 10.1111/j.1748-1716.1992.tb09465.x
   Bogdanis GC, 1996, J APPL PHYSIOL, V80, P876
   Borsheim E, 2003, SPORTS MED, V33, P1037
   Boutcher SH, 2011, J OBES, V2011, DOI 10.1155/2011/868305
   Boyd JC, 2013, PLOS ONE, V8, DOI 10.1371/journal.pone.0068091
   Burgomaster KA, 2005, J APPL PHYSIOL, V98, P1985, DOI 10.1152/japplphysiol.01095.2004
   Burgomaster KA, 2008, J PHYSIOL-LONDON, V586, P151, DOI 10.1113/jphysiol.2007.142109
   ESSEN B, 1977, J PHYSIOL-LONDON, V265, P489, DOI 10.1113/jphysiol.1977.sp011726
   Garber CE, 2011, MED SCI SPORT EXER, V43, P1334, DOI 10.1249/MSS.0b013e318213fefb
   Gibala MJ, 2008, EXERC SPORT SCI REV, V36, P58, DOI 10.1097/JES.0b013e318168ec1f
   Gibala MJ, 2006, J PHYSIOL-LONDON, V575, P901, DOI 10.1113/jphysiol.2006.112094
   Gibala MJ, 2012, J PHYSIOL-LONDON, V590, P1077, DOI 10.1113/jphysiol.2011.224725
   Gremeaux V, 2012, AM J PHYS MED REHAB, V91, P941, DOI 10.1097/PHM.0b013e3182643ce0
   Gunnarsson TP, 2012, J APPL PHYSIOL, V113, P16, DOI 10.1152/japplphysiol.00334.2012
   Hazell TJ, 2012, INT J SPORT NUTR EXE, V22, P276, DOI 10.1123/ijsnem.22.4.276
   Hellsten Y, 2004, AM J PHYSIOL-REG I, V286, pR182, DOI 10.1152/ajpregu.00286.2003
   Hellsten Y, 1998, AM J PHYSIOL-ENDOC M, V274, pE600
   HELLSTENWESTING Y, 1993, J APPL PHYSIOL, V74, P2523
   JANSSON E, 1987, CLIN PHYSIOL, V7, P337, DOI 10.1111/j.1475-097X.1987.tb00177.x
   Jeppesen J, 2012, J PHYSIOL-LONDON, V590, P1059, DOI 10.1113/jphysiol.2011.225011
   Karatzaferi C, 2001, EXP PHYSIOL, V86, P411, DOI 10.1113/eph8602223
   Macpherson REK, 2011, MED SCI SPORT EXER, V43, P115, DOI 10.1249/MSS.0b013e3181e5eacd
   Metcalfe RS, 2012, EUR J APPL PHYSIOL, V112, P2767, DOI 10.1007/s00421-011-2254-z
   Newsholme E, 1983, BIOCH MED SCI, P655
   Rakobowchuk M, 2008, AM J PHYSIOL-REG I, V295, pR236, DOI 10.1152/ajpregu.00069.2008
   Reichert FF, 2007, AM J PUBLIC HEALTH, V97, P515, DOI 10.2105/AJPH.2005.070144
   Richards JC, 2010, J PHYSIOL-LONDON, V588, P2961, DOI 10.1113/jphysiol.2010.189886
   ROMIJN JA, 1993, AM J PHYSIOL, V265, pE380
   Shaw K, 2006, COCHRANE DB SYST REV, DOI 10.1002/14651858.CD003817.pub3
   SORENSEN LB, 1975, NEPHRON, V14, P7, DOI 10.1159/000180432
   Stathis CG, 2005, METABOLISM, V54, P1269, DOI 10.1016/j.metabol.2005.02.004
   Stathis CG, 1999, J APPL PHYSIOL, V87, P2037
   STATHIS CG, 1994, J APPL PHYSIOL, V76, P1802
   Stathis CG, 2006, APPL PHYSIOL NUTR ME, V31, P702, DOI 10.1139/h06-074
   Trapp EG, 2008, INT J OBESITY, V32, P684, DOI 10.1038/sj.ijo.0803781
   TREMBLAY A, 1994, METABOLISM, V43, P814, DOI 10.1016/0026-0495(94)90259-3
   Trost SG, 2002, MED SCI SPORT EXER, V34, P1996, DOI 10.1097/00005768-200212000-00020
   Willett WC, 1999, NEW ENGL J MED, V341, P427, DOI 10.1056/NEJM199908053410607
NR 38
TC 17
Z9 18
U1 0
U2 23
PU SPRINGER
PI NEW YORK
PA 233 SPRING ST, NEW YORK, NY 10013 USA
SN 1439-6319
EI 1439-6327
J9 EUR J APPL PHYSIOL
JI Eur. J. Appl. Physiol.
PD JUL
PY 2014
VL 114
IS 7
BP 1513
EP 1520
DI 10.1007/s00421-014-2878-x
PG 8
WC Physiology; Sport Sciences
SC Physiology; Sport Sciences
GA AI7GD
UT WOS:000337052300018
PM 24748529
OA Green Published, Other Gold
DA 2021-05-17
ER

PT J
AU Barker, AR
   Day, J
   Smith, A
   Bond, B
   Williams, CA
AF Barker, Alan R.
   Day, Josephine
   Smith, Aaron
   Bond, Bert
   Williams, Craig A.
TI The influence of 2 weeks of low-volume high-intensity interval training
   on health outcomes in adolescent boys
SO JOURNAL OF SPORTS SCIENCES
LA English
DT Article
DE youth; lipid oxidation; aerobic fitness; blood pressure; trainability;
   BMI
ID SHORT-TERM EXERCISE; PHYSICAL-ACTIVITY; SPRINT INTERVAL; SUBSTRATE
   UTILIZATION; SKELETAL-MUSCLE; FAT OXIDATION; PEAK VO2; ADAPTATIONS;
   RESPONSES; MATURITY
AB The present study aimed to establish whether 2 weeks of high-intensity interval training would have a beneficial effect on aerobic fitness, fat oxidation, blood pressure and body mass index (BMI) in healthy adolescent boys. Ten adolescent boys (15.1 +/- 0.3 years, 1.3 +/- 0.2 years post-estimated peak height velocity) completed six sessions of Wingate-style high-intensity interval training over a 2-week period. The first session consisted of four sprints with training progressed to seven sprints in the final session. High-intensity interval training had a beneficial effect on maximal O-2 uptake (mean change, +/- 90% confidence intervals: 0.19 L center dot min(-1), +/- 0.19, respectively), on the O-2 uptake at the gas exchange threshold (0.09 L center dot min(-1), +/- 0.13) and on the O-2 cost of sub-maximal exercise (-0.04 L center dot min(-1), +/- 0.04). A beneficial effect on the contribution of lipid (0.06 g center dot min(-1), +/- 0.06) and carbohydrate (-0.23 g center dot min(-1), +/- 0.14) oxidation was observed during sub-maximal exercise, but not for the maximal rate of fat oxidation (0.04 g center dot min(-1), +/- 0.08). Systolic blood pressure (1mmHg, +/- 4) and BMI (0.1 kg center dot m(2), +/- 0.1) were not altered following training. These data demonstrate that meaningful changes in health outcomes are possible in healthy adolescent boys after just six sessions of high-intensity interval training over a 2-week period.
C1 [Barker, Alan R.; Day, Josephine; Smith, Aaron; Bond, Bert; Williams, Craig A.] Univ Exeter, Childrens Hlth & Exercise Res Ctr, Exeter EX1 2LU, Devon, England.
RP Barker, AR (corresponding author), Univ Exeter, Sch Sport & Hlth Sci, Childrens Hlth & Exercise Res Ctr, St Lukes Campus, Exeter EX1 2LU, Devon, England.
EM A.R.Barker@exeter.ac.uk
RI Barker, Alan/AAF-7777-2020; Williams, Craig Anthony/AAQ-8954-2020
OI Williams, Craig Anthony/0000-0002-1740-6248; Barker,
   Alan/0000-0001-8610-5417
CR Andersen LB, 2006, LANCET, V368, P299, DOI 10.1016/S0140-6736(06)69075-2
   Armstrong N, 2011, MED SPORT SCI, V56, P59, DOI 10.1159/000320633
   Babraj JA, 2009, BMC ENDOCR DISORD, V9, DOI 10.1186/1472-6823-9-3
   Baquet G, 2003, SPORTS MED, V33, P1127, DOI 10.2165/00007256-200333150-00004
   Baquet G, 2002, INT J SPORTS MED, V23, P439, DOI 10.1055/s-2002-33742
   Baquet G, 2010, J STRENGTH COND RES, V24, P1381, DOI 10.1519/JSC.0b013e3181d1575a
   Barker AR, 2011, BRIT J SPORT MED, V45, P498, DOI 10.1136/bjsm.2009.063180
   Barker AR, 2011, MED SPORT SCI, V56, P106, DOI 10.1159/000320642
   Batterham AM, 2006, INTJ SPORT PHYSIOL, V1, P50, DOI 10.1123/ijspp.1.1.50
   Bogdanis GC, 1996, J APPL PHYSIOL, V80, P876
   Bogdanis GC, 2007, J SCI MED SPORT, V10, P79, DOI 10.1016/j.jsams.2006.05.007
   Brandou F, 2005, DIABETES METAB, V31, P327, DOI 10.1016/S1262-3636(07)70201-X
   Brandou F, 2003, DIABETES METAB, V29, P20, DOI 10.1016/S1262-3636(07)70003-4
   Buchan DS, 2011, AM J HUM BIOL, V23, P517, DOI 10.1002/ajhb.21166
   Burgomaster KA, 2005, J APPL PHYSIOL, V98, P1985, DOI 10.1152/japplphysiol.01095.2004
   Burgomaster KA, 2008, J PHYSIOL-LONDON, V586, P151, DOI 10.1113/jphysiol.2007.142109
   Burns SF, 2012, INT J SPORT NUTR EXE, V22, P47, DOI 10.1123/ijsnem.22.1.47
   Cohen J., 1988, STAT POWER ANAL BEHA
   Corpeleijn E, 2009, OBES REV, V10, P178, DOI 10.1111/j.1467-789X.2008.00544.x
   Crisp NA, 2012, METABOLISM, V61, P1280, DOI 10.1016/j.metabol.2012.02.009
   Duncan GE, 1998, PEDIATR EXERC SCI, V10, P110, DOI 10.1123/pes.10.2.110
   Ekelund U, 2007, DIABETOLOGIA, V50, P1832, DOI 10.1007/s00125-007-0762-5
   FRAYN KN, 1983, J APPL PHYSIOL, V55, P628
   Gibala MJ, 2006, J PHYSIOL-LONDON, V575, P901, DOI 10.1113/jphysiol.2006.112094
   Gibala MJ, 2012, J PHYSIOL-LONDON, V590, P1077, DOI 10.1113/jphysiol.2011.224725
   HEBESTREIT H, 1993, J APPL PHYSIOL, V74, P2875
   Hopkins WG, 2007, SPORTSCIENCE, V11, P16
   Hopkins WG, 2009, MED SCI SPORT EXER, V41, P3, DOI 10.1249/MSS.0b013e31818cb278
   Jacobs RA, 2013, J APPL PHYSIOL, V115, P785, DOI 10.1152/japplphysiol.00445.2013
   Janssen I, 2010, INT J BEHAV NUTR PHY, V7, DOI 10.1186/1479-5868-7-40
   Jones AM, 2000, SPORTS MED, V29, P373, DOI 10.2165/00007256-200029060-00001
   Kessler HS, 2012, SPORTS MED, V42, P489, DOI 10.2165/11630910-000000000-00000
   Kim JY, 2000, AM J PHYSIOL-ENDOC M, V279, pE1039
   Macpherson REK, 2011, MED SCI SPORT EXER, V43, P115, DOI 10.1249/MSS.0b013e3181e5eacd
   McKay BR, 2009, J APPL PHYSIOL, V107, P128, DOI 10.1152/japplphysiol.90828.2008
   McManus AM, 2005, INT J SPORTS MED, V26, P781, DOI 10.1055/s-2005-837438
   McNarry MA, 2011, APPL PHYSIOL NUTR ME, V36, P344, DOI [10.1139/h11-019, 10.1139/H11-019]
   Metcalf BS, 2008, ARCH DIS CHILD, V93, P772, DOI 10.1136/adc.2007.135012
   Mirwald RL, 2002, MED SCI SPORT EXER, V34, P689, DOI 10.1097/00005768-200204000-00020
   Pagliassotti MJ, 1997, ANN NY ACAD SCI, V827, P431, DOI 10.1111/j.1749-6632.1997.tb51853.x
   Riddoch CJ, 2007, ARCH DIS CHILD, V92, P963, DOI 10.1136/adc.2006.112136
   ROMIJN JA, 1992, AM J PHYSIOL, V263, pE64
   ROWLAND TW, 1995, PEDIATRICS, V96, P654
   Sherar LB, 2007, MED SCI SPORT EXER, V39, P830, DOI 10.1249/mss.0b013e3180335c3c
   Souissi H, 2012, PEDIATR EXERC SCI, V24, P84, DOI 10.1123/pes.24.1.84
   Sperlich B, 2011, J STRENGTH COND RES, V25, P1271, DOI 10.1519/JSC.0b013e3181d67c38
   Wasserman K., 2005, PRINCIPLES EXERCISE
   Welsman J, 2005, EUR J APPL PHYSIOL, V94, P228, DOI 10.1007/s00421-004-1300-5
   Whyte LJ, 2010, METABOLISM, V59, P1421, DOI 10.1016/j.metabol.2010.01.002
   Williams CA, 2000, BRIT J SPORT MED, V34, P168, DOI 10.1136/bjsm.34.3.168
   Zakrzewski J, 2011, PEDIATR EXERC SCI, V23, P122, DOI 10.1123/pes.23.1.122
NR 51
TC 23
Z9 24
U1 1
U2 46
PU TAYLOR & FRANCIS LTD
PI ABINGDON
PA 2-4 PARK SQUARE, MILTON PARK, ABINGDON OR14 4RN, OXON, ENGLAND
SN 0264-0414
EI 1466-447X
J9 J SPORT SCI
JI J. Sports Sci.
PD MAY 9
PY 2014
VL 32
IS 8
BP 757
EP 765
DI 10.1080/02640414.2013.853132
PG 9
WC Sport Sciences
SC Sport Sciences
GA AC1RY
UT WOS:000332275000006
PM 24404861
OA Green Accepted
DA 2021-05-17
ER

PT J
AU Shaban, N
   Kenno, KA
   Milne, KJ
AF Shaban, N.
   Kenno, K. A.
   Milne, K. J.
TI The effects of a 2 week modified high intensity interval training
   program on the homeostatic model of insulin resistance (HOMA-IR) in
   adults with type 2 diabetes
SO JOURNAL OF SPORTS MEDICINE AND PHYSICAL FITNESS
LA English
DT Article
DE Exercise; Diabetes mellitus; Insulin resistance
ID HUMAN SKELETAL-MUSCLE; SPRINT INTERVAL; EXERCISE; HYPERGLYCEMIA;
   PREVALENCE; CAPACITY; HUMANS
AB Aim. High intensity interval training (HIIT) induces similar metabolic adaptations to traditional steady state aerobic exercise training. Until recently, most HIIT studies have examined maximum efforts in healthy populations. The current study aimed to examine the effects of a 2 week modified HIIT program on the homeostatic model of insulin resistance (HOMA-IR) in individuals with type 2 diabetes (T2D). It was hypothesized that HIIT would improve HOMA-IR.
   Methods. Nine individuals with T2D (age=40.2 +/- 9.7 y; BMI=33.9 +/- 5.3; fasting plasma glucose [FPG]=8.7 +/- 2.9 mmol/L; HbA1C=7.3 +/- 1.2 %; [mean +/- SD]) performed 6 individualized training sessions of HIIT (4x30 seconds at 100% of estimated maximum workload followed by 4 minutes of active rest) over 2 weeks. HOMA-IR was calculated from FPG and serum insulin and compared against a prior 2 week baseline period.
   Results. Blood glucose was reduced immediately after each HIIT session (P<0.05). Anthropometrics, FPG, serum insulin, and HOMA-IR were unchanged after training. However, 6 of the 9 individuals exhibited reduced HOMA-IR values after the training period and there was a significant negative correlation between HOMA-IR value prior to training and change in HOMA-IR after HIIT.
   Conclusion. These observations tend to support the positive health benefits of HITT for individuals with T2D reported in recently published data using a modified HIIT protocol. However, they suggest that the magnitude of the disease should be assessed when examining the effects of exercise interventions in individuals with T2D.
C1 [Shaban, N.; Kenno, K. A.; Milne, K. J.] Univ Windsor, Fac Human Kinet, Dept Kinesiol, Windsor, ON N9B 3P4, Canada.
RP Milne, KJ (corresponding author), Univ Windsor, Fac Human Kinet, Dept Kinesiol, HK107, Windsor, ON N9B 3P4, Canada.
EM kjmilne@uwindsor.ca
CR Babraj JA, 2009, BMC ENDOCR DISORD, V9, DOI 10.1186/1472-6823-9-3
   Bonora E, 2002, DIABETES CARE, V25, P1135, DOI 10.2337/diacare.25.7.1135
   Burgomaster KA, 2005, J APPL PHYSIOL, V98, P1985, DOI 10.1152/japplphysiol.01095.2004
   Burgomaster KA, 2008, J PHYSIOL-LONDON, V586, P151, DOI 10.1113/jphysiol.2007.142109
   Burgomaster KA, 2007, AM J PHYSIOL-REG I, V292, pR1970, DOI 10.1152/ajpregu.00503.2006
   Burgomaster KA, 2006, J APPL PHYSIOL, V100, P2041, DOI 10.1152/japplphysiol.01220.2005
   Gillen JB, 2012, DIABETES OBES METAB, V14, P575, DOI 10.1111/j.1463-1326.2012.01564.x
   Godin G., 1994, AM J HLTH PROMOT, V8, P279, DOI [DOI 10.4278/0890-1171-8.4.279, 10.4278/0890-1171-8.4.279]
   Lakka TA, 2007, APPL PHYSIOL NUTR ME, V32, P76, DOI 10.1139/h06-113
   Little JP, 2011, J APPL PHYSIOL, V111, P1554, DOI 10.1152/japplphysiol.00921.2011
   Shaw JE, 2010, DIABETES RES CLIN PR, V87, P4, DOI 10.1016/j.diabres.2009.10.007
   Wallace TM, 2004, DIABETES CARE, V27, P1487, DOI 10.2337/diacare.27.6.1487
   Wild S, 2004, DIABETES CARE, V27, P1047, DOI 10.2337/diacare.27.5.1047
NR 13
TC 38
Z9 44
U1 2
U2 84
PU EDIZIONI MINERVA MEDICA
PI TURIN
PA CORSO BRAMANTE 83-85 INT JOURNALS DEPT., 10126 TURIN, ITALY
SN 0022-4707
EI 1827-1928
J9 J SPORT MED PHYS FIT
JI J. Sports Med. Phys. Fit.
PD APR
PY 2014
VL 54
IS 2
BP 203
EP 209
PG 7
WC Sport Sciences
SC Sport Sciences
GA AE0LS
UT WOS:000333658400010
PM 24509992
DA 2021-05-17
ER

PT J
AU Dalzill, C
   Nigam, A
   Juneau, M
   Guilbeault, V
   Latour, E
   Mauriege, P
   Gayda, M
AF Dalzill, Claudie
   Nigam, Anil
   Juneau, Martin
   Guilbeault, Valerie
   Latour, Elise
   Mauriege, Pascale
   Gayda, Mathieu
TI Intensive Lifestyle Intervention Improves Cardiometabolic and Exercise
   Parameters in Metabolically Healthy Obese and Metabolically Unhealthy
   Obese Individuals
SO CANADIAN JOURNAL OF CARDIOLOGY
LA English
DT Article
ID BODY-MASS INDEX; WEIGHT-LOSS; FOLLOW-UP; CARDIOVASCULAR-DISEASE;
   MEDITERRANEAN DIET; ALL-CAUSE; RISK; ADULTS; MORTALITY; DEATH
AB Background: The effects of an intensive lifestyle intervention including Mediterranean diet nutritional counselling and high-intensity interval training (HIIT) on body composition, cardiometabolic, and exercise parameters were studied in metabolically unhealthy obese (NMHO) and metabolically healthy but obese (MHO) subjects.
   Methods: Fifty-five MHO (51 +/- 8 years; waist circumference, 109 +/- 13 cm) and 79 NMHO subjects (54 +/- 9 years; waist circumference, 112 +/- 13 cm) participated in an intensive lifestyle modification program based on Mediterranean diet nutritional counselling and HIIT 2-3 times per week. Body composition, cardiometabolic, and exercise parameters were measured at baseline and after 9 months.
   Results: Initially, MHO patients had a lower blood pressure (BP), fasting glycemia, triglycerides, and a higher high-density lipoprotein cholesterol and peak oxygen uptake (VO2 peak) (P < 0.05) vs NMHO patients. Body mass (P < 0.05), waist circumference (P < 0.0001), total and trunk fat mass (P < 0.001), systolic and diastolic BP (P < 0.001), fasting glucose (P < 0.0001), insulin sensitivity (P < 0.05), VO2 peak and muscle endurance (P < 0.0001) were similarly improved in both groups after the program. Prevalence of NMHO was reduced by 17.91% (P < 0.01) after the program. Similar improvements in body composition, BP, and exercise parameters were found for MHO and NMHO men and women (P < 0.05). In all patients, improvement of VO2 peak was negatively correlated with improvements in body composition, systolic blood pressure, and resting heart rate (HR) (R = -0.61 to -0.24; P < 0.05).
   Conclusions: A long-term intensive lifestyle program including Mediterranean diet nutritional counselling and HIIT is an appropriate intervention in MHO and NMHO subjects with similar potential clinical health benefits including an improved body composition, BP, fasting glycemia, insulin sensitivity, VO2 peak, and muscle endurance.
C1 [Dalzill, Claudie; Nigam, Anil; Juneau, Martin; Guilbeault, Valerie; Latour, Elise; Gayda, Mathieu] Montreal Heart Inst, Cardiovasc Prevent & Rehabil Ctr Ctr EPIC, Montreal, PQ H1T 1N6, Canada.
   [Dalzill, Claudie; Nigam, Anil; Juneau, Martin; Guilbeault, Valerie; Latour, Elise; Gayda, Mathieu] Univ Montreal, Montreal, PQ, Canada.
   [Dalzill, Claudie; Nigam, Anil; Juneau, Martin; Gayda, Mathieu] Montreal Heart Inst, Res Ctr, Montreal, PQ H1T 1N6, Canada.
   [Dalzill, Claudie; Nigam, Anil; Juneau, Martin; Gayda, Mathieu] Univ Montreal, Dept Med, Montreal, PQ H3C 3J7, Canada.
   [Mauriege, Pascale] Univ Laval, Dept Kinesiol, Laval, PQ, Canada.
RP Gayda, M (corresponding author), Montreal Heart Inst, Cardiovasc Prevent & Rehabil Ctr Ctr EPIC, 5055 St Zotique St East, Montreal, PQ H1T 1N6, Canada.
EM mathieu.gayda@icm-mhi.org
RI Gayda, Mathieu/U-8520-2019
OI Gayda, Mathieu/0000-0003-1721-2299
FU EPIC Foundation; Montreal Heart Institute Foundation
FX Supported by the EPIC Foundation and Montreal Heart Institute
   Foundation.
CR Arnlov J, 2010, CIRCULATION, V121, P230, DOI 10.1161/CIRCULATIONAHA.109.887521
   Arsenault BJ, 2009, ATHEROSCLEROSIS, V207, P530, DOI 10.1016/j.atherosclerosis.2009.05.009
   Berentzen TL, 2010, PLOS ONE, V5, DOI 10.1371/journal.pone.0013097
   Calori G, 2011, DIABETES CARE, V34, P210, DOI 10.2337/dc10-0665
   Cornier MA, 2011, CIRCULATION, V124, P1996, DOI 10.1161/CIR.0b013e318233bc6a
   de Gonzalez AB, 2010, NEW ENGL J MED, V363, P2211, DOI 10.1056/NEJMoa1000367
   Drigny J., 2013, Annals of Physical and Rehabilitation Medicine, V56, P356, DOI 10.1016/j.rehab.2013.03.005
   Estruch R, 2013, NEW ENGL J MED, V368, P1279, DOI 10.1056/NEJMoa1200303
   Flegal KM, 2012, JAMA-J AM MED ASSOC, V307, P491, DOI 10.1001/jama.2012.39
   Gayda M, 2008, NUTR METAB CARDIOVAS, V18, P142, DOI 10.1016/j.numecd.2006.07.003
   Gremeaux V, 2012, AM J PHYS MED REHAB, V91, P941, DOI 10.1097/PHM.0b013e3182643ce0
   Janiszewski PM, 2010, DIABETES CARE, V33, P1957, DOI 10.2337/dc10-0547
   Jouven X, 2005, NEW ENGL J MED, V352, P1951, DOI 10.1056/NEJMoa043012
   Kantartzis K, 2011, DIABETOLOGIA, V54, P864, DOI 10.1007/s00125-010-2006-3
   Karelis AD, 2008, DIABETOLOGIA, V51, P1752, DOI 10.1007/s00125-008-1038-4
   Karelis AD, 2005, J CLIN ENDOCR METAB, V90, P4145, DOI 10.1210/jc.2005-0482
   Katzmarzyk PT, 2013, OBESITY, V21, P1070, DOI 10.1002/oby.20151
   Kuk JL, 2009, DIABETES CARE, V32, P2297, DOI 10.2337/dc09-0574
   Landaeta-Diaz L, 2013, EUR J PREV CARDIOL, V20, P555, DOI 10.1177/2047487312445000
   Laukkanen JA, 2010, J AM COLL CARDIOL, V56, P1476, DOI 10.1016/j.jacc.2010.05.043
   Meigs JB, 2006, J CLIN ENDOCR METAB, V91, P2906, DOI 10.1210/jc.2006-0594
   Mora S, 2003, JAMA-J AM MED ASSOC, V290, P1600, DOI 10.1001/jama.290.12.1600
   Nguyen T, 2012, CAN J CARDIOL, V28, P326, DOI 10.1016/j.cjca.2012.01.001
   Ortega FB, 2013, EUR HEART J, V34, P390, DOI 10.1093/eurheartj/ehs174
   Panzer C, 2002, DIABETES, V51, P803, DOI 10.2337/diabetes.51.3.803
   Pischon T, 2008, NEW ENGL J MED, V359, P2105, DOI 10.1056/NEJMoa0801891
   Primeau V, 2011, INT J OBESITY, V35, P971, DOI 10.1038/ijo.2010.216
   Roussel M, 2009, MENOPAUSE, V16, P566, DOI 10.1097/gme.0b013e31818d4137
   Ruiz JR, 2013, ANN NUTR METAB, V62, P223, DOI 10.1159/000345026
   Schjerve IE, 2008, CLIN SCI, V115, P283, DOI 10.1042/CS20070332
   Shai I, 2008, NEW ENGL J MED, V359, P229, DOI 10.1056/NEJMoa0708681
   Shea MK, 2010, J GERONTOL A-BIOL, V65, P519, DOI 10.1093/gerona/glp217
   Shin MJ, 2006, INT J OBESITY, V30, P1529, DOI 10.1038/sj.ijo.0803304
   Siervo M, 2012, J AM COLL NUTR, V31, P79, DOI 10.1080/07315724.2012.10720012
   St-Pierre AC, 2005, CAN MED ASSOC J, V172, P1301, DOI 10.1503/cmaj.1040834
   Tjonna AE, 2008, CIRCULATION, V118, P346, DOI 10.1161/CIRCULATIONAHA.108.772822
   Villareal DT, 2011, NEW ENGL J MED, V364, P1218, DOI 10.1056/NEJMoa1008234
   Vincent HK, 2012, PM&R, V4, pS59, DOI 10.1016/j.pmrj.2012.01.005
   Whitlock G, 2009, LANCET, V373, P1083, DOI 10.1016/S0140-6736(09)60318-4
   Wildman RP, 2008, ARCH INTERN MED, V168, P1617, DOI 10.1001/archinte.168.15.1617
   Wing R, 2013, NEW ENGL J MED, V369, P145, DOI 10.1056/NEJMoa1212914
   Zhang C, 2008, CIRCULATION, V117, P1658, DOI 10.1161/CIRCULATIONAHA.107.739714
NR 42
TC 54
Z9 54
U1 1
U2 53
PU ELSEVIER SCIENCE INC
PI NEW YORK
PA STE 800, 230 PARK AVE, NEW YORK, NY 10169 USA
SN 0828-282X
EI 1916-7075
J9 CAN J CARDIOL
JI Can. J. Cardiol.
PD APR
PY 2014
VL 30
IS 4
BP 434
EP 440
DI 10.1016/j.cjca.2013.11.033
PG 7
WC Cardiac & Cardiovascular Systems
SC Cardiovascular System & Cardiology
GA AD7QJ
UT WOS:000333459100010
PM 24561010
DA 2021-05-17
ER

PT J
AU Koufaki, P
   Mercer, TH
   George, KP
   Nolan, J
AF Koufaki, Pelagia
   Mercer, Thomas H.
   George, Keith P.
   Nolan, James
TI LOW-VOLUME HIGH-INTENSITY INTERVAL TRAINING VS CONTINUOUS AEROBIC
   CYCLING IN PATIENTS WITH CHRONIC HEART FAILURE: A PRAGMATIC RANDOMISED
   CLINICAL TRIAL OF FEASIBILITY AND EFFECTIVENESS
SO JOURNAL OF REHABILITATION MEDICINE
LA English
DT Article
DE exercise therapy; heart disease; gait; physical fitness; heart rate
   variability
ID PERCUTANEOUS CORONARY INTERVENTION; CONTINUOUS MODERATE EXERCISE;
   RATE-VARIABILITY; CARDIOVASCULAR PREVENTION; CARDIAC REHABILITATION;
   EUROPEAN ASSOCIATION; BYPASS SURGERY; CAPACITY; ACTIVATION; SUPERIOR
AB Objectives: The health benefits of high-intensity interval training in cardiac rehabilitation warrant further research. We compared the effectiveness of low-volume high-intensity interval training vs continuous aerobic exercise training in chronic heart failure.
   Design/Settings: Unblinded, two arm parallel design with random assignment to exercise interventions in out-patient hospital rehabilitation gym.
   Methods: Patients with signs of chronic heart failure and ejection fraction < 45%, (mean age: 59.1 years (standard deviation (SD) 8.6); 3 women) completed 6 months of exercise using continuous aerobic exercise training (n=9) or high-intensity interval training (n=8). Cardiorespiratory fitness was determined during cycle ergometry using respiratory gas exchange analysis. Functional capacity was assessed via sit-to-stand and gait speed. Quality of life was assessed using the MOS Short-Form 36 and Minnesota living with heart failure questionnaires. Cardiac autonomic regulation was assessed using Heart Rate Variability.
   Results: Analysis of Covariance revealed significant time effects but no group x time interactions for exercise and functional capacity outcomes. Peak oxygen uptake (VO2peak) improved by a mean of 14.9% (SD 16.3%) from baseline and by 22% (SD 28.3) at ventilatory threshold in both groups. Sit-to-stand (11.9 (SD 11%)) and gait speed (16.0 (SD 19%)) improved similarly in both groups. No changes in quality of life or heart rate variability were noted. Training adaptations in high-intensity interval training were achieved despite a significantly reduced time commitment and total work volume compared to continuous aerobic exercise training.
   Conclusion: Low-volume high-intensity interval training is a feasible and well tolerated training modality in cardiac rehabilitation settings, but is not more effective than continuous aerobic exercise training.
C1 [Koufaki, Pelagia; Mercer, Thomas H.] Queen Margaret Univ Edinburgh, Sch Hlth Sci, Edinburgh, Midlothian, Scotland.
   [George, Keith P.] Liverpool John Moores Univ, Res Inst Sport & Exercise Sci, Liverpool L3 5UX, Merseyside, England.
   [Nolan, James] Univ Hosp North Staffordshire, Dept Cardiol, Stoke On Trent, Staffs, England.
RP Koufaki, P (corresponding author), Queen Margaret Univ, Sch Hlth Sci, Edinburgh EH21 6UU, Midlothian, Scotland.
EM Pkoufaki@qmu.ac.uk
FU West Midlands RD (LORS), UK [895WRD/38/032]
FX This work was funded, in part, by a research grant from West Midlands
   R&D (LORS), UK with registration number 895WRD/38/032. We would also
   like to thank Ms Julie Machin and Ms Angela Mason, research and heart
   failure nurses, for their invaluable assistance with patient liaison,
   recruitment, exercise supervison and overall patient care.
CR Aamot IL, 2013, EUR J PREV CARD 0423
   ALBENTOSA M, 1994, AQUACULTURE, V126, P315, DOI 10.1016/0044-8486(94)90048-5
   Buchheit M, 2005, MED SCI SPORT EXER, V37, P1530, DOI 10.1249/01.mss.0000177556.05081.77
   Centre for Evaluation and monitor, WEB BAS RES INT
   Cider A, 1997, SCAND J REHABIL MED, V29, P121
   Davies EJ, 2010, COCHRANE DB SYST REV, DOI 10.1002/14651858.CD003331.pub3
   Davies EJ, 2010, EUR J HEART FAIL, V12, P706, DOI 10.1093/eurjhf/hfq056
   Durlak JA, 2009, J PEDIATR PSYCHOL, V34, P917, DOI 10.1093/jpepsy/jsp004
   Gademan MGJ, 2007, J CARD FAIL, V13, P294, DOI 10.1016/j.cardfail.2006.12.006
   Gibala MJ, 2012, J PHYSIOL-LONDON, V590, P1077, DOI 10.1113/jphysiol.2011.224725
   Guiraud T, 2010, EUR J APPL PHYSIOL, V108, P733, DOI 10.1007/s00421-009-1287-z
   Hwang CL, 2011, J CARDIOPULM REHABIL, V31, P378, DOI 10.1097/HCR.0b013e31822f16cb
   Kessler HS, 2012, SPORTS MED, V42, P489, DOI 10.2165/11630910-000000000-00000
   Larsen AI, 2004, EUR J CARDIOV PREV R, V11, P162, DOI 10.1097/01.hjr.0000124214.21584.bb
   Laukkanen JA, 2006, HEART, V92, P1219, DOI 10.1136/hrt.2005.077487
   Malfatto G, 2002, EUR J HEART FAIL, V4, P159, DOI 10.1016/S1388-9842(01)00221-5
   McKelvie RS, 2002, AM HEART J, V144, P23, DOI 10.1067/mhj.2002.123310
   Mercer TH, 1998, NEPHROL DIAL TRANSPL, V13, P2023, DOI 10.1093/ndt/13.8.2023
   MEYER K, 1990, CLIN CARDIOL, V13, P851, DOI 10.1002/clc.4960131208
   Meyer K, 1999, AM J CARDIOL, V83, P1537, DOI 10.1016/S0002-9149(99)00143-5
   Meyer K, 1997, MED SCI SPORT EXER, V29, P306, DOI 10.1097/00005768-199703000-00004
   Mezzani A, 2012, J CARDIOPULM REHABIL, V32, P327, DOI 10.1097/HCR.0b013e3182757050
   Moholdt TT, 2009, AM HEART J, V158, P1031, DOI 10.1016/j.ahj.2009.10.003
   Munk PS, 2010, INT J CARDIOL, V145, P312, DOI 10.1016/j.ijcard.2009.11.015
   Munk PS, 2009, AM HEART J, V158, P734, DOI 10.1016/j.ahj.2009.08.021
   Myers J, 2002, NEW ENGL J MED, V346, P793, DOI 10.1056/NEJMoa011858
   Nilsson BB, 2008, AM J CARDIOL, V102, P1361, DOI 10.1016/j.amjcard.2008.07.016
   Nolan J, 1998, CIRCULATION, V98, P1510, DOI 10.1161/01.CIR.98.15.1510
   Piepoli MF, 2010, EUR J CARDIOV PREV R, V17, P1, DOI 10.1097/HJR.0b013e3283313592
   Rector T., 1987, HEART FAIL, V3, P198, DOI DOI 10.1177/1474515111435605
   Roche F, 2001, CLIN PHYSIOL, V21, P335, DOI 10.1046/j.1365-2281.2001.00328.x
   Rognmo O, 2004, EUR J CARDIOV PREV R, V11, P216, DOI 10.1097/01.hjr.0000131677.96762.0c
   Roveda F, 2003, J AM COLL CARDIOL, V42, P854, DOI 10.1016/S0735-1097(03)00831-3
   Selig SE, 2004, J CARD FAIL, V10, P21, DOI 10.1016/S1071-9164(03)00583-9
   Tjonna AE, 2008, CIRCULATION, V118, P346, DOI 10.1161/CIRCULATIONAHA.108.772822
   Tyni-Lenne R, 2001, EUR J HEART FAIL, V3, P47, DOI 10.1016/S1388-9842(00)00087-8
   Warburton DER, 2005, AM J CARDIOL, V95, P1080, DOI 10.1016/j.amjcard.2004.12.063
   Ware JE, 1994, SF 36 PHYS MENTAL HL
   Wisloff U, 2007, CIRCULATION, V115, P3086, DOI 10.1161/CIRCULATIONAHA.106.675041
NR 39
TC 27
Z9 30
U1 0
U2 51
PU FOUNDATION REHABILITATION INFORMATION
PI UPPSALA
PA TRADGARDSGATAN 14, UPPSALA, SE-753 09, SWEDEN
SN 1650-1977
EI 1651-2081
J9 J REHABIL MED
JI J. Rehabil. Med.
PD APR
PY 2014
VL 46
IS 4
BP 348
EP 356
DI 10.2340/16501977-1278
PG 9
WC Rehabilitation; Sport Sciences
SC Rehabilitation; Sport Sciences
GA AE7CR
UT WOS:000334154800009
PM 24448650
OA DOAJ Gold, Green Published
DA 2021-05-17
ER

PT J
AU Gillen, JB
   Gibala, MJ
AF Gillen, Jenna B.
   Gibala, Martin J.
TI Is high-intensity interval training a time-efficient exercise strategy
   to improve health and fitness?
SO APPLIED PHYSIOLOGY NUTRITION AND METABOLISM
LA English
DT Article
DE interval training; exercise intensity; training adaptations
ID HUMAN SKELETAL-MUSCLE; TERM SPRINT INTERVAL; LOW-VOLUME;
   PHYSICAL-ACTIVITY; ENDURANCE; HYPERGLYCEMIA; ADAPTATIONS; METABOLISM;
   CAPACITY; ADULTS
AB Growing research suggests that high-intensity interval training (HIIT) is a time-efficient exercise strategy to improve cardiorespiratory and metabolic health. "All out" HIIT models such as Wingate-type exercise are particularly effective, but this type of training may not be safe, tolerable or practical for many individuals. Recent studies, however, have revealed the potential for other models of HIIT, which may be more feasible but are still time-efficient, to stimulate adaptations similar to more demanding low-volume HIIT models and high-volume endurance-type training. As little as 3 HIIT sessions per week, involving <= 10 min of intense exercise within a time commitment of <= 30 min per session, including warm-up, recovery between intervals and cool down, has been shown to improve aerobic capacity, skeletal muscle oxidative capacity, exercise tolerance and markers of disease risk after only a few weeks in both healthy individuals and people with cardiometabolic disorders. Additional research is warranted, as studies conducted have been relatively short-term, with a limited number of measurements performed on small groups of subjects. However, given that "lack of time" remains one of the most commonly cited barriers to regular exercise participation, low-volume HIIT is a time-efficient exercise strategy that warrants consideration by health practitioners and fitness professionals.
C1 [Gillen, Jenna B.; Gibala, Martin J.] McMaster Univ, Dept Kinesiol, Hamilton, ON L8S 4K1, Canada.
RP Gibala, MJ (corresponding author), McMaster Univ, Dept Kinesiol, 1280 Main St West, Hamilton, ON L8S 4K1, Canada.
EM gibalam@mcmaster.ca
RI Zuhaili, Muhammad/X-7980-2018
OI Zuhaili, Muhammad/0000-0001-9470-2860
CR Astorino TA, 2012, J STRENGTH COND RES, V26, P138, DOI 10.1519/JSC.0b013e318218dd77
   Babraj JA, 2009, BMC ENDOCR DISORD, V9, DOI 10.1186/1472-6823-9-3
   Bartlett JD, 2011, J SPORT SCI, V29, P547, DOI 10.1080/02640414.2010.545427
   Boutcher S. H., 2011, Journal of Obesity, V2011, P868305, DOI 10.1155/2011/868305
   Burgomaster KA, 2005, J APPL PHYSIOL, V98, P1985, DOI 10.1152/japplphysiol.01095.2004
   Burgomaster KA, 2008, J PHYSIOL-LONDON, V586, P151, DOI 10.1113/jphysiol.2007.142109
   Burgomaster KA, 2007, AM J PHYSIOL-REG I, V292, pR1970, DOI 10.1152/ajpregu.00503.2006
   Burgomaster KA, 2006, J APPL PHYSIOL, V100, P2041, DOI 10.1152/japplphysiol.01220.2005
   Colley Rachel C, 2011, Health Rep, V22, P7
   Currie KD, 2013, MED SCI SPORT EXER, V45, P1436, DOI 10.1249/MSS.0b013e31828bbbd4
   Garber CE, 2011, MED SCI SPORT EXER, V43, P1334, DOI 10.1249/MSS.0b013e318213fefb
   Gibala MJ, 2006, J PHYSIOL-LONDON, V575, P901, DOI 10.1113/jphysiol.2006.112094
   Gillen JB, 2012, DIABETES OBES METAB, V14, P575, DOI 10.1111/j.1463-1326.2012.01564.x
   GILLEN JB, 2013, OBESITY IN PRESS, DOI DOI 10.1002/0BY.20379.PMID:23723099
   Hazell TJ, 2012, INT J SPORT NUTR EXE, V22, P276, DOI 10.1123/ijsnem.22.4.276
   Hazell TJ, 2010, EUR J APPL PHYSIOL, V110, P153, DOI 10.1007/s00421-010-1474-y
   Heydari M, 2012, J OBES, V2012, DOI 10.1155/2012/480467
   Heydari M, 2013, CLIN AUTON RES, V23, P57, DOI 10.1007/s10286-012-0179-1
   Hood MS, 2011, MED SCI SPORT EXER, V43, P1849, DOI 10.1249/MSS.0b013e3182199834
   Jakeman J, 2012, APPL PHYSIOL NUTR ME, V37, P976, DOI [10.1139/h2012-083, 10.1139/H2012-083]
   Little JP, 2011, J APPL PHYSIOL, V111, P1554, DOI 10.1152/japplphysiol.00921.2011
   Little JP, 2010, J PHYSIOL-LONDON, V588, P1011, DOI 10.1113/jphysiol.2009.181743
   McRae G, 2012, APPL PHYSIOL NUTR ME, V37, P1124, DOI [10.1139/H2012-093, 10.1139/h2012-093]
   Metcalfe RS, 2012, EUR J APPL PHYSIOL, V112, P2767, DOI 10.1007/s00421-011-2254-z
   Rakobowchuk M, 2008, AM J PHYSIOL-REG I, V295, pR236, DOI 10.1152/ajpregu.00069.2008
   Richards JC, 2010, J PHYSIOL-LONDON, V588, P2961, DOI 10.1113/jphysiol.2010.189886
   Thompson PD, 2007, CIRCULATION, V115, P2358, DOI 10.1161/CIRCULATIONAHA.107.181485
   Trapp EG, 2008, INT J OBESITY, V32, P684, DOI 10.1038/sj.ijo.0803781
   Tremblay MS, 2011, APPL PHYSIOL NUTR ME, V36, P36, DOI 10.1139/H11-009
   Trost SG, 2002, MED SCI SPORT EXER, V34, P1996, DOI 10.1097/00005768-200212000-00020
   Warburton DER, 2011, APPL PHYSIOL NUTR ME, V36, pS266, DOI [10.1139/H11-062, 10.1139/h11-062]
   Whyte LJ, 2010, METABOLISM, V59, P1421, DOI 10.1016/j.metabol.2010.01.002
NR 32
TC 194
Z9 200
U1 4
U2 184
PU CANADIAN SCIENCE PUBLISHING
PI OTTAWA
PA 65 AURIGA DR, SUITE 203, OTTAWA, ON K2E 7W6, CANADA
SN 1715-5312
EI 1715-5320
J9 APPL PHYSIOL NUTR ME
JI Appl. Physiol. Nutr. Metab.
PD MAR
PY 2014
VL 39
IS 3
BP 409
EP 412
DI 10.1139/apnm-2013-0187
PG 4
WC Nutrition & Dietetics; Physiology; Sport Sciences
SC Nutrition & Dietetics; Physiology; Sport Sciences
GA AB7CG
UT WOS:000331946300022
PM 24552392
DA 2021-05-17
ER

PT J
AU Gist, NH
   Fedewa, MV
   Dishman, RK
   Cureton, KJ
AF Gist, Nicholas H.
   Fedewa, Michael V.
   Dishman, Rod K.
   Cureton, Kirk J.
TI Sprint Interval Training Effects on Aerobic Capacity: A Systematic
   Review and Meta-Analysis
SO SPORTS MEDICINE
LA English
DT Review
ID HUMAN SKELETAL-MUSCLE; ALL-CAUSE MORTALITY; CARDIORESPIRATORY FITNESS;
   METABOLIC ADAPTATIONS; PHYSICAL-FITNESS; LOW-VOLUME; PERFORMANCE
   ADAPTATIONS; INTENSITY EXERCISE; HEALTHY; INCREASES
AB Background Sprint interval training (SIT) involving repeated 30-s "all out" efforts have resulted in significantly improved skeletal muscle oxidative capacity, maximal oxygen uptake, and endurance performance. The positive impact of SIT on cardiorespiratory fitness has far-reaching health implications.
   Objective The objective of this study was to perform a systematic review of the literature and meta-analysis to determine the effects of SIT on aerobic capacity.
   Methods A search of the literature was conducted using the key words 'sprint interval training', 'high intensity intermittent training/exercise', 'aerobic capacity', and 'maximal oxygen uptake'. Seventeen effects were analyzed from 16 randomized controlled trials of 318 participants. The mean +/- A standard deviation number of participants was 18.7 +/- A 5.1. Participant age was 23.5 +/- A 4.3 years.
   Results The effect size calculated for all studies indicates that supramaximal-intensity SIT has a small-to-moderate effect (Cohen's d = 0.32, 95 % CI 0.10-0.55; z = 2.79, P < 0.01) on aerobic capacity with an aggregate improvement of similar to 3.6 mL.kg(-1).min(-1) (similar to 8 % increase). The effect is moderate to large in comparison with no-exercise control groups (Cohen's d = 0.69, 95 % CI 0.46-0.93; z = 5.84, P < 0.01) and not different when compared with endurance training control groups (Cohen's d = 0.04, 95 % CI -0.17 to 0.24; z = 0.36, P = 0.72).
   Conclusion SIT improves aerobic capacity in healthy, young people. Relative to continuous endurance training of moderate intensity, SIT presents an equally effective alternative with a reduced volume of activity. This evaluation of effects and analysis of moderating variables consolidates the findings of small-sample studies and contributes to the practical application of SIT to improve cardiorespiratory fitness and health.
C1 [Gist, Nicholas H.; Fedewa, Michael V.; Dishman, Rod K.; Cureton, Kirk J.] Univ Georgia, Dept Kinesiol, Athens, GA 30602 USA.
   [Gist, Nicholas H.] United States Mil Acad, Arvin Cadet Phys Dev Ctr, Dept Phys Educ, West Point, NY 10996 USA.
RP Gist, NH (corresponding author), United States Mil Acad, Arvin Cadet Phys Dev Ctr, Dept Phys Educ, 727 Brewerton Rd, West Point, NY 10996 USA.
EM nicholas.gist@usma.edu
RI Dishman, Rodney/AAG-8047-2019
OI Cureton, Kirk/0000-0003-4917-6587
CR Astorino TA, 2012, J STRENGTH COND RES, V26, P138, DOI 10.1519/JSC.0b013e318218dd77
   Babraj JA, 2009, BMC ENDOCR DISORD, V9, DOI 10.1186/1472-6823-9-3
   Bailey SJ, 2009, J APPL PHYSIOL, V106, P1875, DOI 10.1152/japplphysiol.00144.2009
   Barnett C, 2004, J SCI MED SPORT, V7, P314, DOI 10.1016/S1440-2440(04)80026-4
   Bayati M, 2011, J SPORT SCI MED, V10, P571
   BLAIR SN, 1995, JAMA-J AM MED ASSOC, V273, P1093, DOI 10.1001/jama.273.14.1093
   Blair SN, 1996, JAMA-J AM MED ASSOC, V276, P205, DOI 10.1001/jama.276.3.205
   BLAIR SN, 1989, JAMA-J AM MED ASSOC, V262, P2395, DOI 10.1001/jama.262.17.2395
   Buchan DS, 2011, AM J HUM BIOL, V23, P517, DOI 10.1002/ajhb.21166
   Buchheit M, 2010, INT J SPORT PHYSIOL, V5, P152, DOI 10.1123/ijspp.5.2.152
   Burgomaster KA, 2004, MED SCI SPORT EXER, V36, pS20
   Burgomaster KA, 2005, J APPL PHYSIOL, V98, P1985, DOI 10.1152/japplphysiol.01095.2004
   Burgomaster KA, 2008, J PHYSIOL-LONDON, V586, P151, DOI 10.1113/jphysiol.2007.142109
   Burgomaster KA, 2007, AM J PHYSIOL-REG I, V292, pR1970, DOI 10.1152/ajpregu.00503.2006
   Burgomaster KA, 2006, J APPL PHYSIOL, V100, P2041, DOI 10.1152/japplphysiol.01220.2005
   Carr N, 2011, THESIS ARIZONA STATE
   COCHRAN WG, 1954, BIOMETRICS, V10, P417, DOI 10.2307/3001616
   Cocks M, 2013, J PHYSIOL-LONDON, V591, P641, DOI 10.1113/jphysiol.2012.239566
   Cohen J., 1988, STAT POWER ANAL BEHA
   Creer AR, 2004, INT J SPORTS MED, V25, P92
   Daussin FN, 2008, AM J PHYSIOL-REG I, V295, pR264, DOI 10.1152/ajpregu.00875.2007
   Esfarjani F, 2007, J SCI MED SPORT, V10, P27, DOI 10.1016/j.jsams.2006.05.014
   Farzad B, 2011, J STRENGTH COND RES, V25, P2392, DOI 10.1519/JSC.0b013e3181fb4a33
   Fitzgerald MD, 1997, J APPL PHYSIOL, V83, P160
   Fleg JL, 2005, CIRCULATION, V112, P674, DOI 10.1161/CIRCULATIONAHA.105.545459
   Forbes SC, 2008, APPL PHYSIOL NUTR ME, V33, P1124, DOI 10.1139/H08-099
   Garber CE, 2011, MED SCI SPORT EXER, V43, P1334, DOI 10.1249/MSS.0b013e318213fefb
   Gibala MJ, 2008, EXERC SPORT SCI REV, V36, P58, DOI 10.1097/JES.0b013e318168ec1f
   Gibala MJ, 2006, J PHYSIOL-LONDON, V575, P901, DOI 10.1113/jphysiol.2006.112094
   Gibala MJ, 2012, J PHYSIOL-LONDON, V590, P1077, DOI 10.1113/jphysiol.2011.224725
   Godin G., 1994, AM J HLTH PROMOT, V8, P279, DOI [DOI 10.4278/0890-1171-8.4.279, 10.4278/0890-1171-8.4.279]
   Harmer AR, 2008, DIABETES CARE, V31, P2097, DOI 10.2337/dc08-0329
   Hazell TJ, 2010, EUR J APPL PHYSIOL, V110, P153, DOI 10.1007/s00421-010-1474-y
   Hedges L., 1985, STAT METHODS METAANA
   Higgins JPT, 2003, BRIT MED J, V327, P557, DOI 10.1136/bmj.327.7414.557
   HOLLOSZY JO, 1984, J APPL PHYSIOL, V56, P831
   Iaia FM, 2009, J APPL PHYSIOL, V106, P73, DOI 10.1152/japplphysiol.90676.2008
   Jackson AS, 2009, ARCH INTERN MED, V169, P1781, DOI 10.1001/archinternmed.2009.312
   Kampert JB, 1996, ANN EPIDEMIOL, V6, P452, DOI 10.1016/S1047-2797(96)00059-2
   Kim J, 2011, INT J SPORTS MED, V32, P929, DOI 10.1055/s-0031-1283183
   LaMonte MJ, 2005, CIRCULATION, V112, P505, DOI 10.1161/CIRCULATIONAHA.104.503805
   Laursen PB, 2002, MED SCI SPORT EXER, V34, P1801, DOI 10.1097/00005768-200211000-00017
   Lipsey M.W, 2001, APPL SOCIAL RES METH
   Londeree BR, 1997, MED SCI SPORT EXER, V29, P837, DOI 10.1097/00005768-199706000-00016
   Lynch J, 1996, ARCH INTERN MED, V156, P1307, DOI 10.1001/archinte.156.12.1307
   MacDougall JD, 1998, J APPL PHYSIOL, V84, P2138
   Macpherson REK, 2011, MED SCI SPORT EXER, V43, P115, DOI 10.1249/MSS.0b013e3181e5eacd
   Moher D, 2009, BMJ-BRIT MED J, V339, DOI [10.1136/bmj.b2535, 10.1371/journal.pmed.1000097, 10.1016/j.ijsu.2010.02.007]
   Niklas P, 2010, EUR J APPL PHYSIOL, V110, P597, DOI 10.1007/s00421-010-1544-1
   Reid SM, 2012, MONOGRAPH U W ONTARI
   Rodas G, 2000, EUR J APPL PHYSIOL, V82, P480, DOI 10.1007/s004210000223
   Rosenberg MS, 2005, EVOLUTION, V59, P464, DOI 10.1554/04-602
   Rowan AE, 2012, INT J EXERC SCI, V5, P232
   Sandvei M, 2012, ARCH PHYSIOL BIOCHEM, V118, P139, DOI 10.3109/13813455.2012.677454
   Stepto NK, 1999, MED SCI SPORT EXER, V31, P736, DOI 10.1097/00005768-199905000-00018
   Sui X, 2008, DIABETES CARE, V31, P550, DOI 10.2337/dc07-1870
   Talanian JL, 2007, J APPL PHYSIOL, V102, P1439, DOI 10.1152/japplphysiol.01098.2006
   Tjonna AE, 2008, CIRCULATION, V118, P346, DOI 10.1161/CIRCULATIONAHA.108.772822
   Trilk JL, 2011, EUR J APPL PHYSIOL, V111, P1591, DOI 10.1007/s00421-010-1777-z
   Warburton DER, 2005, AM J CARDIOL, V95, P1080, DOI 10.1016/j.amjcard.2004.12.063
   Whyte LJ, 2010, METABOLISM, V59, P1421, DOI 10.1016/j.metabol.2010.01.002
   Yaffee RA., 1998, ENHANCEMENT RELIABIL, P1
NR 62
TC 143
Z9 152
U1 0
U2 119
PU ADIS INT LTD
PI NORTHCOTE
PA 5 THE WAREHOUSE WAY, NORTHCOTE 0627, AUCKLAND, NEW ZEALAND
SN 0112-1642
EI 1179-2035
J9 SPORTS MED
JI Sports Med.
PD FEB
PY 2014
VL 44
IS 2
BP 269
EP 279
DI 10.1007/s40279-013-0115-0
PG 11
WC Sport Sciences
SC Sport Sciences
GA AA3IH
UT WOS:000330985600008
PM 24129784
DA 2021-05-17
ER

PT J
AU Lunt, H
   Draper, N
   Marshall, HC
   Logan, FJ
   Hamlin, MJ
   Shearman, JP
   Cotter, JD
   Kimber, NE
   Blackwell, G
   Frampton, CMA
AF Lunt, Helen
   Draper, Nick
   Marshall, Helen C.
   Logan, Florence J.
   Hamlin, Michael J.
   Shearman, Jeremy P.
   Cotter, James D.
   Kimber, Nicholas E.
   Blackwell, Gavin
   Frampton, Christopher M. A.
TI High Intensity Interval Training in a Real World Setting: A Randomized
   Controlled Feasibility Study in Overweight Inactive Adults, Measuring
   Change in Maximal Oxygen Uptake
SO PLOS ONE
LA English
DT Article
ID PHYSICAL-ACTIVITY; CARDIORESPIRATORY FITNESS; LOW-VOLUME; EXERCISE;
   ADAPTATIONS; OLDER; RISK; DISEASE; HEALTH; MUSCLE
AB Background: In research clinic settings, overweight adults undertaking HIIT (high intensity interval training) improve their fitness as effectively as those undertaking conventional walking programs but can do so within a shorter time spent exercising. We undertook a randomized controlled feasibility (pilot) study aimed at extending HIIT into a real world setting by recruiting overweight/obese, inactive adults into a group based activity program, held in a community park.
   Methods: Participants were allocated into one of three groups. The two interventions, aerobic interval training and maximal volitional interval training, were compared with an active control group undertaking walking based exercise. Supervised group sessions (36 per intervention) were held outdoors. Cardiorespiratory fitness was measured using VO(2)max (maximal oxygen uptake, results expressed in ml/min/kg), before and after the 12 week interventions.
   Results: On ITT (intention to treat) analyses, baseline (N = 49) and exit (N = 39) VO2 was 25.3+/-4.5 and 25.3+/-3.9, respectively. Participant allocation and baseline/exit VO(2)max by group was as follows: Aerobic interval training N = 16, 24.2+/-4.8/ 25.6+/-4.8; maximal volitional interval training N = 16, 25.0+/-2.8/25.2+/-3.4; walking N = 17, 26.5+/-5.3/25.2+/-3.6. The post intervention change in VO(2)max was +1.01 in the aerobic interval training, 20.06 in the maximal volitional interval training and 21.03 in the walking subgroups. The aerobic interval training subgroup increased VO(2)max compared to walking (p = 0.03). The actual (observed, rather than prescribed) time spent exercising (minutes per week, ITT analysis) was 74 for aerobic interval training, 45 for maximal volitional interval training and 116 for walking (p = 0.001). On descriptive analysis, the walking subgroup had the fewest adverse events.
   Conclusions: In contrast to earlier studies, the improvement in cardiorespiratory fitness in a cohort of overweight/obese participants undertaking aerobic interval training in a real world setting was modest. The most likely reason for this finding relates to reduced adherence to the exercise program, when moving beyond the research clinic setting.
C1 [Lunt, Helen; Logan, Florence J.] Canterbury Dist Hlth Board, Christchurch, New Zealand.
   [Draper, Nick; Marshall, Helen C.; Blackwell, Gavin] Univ Canterbury, Christchurch 1, New Zealand.
   [Hamlin, Michael J.] Lincoln Univ, Lincoln, New Zealand.
   [Shearman, Jeremy P.; Kimber, Nicholas E.] Christchurch Polytech Inst Technol, Christchurch, New Zealand.
   [Cotter, James D.] Univ Otago, Dunedin, New Zealand.
   [Lunt, Helen; Frampton, Christopher M. A.] Univ Otago, Christchurch, New Zealand.
RP Lunt, H (corresponding author), Canterbury Dist Hlth Board, Christchurch, New Zealand.
EM helen.lunt@cdhb.health.nz
RI Hamlin, Michael/D-7513-2018
OI Hamlin, Michael/0000-0001-7941-8554; Kimber, Nick/0000-0002-5323-2767;
   Lunt, Helen/0000-0003-0069-7402; Marshall, Helen/0000-0002-8271-8969
FU DHBRF (District Health Board Research Fund), New Zealand; DHBRF
FX The study was funded by the DHBRF (District Health Board Research Fund),
   New Zealand. The DHBRF is a government funded organization. The funders
   had no role in study design, data collection and analysis, decision to
   publish, or preparation of the manuscript.
CR ATS, 2003, AM J RESP CRIT CARE, V167, P211, DOI 10.1164/rccm.167.2.211
   Bauman AE, 2012, LANCET, V380, P258, DOI 10.1016/S0140-6736(12)60735-1
   BLAIR SN, 1989, JAMA-J AM MED ASSOC, V262, P2395, DOI 10.1001/jama.262.17.2395
   Bouchard C, 2011, J APPL PHYSIOL, V110, P1160, DOI 10.1152/japplphysiol.00973.2010
   Burgomaster KA, 2008, J PHYSIOL-LONDON, V586, P151, DOI 10.1113/jphysiol.2007.142109
   Church TS, 2007, JAMA-J AM MED ASSOC, V297, P2081, DOI 10.1001/jama.297.19.2081
   Church TS, 2010, JAMA-J AM MED ASSOC, V304, P2253, DOI 10.1001/jama.2010.1710
   Colberg SR, 2010, MED SCI SPORT EXER, V42, P2282, DOI 10.1249/MSS.0b013e3181eeb61c
   Courneya KS, 2010, INT J BEHAV NUTR PHY, V7, DOI 10.1186/1479-5868-7-81
   CPMP, 2001, BRIT J CLIN PHARMACO, V52, P223
   Edge J, 2013, EXP PHYSIOL, V98, P481, DOI 10.1113/expphysiol.2012.067603
   Feinman RD, 2009, NUTR METAB, V6, DOI 10.1186/1743-7075-6-1
   Gibala MJ, 2012, J PHYSIOL-LONDON, V590, P1077, DOI 10.1113/jphysiol.2011.224725
   Gibala MJ, 2010, J PHYSIOL-LONDON, V588, P3341, DOI 10.1113/jphysiol.2010.196303
   Gupta S, 2011, CIRCULATION, V123, P1377, DOI 10.1161/CIRCULATIONAHA.110.003236
   Haskell WL, 2007, CIRCULATION, V116, P1081, DOI 10.1161/CIRCULATIONAHA.107.185649
   Heydari M, 2012, J OBES, V2012, DOI 10.1155/2012/480467
   Korkiakangas EE, 2009, HEALTH PROMOT INT, V24, P416, DOI 10.1093/heapro/dap031
   Lee IM, 2012, LANCET, V380, P219, DOI 10.1016/S0140-6736(12)61031-9
   Leitzmann MF, 2007, ARCH INTERN MED, V167, P2453, DOI 10.1001/archinte.167.22.2453
   LERMAN J, 1976, ARCH PHYS MED REHAB, V57, P355
   Linke SE, 2011, ANN BEHAV MED, DOI [10.10007/s12160-011-9279-8, DOI 10.10007/S12160-011-9279-8]
   Martin CK, 2009, ARCH INTERN MED, V169, P269, DOI 10.1001/archinternmed.2008.545
   Murias JM, 2010, J APPL PHYSIOL, V108, P621, DOI 10.1152/japplphysiol.01152.2009
   Nybo L, 2010, MED SCI SPORT EXER, V42, P1951, DOI 10.1249/MSS.0b013e3181d99203
   Sherwood NE, 2000, ANNU REV NUTR, V20, P21, DOI 10.1146/annurev.nutr.20.1.21
   Tjonna AE, 2008, CIRCULATION, V118, P346, DOI 10.1161/CIRCULATIONAHA.108.772822
   Tjonna AE, 2013, PLOS ONE, V8, DOI 10.1371/journal.pone.0065382
   Trost SG, 2002, MED SCI SPORT EXER, V34, P1996, DOI 10.1097/00005768-200212000-00020
   Tudor-Locke C, 2010, INT J BEHAV NUTR PHY, V7, DOI 10.1186/1479-5868-7-60
   Villareal DT, 2011, NEW ENGL J MED, V364, P1218, DOI 10.1056/NEJMoa1008234
   Whaley MH, 2006, ACMS GUID EX TEST PR
   Whitehurst M, 2012, AM J LIFESTYLE MED, V6, P382, DOI 10.1177/1559827612450262
   Wisloff U, 2007, CIRCULATION, V115, P3086, DOI 10.1161/CIRCULATIONAHA.106.675041
   Woods K, 2007, SPORTS MED, V37, P1089, DOI 10.2165/00007256-200737120-00006
NR 35
TC 70
Z9 71
U1 1
U2 66
PU PUBLIC LIBRARY SCIENCE
PI SAN FRANCISCO
PA 1160 BATTERY STREET, STE 100, SAN FRANCISCO, CA 94111 USA
SN 1932-6203
J9 PLOS ONE
JI PLoS One
PD JAN 13
PY 2014
VL 9
IS 1
AR e83256
DI 10.1371/journal.pone.0083256
PG 11
WC Multidisciplinary Sciences
SC Science & Technology - Other Topics
GA 292SL
UT WOS:000329922500006
PM 24454698
OA DOAJ Gold, Green Published
DA 2021-05-17
ER

PT J
AU Zembron-Lacny, A
   Dziubek, W
   Rogowski, L
   Skorupka, E
   Dabrowska, G
AF Zembron-Lacny, A.
   Dziubek, W.
   Rogowski, L.
   Skorupka, E.
   Dabrowska, G.
TI Sarcopenia: Monitoring, Molecular Mechanisms, and Physical Intervention
SO PHYSIOLOGICAL RESEARCH
LA English
DT Review
DE Muscle aging; Low-grade inflammation; Resistance exercise; Interval
   training; Whole-body vibration; Cryotherapy
ID WHOLE-BODY VIBRATION; RESISTANCE EXERCISE; MUSCLE; INFLAMMATION;
   STRENGTH; APOPTOSIS; RESPONSES; ATROPHY; STRESS; HEALTH
AB According to European Working Group on Sarcopenia in Older People (EWGSOP) sarcopenia includes both a loss of muscle strength and a decline in functional quality in addition to the loss of muscle protein mass. In order to develop strategies to prevent and treat sarcopenia, the risk factors and causes of sarcopenia must be identified. Age-related muscle loss is characterized by the contribution of multiple factors, and there is growing evidence for a prominent role of low-grade chronic inflammation in sarcopenia. The elderly who are less physically active are more likely to have lower skeletal muscle mass and strength and are at increased risk of developing sarcopenia. Resistance training added to aerobic exercise or high-intensity interval training promote numerous changes in skeletal muscle, many of which may help to prevent or reverse sarcopenia. In this review, we provided current information on definition and monitoring, molecular mechanisms, and physical intervention to counteract sarcopenia.
C1 [Zembron-Lacny, A.; Skorupka, E.] Univ Zielona Gora, Dept Phys Educ, Al Wojska Polskiego 69, PL-65762 Zielona Gora, Poland.
   [Dziubek, W.; Dabrowska, G.] Univ Sch Phys Educ, Dept Physiotherapy Internal Dis, Wroclaw, Poland.
   [Rogowski, L.] Non Publ Med Coll Wroclaw, Wroclaw, Poland.
   [Dabrowska, G.] Univ Wroclaw, Univ Third Age, PL-50138 Wroclaw, Poland.
RP Zembron-Lacny, A (corresponding author), Univ Zielona Gora, Dept Phys Educ, Al Wojska Polskiego 69, PL-65762 Zielona Gora, Poland.
EM a.zembron-lacny@kwf.uz.zgora.pl
RI Dziubek, Wioletta/N-4492-2018
OI Dziubek, Wioletta/0000-0003-3511-7623; Zembron-Lacny,
   Agnieszka/0000-0001-7596-9850; Rogowski, Lukasz/0000-0001-9747-3098
FU University of Zielona Gora, Poland
FX The work was supported by grant for research from University of Zielona
   Gora, Poland.
CR Aagaard P, 2001, J PHYSIOL-LONDON, V534, P613, DOI 10.1111/j.1469-7793.2001.t01-1-00613.x
   Aagaard P, 2010, SCAND J MED SCI SPOR, V20, P49, DOI 10.1111/j.1600-0838.2009.01084.x
   Abercromby AFJ, 2007, MED SCI SPORT EXER, V39, P1642, DOI 10.1249/mss.0b013e318093f551
   Banfi G, 2010, SPORTS MED, V40, P509, DOI 10.2165/11531940-000000000-00000
   BEAS-JIMENEZ JD, 2011, REV ANDAL MED DEPORT, V4, P158
   Burton LA, 2010, CLIN INTERV AGING, V5, P217
   Cavanagh MM, 2012, CURR OPIN IMMUNOL, V24, P488, DOI 10.1016/j.coi.2012.04.003
   Chabi B, 2008, AGING CELL, V7, P2, DOI 10.1111/j.1474-9726.2007.00347.x
   Chung HY, 2011, J DENT RES, V90, P830, DOI 10.1177/0022034510387794
   Cochrane DJ, 2011, INT J SPORTS MED, V32, P75, DOI 10.1055/s-0030-1268010
   Cooper C, 2013, CALCIFIED TISSUE INT, V93, P201, DOI 10.1007/s00223-013-9757-z
   Cruz-Jentoft AJ, 2010, AGE AGEING, V39, P412, DOI 10.1093/ageing/afq034
   ENOKA RM, 2002, NEUROMECHANICS HUMAN
   Fielding RA, 2011, J AM MED DIR ASSOC, V12, P249, DOI 10.1016/j.jamda.2011.01.003
   Gibala MJ, 2012, J PHYSIOL-LONDON, V590, P1077, DOI 10.1113/jphysiol.2011.224725
   Gunduz F, 2004, PHYSIOL RES, V53, P171
   Janssen I, 2004, J AM GERIATR SOC, V52, P80, DOI 10.1111/j.1532-5415.2004.52014.x
   Jylhava J, 2013, AGING CELL, V12, P388, DOI 10.1111/acel.12058
   KAHN SE, 1990, AM J PHYSIOL, V258, pE937
   Kemmler Wolfgang, 2012, J Aging Res, V2012, P109013, DOI 10.1155/2012/109013
   Koopman R, 2011, SARCOPENIA-AGE-RELATED MUSCLE WASTING AND WEAKNESS: MECHANISMS AND TREATMENTS, P289, DOI 10.1007/978-90-481-9713-2_13
   LEXELL J, 1988, J NEUROL SCI, V84, P275, DOI 10.1016/0022-510X(88)90132-3
   Marini E, 2012, CLIN INTERV AGING, V7, P585, DOI 10.2147/CIA.S38488
   Marzetti E, 2006, EXP GERONTOL, V41, P1234, DOI 10.1016/j.exger.2006.08.011
   Meng SJ, 2010, INT J MOL SCI, V11, P1509, DOI 10.3390/ijms11041509
   Nicastro H, 2011, BRAZ J MED BIOL RES, V44, P1070, DOI [10.1590/S0100-879X2011007500125, 10.1590/S0100-879X2011001100001]
   Peterson Courtney M, 2012, J Aging Res, V2012, P194821, DOI 10.1155/2012/194821
   Peterson MD, 2011, MED SCI SPORT EXER, V43, P249, DOI 10.1249/MSS.0b013e3181eb6265
   Porcari JP, 2002, J STRENGTH COND RES, V16, P165
   Rogan S, 2011, BMC GERIATR, V11, DOI 10.1186/1471-2318-11-72
   Roig M, 2010, EXP GERONTOL, V45, P400, DOI 10.1016/j.exger.2010.03.008
   Rom O, 2012, RAMBAM MAIMONIDES ME, V3, DOI 10.5041/RMMJ.10091
   Sakuma Kunihiro, 2012, J Aging Res, V2012, P251217, DOI 10.1155/2012/251217
   Sakuma K, 2012, INT J ENDOCRINOL, V2012, DOI 10.1155/2012/127362
   Short KR, 2004, AM J PHYSIOL-ENDOC M, V286, pE92, DOI 10.1152/ajpendo.00366.2003
   Spiering BA, 2008, SPORTS MED, V38, P527, DOI 10.2165/00007256-200838070-00001
   Studenski S, 2011, JAMA-J AM MED ASSOC, V305, P50, DOI 10.1001/jama.2010.1923
   Toth MJ, 2006, INT J CARDIOL, V109, P179, DOI 10.1016/j.ijcard.2005.06.006
   Van Kan GA, 2009, J NUTR HEALTH AGING, V13, P708, DOI 10.1007/s12603-009-0201-z
   Visser M, 2002, J GERONTOL A-BIOL, V57, pM326, DOI 10.1093/gerona/57.5.M326
   Whitman SA, 2005, PFLUG ARCH EUR J PHY, V450, P437, DOI 10.1007/s00424-005-1473-8
   Zalewski P, 2013, CRYOBIOLOGY, V66, P295, DOI 10.1016/j.cryobiol.2013.03.006
   Zanchi NE, 2009, EUR J APPL PHYSIOL, V106, P415, DOI 10.1007/s00421-009-1033-6
NR 43
TC 38
Z9 45
U1 0
U2 27
PU ACAD SCIENCES CZECH REPUBLIC, INST PHYSIOLOGY
PI PRAGUE 4
PA VIDENSKA 1083, PRAGUE 4 142 20, CZECH REPUBLIC
SN 0862-8408
EI 1802-9973
J9 PHYSIOL RES
JI Physiol. Res.
PY 2014
VL 63
IS 6
BP 683
EP 691
DI 10.33549/physiolres.932692
PG 9
WC Physiology
SC Physiology
GA AY1SC
UT WOS:000347371200002
PM 25157651
OA DOAJ Gold
DA 2021-05-17
ER

PT J
AU Tew, GA
   Weston, M
   Kothmann, E
   Batterham, AM
   Gray, J
   Kerr, K
   Martin, D
   Nawaz, S
   Yates, D
   Danjoux, G
AF Tew, Garry A.
   Weston, Matthew
   Kothmann, Elke
   Batterham, Alan M.
   Gray, Joanne
   Kerr, Karen
   Martin, Denis
   Nawaz, Shah
   Yates, David
   Danjoux, Gerard
TI High-intensity interval exercise training before abdominal aortic
   aneurysm repair ( HIT-AAA): protocol for a randomised controlled
   feasibility trial
SO BMJ OPEN
LA English
DT Article
DE Aortic Aneurysm; Abdominal; Vascular Diseases; Exercise; Rehabilitation;
   Physical Fitness; Feasibility Studies
ID POSTOPERATIVE MORBIDITY SURVEY; QUALITY-OF-LIFE; PRACTICE GUIDELINES;
   PERIOPERATIVE RISK; PHYSICAL-ACTIVITY; AEROBIC EXERCISE;
   VASCULAR-SURGERY; ENJOYMENT SCALE; MAJOR SURGERY; OXYGEN-UPTAKE
AB Introduction In patients with large abdominal aortic aneurysm (AAA), open surgical or endovascular aneurysm repair procedures are often used to minimise the risk of aneurysm-related rupture and death; however, aneurysm repair itself carries a high risk. Low cardiopulmonary fitness is associated with an increased risk of early post-operative complications and death following elective AAA repair. Therefore, fitness should be enhanced before aneurysm repair. High-intensity interval exercise training (HIT) is a potent, time-efficient strategy for enhancing cardiopulmonary fitness. Here, we describe a feasibility study for a definitive trial of a pre-operative HIT intervention to improve post-operative outcomes in patients undergoing elective AAA repair.
   Methods and analysis A minimum of 50 patients awaiting elective repair of a 5.5-7.0cm infrarenal AAA will be allocated by minimisation to HIT or usual care control in a 1:1 ratio. The patients allocated to HIT will complete three hospital-based exercise sessions per week, for 4weeks. Each session will include 2 or 4min of high-intensity stationary cycling followed by the same duration of easy cycling or passive recovery, repeated until a total of 16min of high-intensity exercise is accumulated. Outcomes to be assessed before randomisation and 24-48h before aneurysm repair include cardiopulmonary fitness, maximum AAA diameter and health-related quality of life. In the post-operative period, we will record destination (ward or critical care unit), organ-specific morbidity, mortality and the durations of critical care and hospital stay. Twelve weeks after the discharge, participants will be interviewed to reassess quality of life and determine post-discharge healthcare utilisation. The costs associated with the exercise intervention and healthcare utilisation will be calculated.
   Ethics and dissemination Ethics approval was secured through Sunderland Research Ethics Committee. The findings of the trial will be disseminated through peer-reviewed journals, and national and international presentations.
   Trial registration Current Controlled Trials ISRCTN09433624.
C1 [Tew, Garry A.] Univ York, Dept Hlth Sci, York Trials Unit, York YO10 5DD, N Yorkshire, England.
   [Weston, Matthew] Univ Teesside, Sch Social Sci & Law, Middlesbrough, Cleveland, England.
   [Kothmann, Elke; Danjoux, Gerard] James Cook Univ Hosp, Dept Acad Anaesthesia, Middlesbrough, Cleveland, England.
   [Batterham, Alan M.; Martin, Denis] Univ Teesside, Hlth & Social Care Inst, Middlesbrough, Cleveland, England.
   [Gray, Joanne] Northumbria Univ, Fac Hlth & Life Sci, Newcastle Upon Tyne NE1 8ST, Tyne & Wear, England.
   [Kerr, Karen] Sheffield Teaching Hosp Fdn Trust, No Gen Hosp, Dept Anaesthesia, Sheffield, S Yorkshire, England.
   [Nawaz, Shah] No Gen Hosp, Sheffield Vasc Inst, Sheffield S5 7AU, S Yorkshire, England.
   [Yates, David] York Hosp, Dept Anaesthesia, York, N Yorkshire, England.
RP Danjoux, G (corresponding author), James Cook Univ Hosp, Dept Acad Anaesthesia, Middlesbrough, Cleveland, England.
EM Gerard.danjoux@stees.nhs.uk
OI Yates, David/0000-0003-4696-262X; Tew, Garry/0000-0002-8610-0613;
   Weston, Matthew/0000-0002-9531-3004; BATTERHAM, ALAN/0000-0002-7865-7227
FU National Institute for Health Research (NIHR) under its Research for
   Patient Benefit (RfPB) ProgrammeNational Institute for Health Research
   (NIHR) [PB-PG-1111-26068]; UK National Institute of Health
   Research-Research for Patient Benefit Programme [PB-PG-1111-26068];
   South Tees NHS Foundation Trust (Middlesbrough); Medical Research
   CouncilUK Research & Innovation (UKRI)Medical Research Council UK
   (MRC)European Commission [MR/K02325X/1] Funding Source: researchfish;
   National Institute for Health ResearchNational Institute for Health
   Research (NIHR) [PB-PG-0407-13274, PB-PG-1111-26068] Funding Source:
   researchfish
FX This study is funded by the National Institute for Health Research
   (NIHR) under its Research for Patient Benefit (RfPB) Programme (Grant
   Reference Number PB-PG-1111-26068). The views expressed are those of the
   authors and not necessarily those of the NHS, the NIHR or the Department
   of Health. UK National Institute of Health Research-Research for Patient
   Benefit Programme (PB-PG-1111-26068). The primary trial sponsor is South
   Tees NHS Foundation Trust (Marton Road, Middlesbrough, TS4 3BW).
CR Adamson SJ, 2008, BMJ-BRIT MED J, V337, DOI 10.1136/bmj.a1864
   Arthur HM, 2000, ANN INTERN MED, V133, P253, DOI 10.7326/0003-4819-133-4-200008150-00007
   Bennett-Guerrero E, 1999, ANESTH ANALG, V89, P514, DOI 10.1097/00000539-199908000-00050
   Best PJ, 1998, ANN INTERN MED, V129, P628, DOI 10.7326/0003-4819-129-8-199810150-00008
   BORG GAV, 1982, MED SCI SPORT EXER, V14, P377, DOI 10.1249/00005768-198205000-00012
   Craig P, 2008, BRIT MED J, V337, DOI 10.1136/bmj.a1655
   Curtis L, 2012, UNIT COSTS HLTH SOCI
   Department of Health, NHS REF COSTS FIN YE
   Elkouri S, 2004, J VASC SURG, V39, P497, DOI 10.1016/j.jvs.2003.10.018
   Greenhalgh RM, 2005, LANCET, V365, P2179, DOI 10.1016/S0140-6736(05)66627-5
   Greenhalgh RM, 2005, LANCET, V365, P2187, DOI 10.1016/S0140-6736(05)66628-7
   Grocott MPW, 2007, J CLIN EPIDEMIOL, V60, P919, DOI 10.1016/j.jclinepi.2006.12.003
   Guiraud T, 2012, SPORTS MED
   Hartley RA, 2012, BRIT J SURG, V99, P1539, DOI 10.1002/bjs.8896
   Head J, 2008, BRIT MED J, V337, DOI 10.1136/bmj.a1469
   Hennis PJ, 2011, POSTGRAD MED J, V87, P550, DOI 10.1136/pgmj.2010.107185
   Hirsch AT, 2006, CIRCULATION, V113, pE463, DOI 10.1161/CIRCULATIONAHA.106.174526
   Jack S, 2011, BEST PRAC RES-CL ANA, V25, P461, DOI 10.1016/j.bpa.2011.07.003
   KENDZIERSKI D, 1991, J SPORT EXERCISE PSY, V13, P50, DOI 10.1123/jsep.13.1.50
   Khuri SF, 2005, ANN SURG, V242, P326, DOI 10.1097/01.sla.0000179621.33268.83
   Kothmann E, 2009, BRIT J ANAESTH, V103, P505, DOI 10.1093/bja/aep205
   Kothmann E, 2009, ANAESTHESIA, V64, P9, DOI 10.1111/j.1365-2044.2008.05690.x
   Lederle FA, 2001, J VASC SURG, V34, P122, DOI 10.1067/mva.2001.115275
   Moholdt T, 2012, CLIN REHABIL, V26, P33, DOI 10.1177/0269215511405229
   Moholdt TT, 2009, AM HEART J, V158, P1031, DOI 10.1016/j.ahj.2009.10.003
   Moll FL, 2011, EUR J VASC ENDOVASC, V41, pS1, DOI 10.1016/j.ejvs.2010.09.011
   Myers J., 2012, J CLIN EXERC PHYSL, V1, P1
   Myers JN, 2010, J CARDIOPULM REHABIL, V30, P374, DOI 10.1097/HCR.0b013e3181ebf2db
   NEUFER PD, 1989, SPORTS MED, V8, P302, DOI 10.2165/00007256-198908050-00004
   OLDER P, 1988, ANAESTH INTENS CARE, V16, P389, DOI 10.1177/0310057X8801600402
   Pearse RM, 2011, BMJ-BRIT MED J, V343, DOI 10.1136/bmj.d5759
   POOLE DC, 1988, ERGONOMICS, V31, P1265, DOI 10.1080/00140138808966766
   Prentis JM, 2012, J VASC SURG, V56, P1564, DOI 10.1016/j.jvs.2012.05.097
   Prinssen M, 2004, EUR J VASC ENDOVASC, V27, P121, DOI 10.1016/j.ejvs.2003.11.006
   Prinssen M, 2004, NEW ENGL J MED, V351, P1607, DOI 10.1056/NEJMoa042002
   Rognmo O, 2012, CIRCULATION, V126, P1436, DOI 10.1161/CIRCULATIONAHA.112.123117
   Stanley DM, 2009, J SPORT EXERCISE PSY, V31, pS138
   Tew GA, 2012, ARCH PHYS MED REHAB, V93, P2148, DOI 10.1016/j.apmr.2012.07.012
   Thompson PD, 2007, CIRCULATION, V115, P2358, DOI 10.1161/CIRCULATIONAHA.107.181485
   Valkenet K, 2011, CLIN REHABIL, V25, P99, DOI 10.1177/0269215510380830
   VIALE JP, 1991, ANESTH ANALG, V73, P530
   Wilson RJT, 2010, BRIT J ANAESTH, V105, P297, DOI 10.1093/bja/aeq128
   Wisloff U, 2007, CIRCULATION, V115, P3086, DOI 10.1161/CIRCULATIONAHA.106.675041
NR 43
TC 16
Z9 16
U1 0
U2 12
PU BMJ PUBLISHING GROUP
PI LONDON
PA BRITISH MED ASSOC HOUSE, TAVISTOCK SQUARE, LONDON WC1H 9JR, ENGLAND
SN 2044-6055
J9 BMJ OPEN
JI BMJ Open
PY 2014
VL 4
IS 1
DI 10.1136/bmjopen-2013-004094
PG 9
WC Medicine, General & Internal
SC General & Internal Medicine
GA AE9FN
UT WOS:000334311200028
PM 24413350
OA DOAJ Gold, Green Published, Green Accepted
DA 2021-05-17
ER

PT J
AU Bogdanis, GC
   Stavrinou, P
   Fatouros, IG
   Philippou, A
   Chatzinikolaou, A
   Draganidis, D
   Ermidis, G
   Maridaki, M
AF Bogdanis, G. C.
   Stavrinou, P.
   Fatouros, I. G.
   Philippou, A.
   Chatzinikolaou, A.
   Draganidis, D.
   Ermidis, G.
   Maridaki, M.
TI Short-term high-intensity interval exercise training attenuates
   oxidative stress responses and improves antioxidant status in healthy
   humans
SO FOOD AND CHEMICAL TOXICOLOGY
LA English
DT Article
DE Sprint cycling; Antioxidant capacity; Catalase; Glutathione; Protein
   carbonyls
ID SKELETAL-MUSCLE; SPRINT INTERVAL; TIME-COURSE; LIPID-PEROXIDATION;
   ANAEROBIC EXERCISE; LOW-VOLUME; BLOOD; MARKERS; METABOLISM; MECHANISMS
AB This study investigated the changes in oxidative stress biomarkers and antioxidant status indices caused by a 3-week high-intensity interval training (HIT) regimen. Eight physically active males performed three HIT sessions/week over 3 weeks. Each session included four to six 30-s bouts of high-intensity cycling separated by 4 min of recovery. Before training, acute exercise elevated protein carbonyls (PC), thiobarbituric acid reactive substances (TBARS), glutathione peroxidase (GPX) activity, total antioxidant capacity (TAC) and creatine kinase (CK), which peaked 24 h post-exercise (252 +/- 30%, 135 +/- 17%, 10 +/- 2%, 85 +/- 14% and 36 +/- 13%, above baseline, respectively; p < 0.01), while catalase activity (CAT) peaked 30 min post-exercise (56 +/- 18% above baseline; p < 0.01). Training attenuated the exercise-induced increase in oxidative stress markers (PC by 13.3 +/- 3.7%; TBARS by 7.2 +/- 2.7%, p < 0.01) and CM activity, despite the fact that total work done was 10.9 +/- 3.6% greater in the post-compared with the pre-training exercise test. Training also induced a marked elevation of antioxidant status indices (TAC hy 38.4 +/- 7.2%; CAT by 26.2 +/- 10.1%; GPX by 3.0 +/- 0.6%, p < 0.01). Short-term HIT attenuates oxidative stress and up-regulates antioxidant activity after only nine training sessions totaling 22 min of high intensity exercise, further supporting its positive effect not only on physical conditioning but also on health promotion. (C) 2013 Elsevier Ltd. All rights reserved.
C1 [Bogdanis, G. C.; Stavrinou, P.; Maridaki, M.] Univ Athens, Dept Phys Educ & Sport Sci, GR-10679 Athens, Greece.
   [Fatouros, I. G.; Chatzinikolaou, A.; Draganidis, D.; Ermidis, G.] Democritus Univ Thrace, Dept Phys Educ & Sport Sci, Komotini, Greece.
   Univ Athens, Sch Med, Dept Expt Physiol, GR-10679 Athens, Greece.
RP Bogdanis, GC (corresponding author), Dept Phys Educ & Sports Sci, 41 Ethnikis Antistasis Str, Athens 17237, Greece.
EM gbogdanis@phed.uoa.gr
RI Philippou, Anastassios/H-2748-2019; Stavrinou, Pinelopi/R-7630-2018;
   MARIDAKI, MARIA/AAD-8588-2019; Chatzinikolaou, Athanasios/AAL-4463-2021;
   Bogdanis, Gregory/B-1705-2018
OI Stavrinou, Pinelopi/0000-0003-2904-3218; Bogdanis,
   Gregory/0000-0003-3382-0438; Maridaki, Maria/0000-0003-3458-4633;
   Philippou, Anastassios/0000-0003-0047-3003
CR Ascensao A, 2008, CLIN BIOCHEM, V41, P841, DOI 10.1016/j.clinbiochem.2008.04.008
   Atalay M, 1996, ACTA PHYSIOL SCAND, V158, P129, DOI 10.1046/j.1365-201X.1996.540305000.x
   Baker JS, 2004, EUR J APPL PHYSIOL, V92, P321, DOI 10.1007/s00421-004-1090-9
   Bloomer RJ, 2006, MED SCI SPORT EXER, V38, P1436, DOI 10.1249/01.mss.0000227408.91474.77
   Bloomer RJ, 2004, CAN J APPL PHYSIOL, V29, P245, DOI 10.1139/h04-017
   Bogdanis GC, 1996, J APPL PHYSIOL, V80, P876
   Burgomaster KA, 2005, J APPL PHYSIOL, V98, P1985, DOI 10.1152/japplphysiol.01095.2004
   Burgomaster KA, 2008, J PHYSIOL-LONDON, V586, P151, DOI 10.1113/jphysiol.2007.142109
   Burgomaster KA, 2007, AM J PHYSIOL-REG I, V292, pR1970, DOI 10.1152/ajpregu.00503.2006
   Burgomaster KA, 2006, J APPL PHYSIOL, V100, P2041, DOI 10.1152/japplphysiol.01220.2005
   Chatzinikolaou A, 2010, J STRENGTH COND RES, V24, P1389, DOI 10.1519/JSC.0b013e3181d1d318
   Conti V, 2012, MED SCI SPORT EXER, V44, P39, DOI 10.1249/MSS.0b013e318227f69c
   Deminice R, 2010, J SPORT MED PHYS FIT, V50, P356
   Farney TM, 2012, MED SCI SPORT EXER, V44, P1855, DOI 10.1249/MSS.0b013e3182592575
   Fatouros IG, 2004, MED SCI SPORT EXER, V36, P2065, DOI 10.1249/01.MSS.0000147632.17450.FF
   Fatouros IG, 2010, J STRENGTH COND RES, V24, P3278, DOI 10.1519/JSC.0b013e3181b60444
   Fisher G, 2011, J APPL PHYSIOL, V110, P730, DOI 10.1152/japplphysiol.00575.2010
   Gibala MJ, 2012, J PHYSIOL-LONDON, V590, P1077, DOI 10.1113/jphysiol.2011.224725
   Gibala MJ, 2009, J APPL PHYSIOL, V106, P929, DOI 10.1152/japplphysiol.90880.2008
   Groussard C, 2003, EUR J APPL PHYSIOL, V89, P14, DOI 10.1007/s00421-002-0767-1
   Hellsten Y, 1996, J APPL PHYSIOL, V81, P1484
   Hellsten Y, 1994, EXERCISE OXYGEN TOXI, P211
   Inal M, 2001, MED SCI SPORT EXER, V33, P564
   Ispirlidis I, 2008, CLIN J SPORT MED, V18, P423, DOI 10.1097/JSM.0b013e3181818e0b
   JACKSON AS, 1978, BRIT J NUTR, V40, P497, DOI 10.1079/BJN19780152
   Jackson MJ, 2009, FREE RADICAL BIO MED, V47, P1267, DOI 10.1016/j.freeradbiomed.2009.09.005
   JAESCHKE H, 1995, P SOC EXP BIOL MED, V209, P104
   JENKINS RR, 1984, INT J SPORTS MED, V5, P11, DOI 10.1055/s-2008-1025872
   LAUGHLIN MH, 1990, J APPL PHYSIOL, V68, P2337
   LOSCHEN G, 1974, FEBS LETT, V42, P68, DOI 10.1016/0014-5793(74)80281-4
   Margonis K, 2007, FREE RADICAL BIO MED, V43, P901, DOI 10.1016/j.freeradbiomed.2007.05.022
   Marzatico F, 1997, J SPORT MED PHYS FIT, V37, P235
   Michailidis Y, 2007, MED SCI SPORT EXER, V39, P1107, DOI 10.1249/01.mss.0b013e318053e7ba
   Miyamoto Y, 2003, BIOL CHEM, V384, P567, DOI 10.1515/BC.2003.064
   Miyazaki H, 2001, EUR J APPL PHYSIOL, V84, P1, DOI 10.1007/s004210000342
   Nikolaidis MG, 2008, SPORTS MED, V38, P579, DOI 10.2165/00007256-200838070-00005
   Nikolaidis MG, 2007, MED SCI SPORT EXER, V39, P1080, DOI 10.1249/mss.0b013e31804ca10c
   Nioka S, 1998, ADV EXP MED BIOL, V454, P63
   Parolin ML, 1999, AM J PHYSIOL-ENDOC M, V277, pE890
   Pellegrino MA, 2011, J PHYSIOL-LONDON, V589, P2147, DOI 10.1113/jphysiol.2010.203232
   Powers SK, 2008, PHYSIOL REV, V88, P1243, DOI 10.1152/physrev.00031.2007
   Powers SK, 2011, J PHYSIOL-LONDON, V589, P2129, DOI 10.1113/jphysiol.2010.201327
   Powers SK, 2011, FREE RADICAL BIO MED, V51, P942, DOI 10.1016/j.freeradbiomed.2010.12.009
   Radak Z, 1998, PFLUG ARCH EUR J PHY, V435, P439, DOI 10.1007/s004240050537
   Rodriguez DA, 2012, FREE RADICAL BIO MED, V52, P88, DOI 10.1016/j.freeradbiomed.2011.09.022
   SEN CK, 1994, J APPL PHYSIOL, V77, P2177
   Shing CM, 2007, APPL PHYSIOL NUTR ME, V32, P677, DOI 10.1139/H07-051
   SIESJO BK, 1985, J CEREBR BLOOD F MET, V5, P253, DOI 10.1038/jcbfm.1985.32
   SJODIN B, 1990, SPORTS MED, V10, P236
   Starling RD, 1996, MED SCI SPORT EXER, V28, P1193, DOI 10.1097/00005768-199609000-00017
   STATHIS CG, 1994, J APPL PHYSIOL, V76, P1802
   WESTING YH, 1989, ACTA PHYSIOL SCAND, V137, P341, DOI 10.1111/j.1748-1716.1989.tb08762.x
   WHITEHEAD TP, 1992, ANAL CHIM ACTA, V266, P265, DOI 10.1016/0003-2670(92)85052-8
   Zouhal H, 1998, INT J SPORTS MED, V19, P172, DOI 10.1055/s-2007-971899
NR 54
TC 68
Z9 72
U1 0
U2 28
PU PERGAMON-ELSEVIER SCIENCE LTD
PI OXFORD
PA THE BOULEVARD, LANGFORD LANE, KIDLINGTON, OXFORD OX5 1GB, ENGLAND
SN 0278-6915
EI 1873-6351
J9 FOOD CHEM TOXICOL
JI Food Chem. Toxicol.
PD NOV
PY 2013
VL 61
BP 171
EP 177
DI 10.1016/j.fct.2013.05.046
PG 7
WC Food Science & Technology; Toxicology
SC Food Science & Technology; Toxicology
GA 280AK
UT WOS:000329000800026
PM 23747717
DA 2021-05-17
ER

PT J
AU Freese, EC
   Gist, NH
   Cureton, KJ
AF Freese, Eric C.
   Gist, Nicholas H.
   Cureton, Kirk J.
TI PHYSIOLOGICAL RESPONSES TO AN ACUTE BOUT OF SPRINT INTERVAL CYCLING
SO JOURNAL OF STRENGTH AND CONDITIONING RESEARCH
LA English
DT Article
DE high-intensity intermittent exercise; energy expenditure; V; o(2)
ID MAXIMAL INTERMITTENT EXERCISE; SKELETAL-MUSCLE; METABOLIC ADAPTATIONS;
   HUMANS; PERFORMANCE; PHOSPHOCREATINE; CAPACITY
AB Freese, EC, Gist, NH, and Cureton, KJ. Physiological responses to an acute bout of sprint interval cycling. J Strength Cond Res 27(10): 2768-2773, 2013Sprint interval training has been shown to improve skeletal muscle oxidative capacity, V.o(2)max, and health outcomes. However, the acute physiological responses to 4-7 maximal effort intervals have not been determined. To determine the V.o(2), cardiorespiratory responses, and energy expenditure during an acute bout of sprint interval cycling (SIC), health, college-aged subjects, 6 men and 6 women, completed 2 SIC sessions with at least 7 days between trials. Sprint interval cycling was performed on a cycle ergometer and involved a 5-minute warm-up followed by four 30-second all-out sprints with 4-minute active recovery. Peak oxygen uptake (mlkg(-1)min(-1)) during the 4 sprints were 35.3 +/- 8.2, 38.8 +/- 10.1, 38.8 +/- 10.6, and 36.8 +/- 9.3, and peak heart rate (bmin(-1)) were 164 +/- 17, 172 +/- 10, 177 +/- 12, and 175 +/- 22. We conclude that an acute bout of SIC elicits submaximal V.o(2) and cardiorespiratory responses during each interval that are above 80% of estimated maximal values. Although the duration of exercise in SIC is very short, the high level of V.o(2) and cardiorespiratory responses are sufficient to potentially elicit adaptations to training associated with elevated aerobic energy demand.
C1 [Freese, Eric C.; Gist, Nicholas H.; Cureton, Kirk J.] Univ Georgia, Metab & Body Composit Lab, Dept Kinesiol, Athens, GA 30602 USA.
RP Freese, EC (corresponding author), Univ Georgia, Metab & Body Composit Lab, Dept Kinesiol, Athens, GA 30602 USA.
EM efreese2@gmail.com
OI Cureton, Kirk/0000-0003-4917-6587
CR Babraj JA, 2009, BMC ENDOCR DISORD, V9, DOI 10.1186/1472-6823-9-3
   Beneke R, 2002, EUR J APPL PHYSIOL, V87, P388, DOI 10.1007/s00421-002-0622-4
   Bogdanis GC, 1996, J APPL PHYSIOL, V80, P876
   Burgomaster KA, 2005, J APPL PHYSIOL, V98, P1985, DOI 10.1152/japplphysiol.01095.2004
   Burgomaster KA, 2008, J PHYSIOL-LONDON, V586, P151, DOI 10.1113/jphysiol.2007.142109
   Coyle EF, 2005, J APPL PHYSIOL, V98, P1983, DOI 10.1152/japplphysiol.00215.2005
   Dawson B, 1998, EUR J APPL PHYSIOL O, V78, P163, DOI 10.1007/s004210050402
   Freese EC, 2011, J APPL PHYSIOL, V111, P1584, DOI 10.1152/japplphysiol.00416.2011
   Garber CE, 2011, MED SCI SPORT EXER, V43, P1334, DOI 10.1249/MSS.0b013e318213fefb
   Gibala MJ, 2008, EXERC SPORT SCI REV, V36, P58, DOI 10.1097/JES.0b013e318168ec1f
   Gibala MJ, 2006, J PHYSIOL-LONDON, V575, P901, DOI 10.1113/jphysiol.2006.112094
   Hazell TJ, 2012, INT J SPORT NUTR EXE, V22, P276, DOI 10.1123/ijsnem.22.4.276
   Little JP, 2011, J APPL PHYSIOL, V111, P1554, DOI 10.1152/japplphysiol.00921.2011
   MacDougall JD, 1998, J APPL PHYSIOL, V84, P2138
   MCCARTNEY N, 1986, J APPL PHYSIOL, V60, P1164
   Parolin ML, 1999, AM J PHYSIOL-ENDOC M, V277, pE890
   PUTMAN CT, 1995, AM J PHYSIOL-ENDOC M, V269, pE458
   SPRIET LL, 1989, J APPL PHYSIOL, V66, P8
   Thompson WR, 2010, ACSMS GUIDELINES EXE
   Trapp EG, 2008, INT J OBESITY, V32, P684, DOI 10.1038/sj.ijo.0803781
   Trilk JL, 2011, EUR J APPL PHYSIOL, V111, P1591, DOI 10.1007/s00421-010-1777-z
   Trump ME, 1996, J APPL PHYSIOL, V80, P1574
   Whyte LJ, 2010, METABOLISM, V59, P1421, DOI 10.1016/j.metabol.2010.01.002
NR 23
TC 19
Z9 19
U1 0
U2 30
PU LIPPINCOTT WILLIAMS & WILKINS
PI PHILADELPHIA
PA 530 WALNUT ST, PHILADELPHIA, PA 19106-3621 USA
SN 1064-8011
J9 J STRENGTH COND RES
JI J. Strength Cond. Res.
PD OCT
PY 2013
VL 27
IS 10
BP 2768
EP 2773
DI 10.1519/JSC.0b013e318281575c
PG 6
WC Sport Sciences
SC Sport Sciences
GA 227GK
UT WOS:000325099200019
PM 23302749
DA 2021-05-17
ER

PT J
AU Roberts, CK
   Little, JP
   Thyfault, JP
AF Roberts, Christian K.
   Little, Jonathan P.
   Thyfault, John P.
TI Modification of Insulin Sensitivity and Glycemic Control by Activity and
   Exercise
SO MEDICINE AND SCIENCE IN SPORTS AND EXERCISE
LA English
DT Article
DE PHYSICAL INACTIVITY; INSULIN RESISTANCE; OBESITY; DIABETES;
   HIGH-INTENSITY EXERCISE; RESISTANCE TRAINING
ID RANDOMIZED CONTROLLED-TRIAL; POSTPRANDIAL BLOOD-GLUCOSE; TYPE-2
   DIABETES-MELLITUS; ALL-CAUSE MORTALITY; PHYSICAL-ACTIVITY;
   SKELETAL-MUSCLE; CARDIORESPIRATORY FITNESS; RISK-FACTORS; LOW-VOLUME;
   CARDIOVASCULAR EVENTS
AB Type 2 diabetes has progressed into a major contributor to preventable death, and developing optimal therapeutic strategies to prevent future type 2 diabetes and its primary clinical manifestation of cardiovascular disease is a major public health challenge. This article will provide a brief overview of the role of activity and exercise in modulating insulin sensitivity and will outline the effect of physical activity, high-intensity interval training, and resistance training on insulin sensitivity and glycemic control.
C1 [Roberts, Christian K.] Univ Calif Los Angeles, Sch Nursing, Exercise & Metab Dis Res Lab, Translat Sci Sect, Los Angeles, CA 90095 USA.
   [Little, Jonathan P.] Univ British Columbia Okanagan, Fac Hlth & Social Dev, Sch Hlth & Exercise Sci, Kelowna, BC, Canada.
   [Thyfault, John P.] Univ Missouri, Dept Nutr & Exercise Physiol, Columbia, MO USA.
   [Thyfault, John P.] Univ Missouri, Med Div Gastroenterol & Hepatol, Columbia, MO USA.
RP Roberts, CK (corresponding author), Univ Calif Los Angeles, Sch Nursing, Exercise & Metab Dis Res Lab, Translat Sci Sect, 700 Tiverton Ave, Los Angeles, CA 90095 USA.
EM croberts@ucla.edu
RI Little, Jonathan P./T-4076-2019
OI Thyfault, John/0000-0001-7920-7466; Little, Jonathan/0000-0002-9796-2008
FU American Heart Association (BGIA)American Heart Association [0765139Y];
   National Heart, Lung and Blood InstituteUnited States Department of
   Health & Human ServicesNational Institutes of Health (NIH) - USANIH
   National Heart Lung & Blood Institute (NHLBI) [P50 HL105188]; National
   Institute of Diabetes and Digestive and Kidney DiseasesUnited States
   Department of Health & Human ServicesNational Institutes of Health (NIH)
   - USANIH National Institute of Diabetes & Digestive & Kidney Diseases
   (NIDDK) [DK090406]; University of Missouri Research Council; Diabetes
   Action Research and Education Foundation; Natural Sciences and
   Engineering Research Council of CanadaNatural Sciences and Engineering
   Research Council of Canada (NSERC)CGIAR; Canadian Diabetes Association;
   CGM sensors; NATIONAL HEART, LUNG, AND BLOOD INSTITUTEUnited States
   Department of Health & Human ServicesNational Institutes of Health (NIH)
   - USANIH National Heart Lung & Blood Institute (NHLBI) [P50HL105188]
   Funding Source: NIH RePORTER; NATIONAL INSTITUTE OF DIABETES AND
   DIGESTIVE AND KIDNEY DISEASESUnited States Department of Health & Human
   ServicesNational Institutes of Health (NIH) - USANIH National Institute
   of Diabetes & Digestive & Kidney Diseases (NIDDK) [R01DK090406] Funding
   Source: NIH RePORTER
FX C.K. Roberts was supported by the American Heart Association (BGIA
   #0765139Y); the National Heart, Lung and Blood Institute (P50 HL105188);
   and the National Institute of Diabetes and Digestive and Kidney Diseases
   (DK090406). J.P. Thyfault was supported by the University of Missouri
   Research Council Grant and Diabetes Action Research and Education
   Foundation, and Medtronic supplied CGM sensors at a discounted rate.
   J.P. Little was supported by a postdoctoral fellowship from the Natural
   Sciences and Engineering Research Council of Canada. HIT research was
   funded by the Canadian Diabetes Association with CGM sensors and devices
   provided in kind by Medtronic Canada.
CR Abdul-Ghani MA, 2007, DIABETES CARE, V30, P1544, DOI 10.2337/dc06-1331
   Abdul-Ghani MA, 2007, DIABETES CARE, V30, P89, DOI 10.2337/dc06-1519
   Amer Diabet Assoc, 2010, DIABETES CARE, V33, pS11, DOI 10.2337/dc10-S011
   American Diabetes Association, 2011, NAT DIAB FACT SHEET
   Babraj JA, 2009, BMC ENDOCR DISORD, V9, DOI 10.1186/1472-6823-9-3
   Bacchi E, 2012, DIABETES CARE, V35, P676, DOI 10.2337/dc11-1655
   Balkau B, 2008, DIABETES, V57, P2613, DOI 10.2337/db07-1605
   Bassett DR, 2010, MED SCI SPORT EXER, V42, P1819, DOI 10.1249/MSS.0b013e3181dc2e54
   Bergouignan A, 2011, J APPL PHYSIOL, V111, P1201, DOI 10.1152/japplphysiol.00698.2011
   Boule NG, 2005, DIABETES CARE, V28, P108, DOI 10.2337/diacare.28.1.108
   Boyle JP, 2010, POPUL HEALTH METR, V8, DOI 10.1186/1478-7954-8-29
   BURSTEIN R, 1985, DIABETES, V34, P756, DOI 10.2337/diabetes.34.8.756
   Castaneda C, 2002, DIABETES CARE, V25, P2335, DOI 10.2337/diacare.25.12.2335
   Cauza E, 2005, EUR J CLIN INVEST, V35, P745, DOI 10.1111/j.1365-2362.2005.01573.x
   Cavalot F, 2006, J CLIN ENDOCR METAB, V91, P813, DOI 10.1210/jc.2005-1005
   Cavalot F, 2011, DIABETES CARE, V34, P2237, DOI 10.2337/dc10-2414
   Ceriello A, 2005, DIABETES, V54, P1, DOI 10.2337/diabetes.54.1.1
   Ceriello A, 2008, DIABETES, V57, P1349, DOI 10.2337/db08-0063
   Church TS, 2010, JAMA-J AM MED ASSOC, V304, P2253, DOI 10.1001/jama.2010.1710
   Coker RH, 2006, MED SCI SPORT EXER, V38, P433, DOI 10.1249/01.mss.0000191417.48710.11
   Davidson LE, 2009, ARCH INTERN MED, V169, P122, DOI 10.1001/archinternmed.2008.558
   DeFronzo RA, 2009, DIABETES CARE, V32, pS157, DOI 10.2337/dc09-S302
   Dela F, 2006, ESSAYS BIOCHEM, V42, P75, DOI 10.1042/bse0420075
   DiPietro L, 2006, J APPL PHYSIOL, V100, P142, DOI 10.1152/japplphysiol.00474.2005
   Dube JJ, 2012, MED SCI SPORT EXER, V44, P793, DOI 10.1249/MSS.0b013e31823f679f
   Dunstan DW, 2012, DIABETES CARE, V35, P976, DOI 10.2337/dc11-1931
   Fretts AM, 2012, DIABETES CARE, V35, P1743, DOI 10.2337/dc11-2321
   Garber CE, 2011, MED SCI SPORT EXER, V43, P1334, DOI 10.1249/MSS.0b013e318213fefb
   Gibala MJ, 2012, J PHYSIOL-LONDON, V590, P1077, DOI 10.1113/jphysiol.2011.224725
   Grontved A, 2012, ARCH INTERN MED, V172, P1306, DOI 10.1001/archinternmed.2012.3138
   Guiraud T, 2012, SPORTS MED, V42, P587, DOI 10.2165/11631910-000000000-00000
   Hanefeld M, 1996, DIABETOLOGIA, V39, P1577, DOI 10.1007/s001250050617
   Healy GN, 2008, DIABETES CARE, V31, P369, DOI 10.2337/dc07-1795
   Holten MK, 2004, DIABETES, V53, P294, DOI 10.2337/diabetes.53.2.294
   Hood MS, 2011, MED SCI SPORT EXER, V43, P1849, DOI 10.1249/MSS.0b013e3182199834
   Houmard JA, 2004, J APPL PHYSIOL, V96, P101, DOI 10.1152/japplphysiol.00707.2003
   Hu FB, 1999, JAMA-J AM MED ASSOC, V282, P1433, DOI 10.1001/jama.282.15.1433
   HURLEY BF, 1988, MED SCI SPORT EXER, V20, P150, DOI 10.1249/00005768-198820020-00008
   Ishii T, 1998, DIABETES CARE, V21, P1353, DOI 10.2337/diacare.21.8.1353
   Johnson ST, 2008, APPL PHYSIOL NUTR ME, V33, P797, DOI 10.1139/H08-055
   Kahn SE, 2001, J CLIN ENDOCR METAB, V86, P4047, DOI 10.1210/jc.86.9.4047
   Karstoft K, 2013, DIABETES CARE, V36, P228, DOI 10.2337/dc12-0658
   Kessler HS, 2012, SPORTS MED, V42, P489, DOI 10.2165/11630910-000000000-00000
   Krogh-Madsen R, 2010, J APPL PHYSIOL, V108, P1034, DOI 10.1152/japplphysiol.00977.2009
   Leite SAO, 2009, DIABETOL METAB SYNDR, V1, DOI 10.1186/1758-5996-1-8
   Levitan EB, 2004, ARCH INTERN MED, V164, P2147, DOI 10.1001/archinte.164.19.2147
   Little JP, 2011, J APPL PHYSIOL, V111, P1554, DOI 10.1152/japplphysiol.00921.2011
   Little JP, 2010, J PHYSIOL-LONDON, V588, P1011, DOI 10.1113/jphysiol.2009.181743
   MANSON JE, 1992, JAMA-J AM MED ASSOC, V268, P63, DOI 10.1001/jama.268.1.63
   Matsuda M, 1999, DIABETES CARE, V22, P1462, DOI 10.2337/diacare.22.9.1462
   Mikus CR, 2012, DIABETOLOGIA, V55, P1417, DOI 10.1007/s00125-012-2490-8
   Mikus CR, 2012, MED SCI SPORT EXER, V44, P225, DOI 10.1249/MSS.0b013e31822ac0c0
   MILLER WJ, 1984, MED SCI SPORT EXER, V16, P539
   O'Donovan G, 2005, J APPL PHYSIOL, V98, P1619, DOI 10.1152/japplphysiol.01310.2004
   Pearson SJ, 2002, MED SCI SPORT EXER, V34, P1199, DOI 10.1097/00005768-200207000-00023
   Retnakaran R, 2008, OBESITY, V16, P1901, DOI 10.1038/oby.2008.307
   Richards JC, 2010, J PHYSIOL-LONDON, V588, P2961, DOI 10.1113/jphysiol.2010.189886
   Roberts CK, 2013, COMPR PHYSIOL, V3, P1, DOI 10.1002/cphy.c110062
   SHAMOON H, 1993, NEW ENGL J MED, V329, P977, DOI 10.1056/nejm199309303291401
   Sigal RJ, 2007, ANN INTERN MED, V147, P357, DOI 10.7326/0003-4819-147-6-200709180-00005
   SMUTOK MA, 1993, METABOLISM, V42, P177, DOI 10.1016/0026-0495(93)90032-J
   SMUTOK MA, 1994, INT J SPORTS MED, V15, P283, DOI 10.1055/s-2007-1021061
   Stratton IM, 2000, BMJ-BRIT MED J, V321, P405, DOI 10.1136/bmj.321.7258.405
   SZCZYPACZEWSKA M, 1989, INT J SPORTS MED, V10, P34, DOI 10.1055/s-2007-1024870
   Takala TO, 1999, AM J PHYSIOL-ENDOC M, V276, pE706
   Tanasescu N, 2002, JAMA-J AM MED ASSOC, V288, P1994, DOI 10.1001/jama.288.16.1994
   Thyfault JP, 2008, AM J PHYSIOL-REG I, V294, pR1103, DOI [10.1152/ajpregu.00542.2007, 10.1152/ajpregu.00924.2007]
   Thyfault JP, 2011, J APPL PHYSIOL, V111, P1218, DOI 10.1152/japplphysiol.00478.2011
   Trost SG, 2002, MED SCI SPORT EXER, V34, P1996, DOI 10.1097/00005768-200212000-00020
   Turner RC, 1998, LANCET, V352, P854, DOI 10.1016/s0140-6736(98)07037-8
   Umpierre D, 2011, JAMA-J AM MED ASSOC, V305, P1790, DOI 10.1001/jama.2011.576
   van der Ploeg HP, 2012, ARCH INTERN MED, V172, P494, DOI 10.1001/archinternmed.2011.2174
   VOLLESTAD NK, 1985, ACTA PHYSIOL SCAND, V125, P395, DOI 10.1111/j.1748-1716.1985.tb07735.x
   Wei M, 1999, ANN INTERN MED, V130, P89, DOI 10.7326/0003-4819-130-2-199901190-00002
   Whyte LJ, 2010, METABOLISM, V59, P1421, DOI 10.1016/j.metabol.2010.01.002
   YKIJARVINEN H, 1983, DIABETES, V32, P965, DOI 10.2337/diabetes.32.10.965
NR 76
TC 39
Z9 39
U1 2
U2 51
PU LIPPINCOTT WILLIAMS & WILKINS
PI PHILADELPHIA
PA TWO COMMERCE SQ, 2001 MARKET ST, PHILADELPHIA, PA 19103 USA
SN 0195-9131
EI 1530-0315
J9 MED SCI SPORT EXER
JI Med. Sci. Sports Exerc.
PD OCT
PY 2013
VL 45
IS 10
BP 1868
EP 1877
DI 10.1249/MSS.0b013e318295cdbb
PG 10
WC Sport Sciences
SC Sport Sciences
GA 300LF
UT WOS:000330464700004
PM 24048318
DA 2021-05-17
ER

PT J
AU Boyne, P
   Dunning, K
   Carl, D
   Gerson, M
   Khoury, J
   Kissela, B
AF Boyne, Pierce
   Dunning, Kari
   Carl, Daniel
   Gerson, Myron
   Khoury, Jane
   Kissela, Brett
TI High-Intensity Interval Training in Stroke Rehabilitation
SO TOPICS IN STROKE REHABILITATION
LA English
DT Article
DE cardiovascular deconditioning; exercise; gait training; intensity;
   locomotion; rehabilitation; stroke
ID TRANSIENT ISCHEMIC ATTACK; HEALTH-CARE PROFESSIONALS; SHORT INTERMITTENT
   RUNS; BODY-WEIGHT SUPPORT; HUMAN SKELETAL-MUSCLE; STEPPER EXERCISE TEST;
   CARDIAC REHABILITATION; TREADMILL EXERCISE; SPRINT INTERVAL; LOW-VOLUME
AB After stroke, people with weakness enter a vicious cycle of limited activity and deconditioning that limits functional recovery and exacerbates cardiovascular risk factors. Conventional aerobic exercise improves aerobic capacity, function, and overall cardiometabolic health after stroke. Recently, a new exercise strategy has shown greater effectiveness than conventional aerobic exercise for improving aerobic capacity and other outcomes among healthy adults and people with heart disease. This strategy, called high-intensity interval training (HIT), uses bursts of concentrated effort alternated with recovery periods to maximize exercise intensity. Three poststroke HIT studies have shown preliminary effectiveness for improving functional recovery. However, these studies were varied in approach and the safety of poststroke HIT has received little attention. The objectives of this narrative review are to (1) propose a framework for Categorizing HIT protocols; (2) summarize the safety and effectiveness evidence of HIT among healthy adults and people with heart disease and stroke; (3) discuss theoretical mechanisms, protocol selection, and safety considerations for poststroke HIT; and (4) provide directions for future research.
C1 [Boyne, Pierce; Dunning, Kari; Carl, Daniel] Univ Cincinnati, Coll Allied Hlth Sci, Dept Rehabil Sci, Cincinnati, OH 45221 USA.
   [Gerson, Myron] Univ Cincinnati, Coll Med, Dept Internal Med, Cincinnati, OH 45221 USA.
   [Gerson, Myron] Univ Cincinnati, Coll Med, Dept Cardiol, Cincinnati, OH 45221 USA.
   [Gerson, Myron] Univ Cincinnati, Coll Med, Dept Radiol, Cincinnati, OH 45221 USA.
   [Khoury, Jane] Univ Cincinnati, Cincinnati Childrens Hosp Med Ctr, Div Biostat & Epidemiol, Cincinnati, OH 45221 USA.
   [Kissela, Brett] Univ Cincinnati, Coll Med, Dept Neurol, Cincinnati, OH 45221 USA.
RP Boyne, P (corresponding author), Univ Cincinnati, Coll Allied Hlth Sci, Dept Rehabil Sci, Cincinnati, OH 45221 USA.
RI Khoury, Jane/O-2068-2015
OI Kissela, Brett/0000-0002-9773-4013; Carl, Dan/0000-0002-7807-7417
FU NCATS NIH HHSUnited States Department of Health & Human ServicesNational
   Institutes of Health (NIH) - USANIH National Center for Advancing
   Translational Sciences (NCATS) [UL1 TR000077] Funding Source: Medline;
   NATIONAL CENTER FOR ADVANCING TRANSLATIONAL SCIENCESUnited States
   Department of Health & Human ServicesNational Institutes of Health (NIH)
   - USANIH National Center for Advancing Translational Sciences (NCATS)
   [UL1TR000077] Funding Source: NIH RePORTER
CR Adams RJ, 2003, CIRCULATION, V108, P1278, DOI 10.1161/01.CIR.0000090444.87006.CF
   Ainsworth BE, 2011, MED SCI SPORT EXER, V43, P1575, DOI 10.1249/MSS.0b013e31821ece12
   Amarenco P, 2011, STROKE, V42, P22, DOI 10.1161/STROKEAHA.110.584086
   Arena R, 2013, HEART FAIL REV, V18, P95, DOI 10.1007/s10741-012-9333-z
   Baert I, 2012, ARCH PHYS MED REHAB, V93, P669, DOI 10.1016/j.apmr.2011.09.022
   Bartlett JD, 2011, J SPORT SCI, V29, P547, DOI 10.1080/02640414.2010.545427
   Bartlett JD, 2012, J APPL PHYSIOL, V112, P1135, DOI 10.1152/japplphysiol.01040.2011
   Billat VL, 2000, EUR J APPL PHYSIOL, V81, P188, DOI 10.1007/s004210050029
   Billinger SA, 2012, STROKE RES TREAT, V2012
   Billinger SA, 2008, PHYS THER, V88, P1188, DOI 10.2522/ptj.20080072
   Billinger SA, 2012, STROKE RES TREAT, V2012, DOI 10.1155/2012/959120
   Billinger SA, 2008, J STRENGTH COND RES, V22, P1556, DOI 10.1519/JSC.0b013e3181739dd7
   Bogaty P, 2003, CIRCULATION, V107, P1858, DOI 10.1161/01.CIR.0000060545.09308.F5
   Bowden MG, 2012, J NEUROL PHYS THER, V36, P38, DOI 10.1097/NPT.0b013e3182472cf6
   Burgomaster KA, 2005, J APPL PHYSIOL, V98, P1985, DOI 10.1152/japplphysiol.01095.2004
   Burgomaster KA, 2008, J PHYSIOL-LONDON, V586, P151, DOI 10.1113/jphysiol.2007.142109
   Chen JK, 2010, KAOHSIUNG J MED SCI, V26, P175, DOI 10.1016/S1607-551X(10)70026-7
   Ciolac EG, 2012, AM J CARDIOVASC DIS, V2, P102
   COBB LA, 1986, J AM COLL CARDIOL, V7, P215, DOI 10.1016/S0735-1097(86)80284-4
   Corcoran P J, 1970, Arch Phys Med Rehabil, V51, P69
   da Cunha IT, 2001, J REHABIL RES DEV, V38, P245
   Daussin FN, 2007, EUR J APPL PHYSIOL, V101, P377, DOI 10.1007/s00421-007-0499-3
   Dobrovolny CL, 2003, ARCH PHYS MED REHAB, V84, P1308, DOI 10.1016/S0003-9993(03)00150-3
   Duncan PW, 2007, BMC NEUROL, V7, DOI 10.1186/1471-2377-7-39
   Duncan PW, 2011, NEW ENGL J MED, V364, P2026, DOI 10.1056/NEJMoa1010790
   Dupont G, 2004, CAN J APPL PHYSIOL, V29, pS3, DOI 10.1139/h2004-054
   Dupont G, 2003, EUR J APPL PHYSIOL, V89, P548, DOI 10.1007/s00421-003-0834-2
   Dupont G, 2002, CAN J APPL PHYSIOL, V27, P103, DOI 10.1139/h02-008
   FLETCHER GF, 1992, CIRCULATION, V86, P340, DOI 10.1161/01.CIR.86.1.340
   FOSTER C, 1982, J APPL PHYSIOL, V53, P380
   Franceschini M, 2009, STROKE, V40, P3079, DOI 10.1161/STROKEAHA.109.555540
   Freyssin C, 2012, ARCH PHYS MED REHAB, V93, P1359, DOI 10.1016/j.apmr.2012.03.007
   Fu TC, INT J CARDIOL
   Furie KL, 2011, STROKE, V42, P227, DOI 10.1161/STR.0b013e3181f7d043
   GERSTEN J W, 1971, Scandinavian Journal of Rehabilitation Medicine, V3, P85
   Gibala M, 2009, APPL PHYSIOL NUTR ME, V34, P428, DOI 10.1139/H09-046
   Gibala MJ, 2008, EXERC SPORT SCI REV, V36, P58, DOI 10.1097/JES.0b013e318168ec1f
   Gibala MJ, 2006, J PHYSIOL-LONDON, V575, P901, DOI 10.1113/jphysiol.2006.112094
   Gibala Martin J, 2007, Curr Sports Med Rep, V6, P211, DOI 10.1007/s11932-007-0033-8
   Gibala MJ, 2012, J PHYSIOL-LONDON, V590, P1077, DOI 10.1113/jphysiol.2011.224725
   Gibala MJ, 2010, J PHYSIOL-LONDON, V588, P3341, DOI 10.1113/jphysiol.2010.196303
   Gibala MJ, 2009, J APPL PHYSIOL, V106, P929, DOI 10.1152/japplphysiol.90880.2008
   Gillen JB, 2012, DIABETES OBES METAB, V14, P575, DOI 10.1111/j.1463-1326.2012.01564.x
   Gjellesvik TI, 2012, TOP STROKE REHABIL, V19, P353, DOI 10.1310/tsr1904-353
   Globas C, 2012, NEUROREHAB NEURAL RE, V26, P85, DOI 10.1177/1545968311418675
   Gordon NF, 2004, CIRCULATION, V109, P2031, DOI 10.1161/01.CIR.0000126280.65777.A4
   Guiraud T, 2012, SPORTS MED, V42, P587, DOI 10.2165/11631910-000000000-00000
   Guiraud T, 2011, MED SCI SPORT EXER, V43, P211, DOI 10.1249/MSS.0b013e3181ebc5de
   Guiraud T, 2010, EUR J APPL PHYSIOL, V108, P733, DOI 10.1007/s00421-009-1287-z
   Haeuber E, 2004, ARCH PHYS MED REHAB, V85, P1997, DOI 10.1016/j.apmr.2003.11.035
   Hafer-Macko CE, 2008, J REHABIL RES DEV, V45, P261, DOI 10.1682/JRRD.2007.02.0040
   Hafstad AD, 2011, J APPL PHYSIOL, V111, P1235, DOI 10.1152/japplphysiol.00594.2011
   Hanlon RE, 1996, ARCH PHYS MED REHAB, V77, P811, DOI 10.1016/S0003-9993(96)90262-2
   Hazell TJ, 2010, EUR J APPL PHYSIOL, V110, P153, DOI 10.1007/s00421-010-1474-y
   Helgerud J, 2007, MED SCI SPORT EXER, V39, P665, DOI 10.1249/mss.0b013e3180304570
   HOBERG E, 1990, AM J CARDIOL, V65, P583, DOI 10.1016/0002-9149(90)91034-4
   Hood MS, 2011, MED SCI SPORT EXER, V43, P1849, DOI 10.1249/MSS.0b013e3182199834
   Hornnes N, 2011, J STROKE CEREBROVASC, V20, P16, DOI 10.1016/j.jstrokecerebrovasdis.2009.10.002
   Hornnes N, 2010, INT J STROKE, V5, P157, DOI 10.1111/j.1747-4949.2010.00424.x
   Ivey F M, 2005, Top Stroke Rehabil, V12, P1
   Ivey FM, 2008, J REHABIL RES DEV, V45, P249, DOI 10.1682/JRRD.2007.02.0035
   Ivey Frederick M, 2006, NeuroRx, V3, P439, DOI 10.1016/j.nurx.2006.07.011
   Ivey FM, 2007, STROKE, V38, P2752, DOI 10.1161/STROKEAHA.107.490391
   Ivey FM, 2011, STROKE, V42, P1994, DOI 10.1161/STROKEAHA.110.607879
   Ivey FM, 2010, STROKE, V41, P2913, DOI 10.1161/STROKEAHA.110.599977
   Juneau M, 2009, CAN J CARDIOL, V25, pE338, DOI 10.1016/S0828-282X(09)70718-4
   Ketcyian SJ, 2008, AM HEART J, V156, P292, DOI 10.1016/j.ahj.2008.03.017
   Korzeniowska-Kubacka I, 2011, POSTEPI REHABILITACJ, V2, P37
   Kuys S, 2006, PHYSIOTHER RES INT, V11, P219, DOI 10.1002/pri.344
   Kuys SS, 2011, CLIN REHABIL, V25, P316, DOI 10.1177/0269215510382928
   Lackland DT, 2012, STROKE, V43, P1998, DOI 10.1161/STR.0b013e31825bcdac
   Lam JM, 2010, NEUROREHAB NEURAL RE, V24, P567, DOI 10.1177/1545968310364059
   Lau KWK, 2011, J REHABIL MED, V43, P709, DOI 10.2340/16501977-0838
   Lennon O, 2008, CLIN REHABIL, V22, P125, DOI 10.1177/0269215507081580
   Lennon O, 2009, BMC NEUROL, V9, DOI 10.1186/1471-2377-9-9
   Little JP, 2011, J APPL PHYSIOL, V111, P1554, DOI 10.1152/japplphysiol.00921.2011
   Little JP, 2011, AM J PHYSIOL-REG I, V300, pR1303, DOI 10.1152/ajpregu.00538.2010
   Little JP, 2010, J PHYSIOL-LONDON, V588, P1011, DOI 10.1113/jphysiol.2009.181743
   Luft AR, 2008, STROKE, V39, P3341, DOI 10.1161/STROKEAHA.108.527531
   MacKay-Lyons M, 2010, BMC NEUROL, V10, DOI 10.1186/1471-2377-10-122
   MacKay-Lyons MJ, 2002, ARCH PHYS MED REHAB, V83, P1378, DOI 10.1053/apmr.2002.35089
   MacKay-Lyons MJ, 2002, ARCH PHYS MED REHAB, V83, P1697, DOI 10.1053/apmr.2002.36395
   Macko RF, 2001, ARCH PHYS MED REHAB, V82, P879, DOI 10.1053/apmr.2001.23853
   Macko RF, 1997, STROKE, V28, P326, DOI 10.1161/01.STR.28.2.326
   Macko RF, 2005, STROKE, V36, P2206, DOI 10.1161/01.STR.0000181076.91805.89
   Meyer P, 2012, J CARD FAIL, V18, P126, DOI 10.1016/j.cardfail.2011.10.010
   Meyer P, 2010, AM J PHYS MED REHAB, V89, P83, DOI 10.1097/PHM.0b013e3181b724e1
   Michael KM, 2005, ARCH PHYS MED REHAB, V86, P1552, DOI 10.1016/j.apmr.2004.12.026
   Moholdt T, 2012, CLIN REHABIL, V26, P33, DOI 10.1177/0269215511405229
   Moholdt T, 2011, INT J CARDIOL, V152, P388, DOI 10.1016/j.ijcard.2011.08.025
   Moholdt TT, 2009, AM HEART J, V158, P1031, DOI 10.1016/j.ahj.2009.10.003
   Moore JL, 2010, STROKE, V41, P129, DOI 10.1161/STROKEAHA.109.563247
   Myers J, 2002, NEW ENGL J MED, V346, P793, DOI 10.1056/NEJMoa011858
   NIEBAUER J, 1994, AM J CARDIOL, V74, P651, DOI 10.1016/0002-9149(94)90304-2
   Noel M, 2007, EUR HEART J, V28, P1559, DOI 10.1093/eurheartj/ehm152
   O'Connor CM, 2009, JAMA-J AM MED ASSOC, V301, P1439, DOI 10.1001/jama.2009.454
   Outermans JC, 2010, CLIN REHABIL, V24, P979, DOI 10.1177/0269215509360647
   Pak S, 2008, TOP STROKE REHABIL, V15, P177, DOI 10.1310/tsr1503-177
   POGWIZD SM, 1987, CIRC RES, V61, P352, DOI 10.1161/01.RES.61.3.352
   Pohl M, 2002, STROKE, V33, P553, DOI 10.1161/hs0202.102365
   Prieur F, 2013, EUR J APPL PHYSIOL, V113, P249, DOI 10.1007/s00421-012-2430-9
   Prior PL, 2011, STROKE, V42, P3207, DOI 10.1161/STROKEAHA.111.620187
   Quaney BM, 2009, NEUROREHAB NEURAL RE, V23, P879, DOI 10.1177/1545968309338193
   Rakobowchuk M, 2008, AM J PHYSIOL-REG I, V295, pR236, DOI 10.1152/ajpregu.00069.2008
   Rankin AJ, 2012, SCOT MED J, V57, P99, DOI 10.1258/smj.2011.011284
   Rimmer JH, 2009, ARCH PHYS MED REHAB, V90, P407, DOI 10.1016/j.apmr.2008.07.032
   Robinson CA, 2011, PHYS THER, V91, P1865, DOI 10.2522/ptj.20100216
   Roger VL, 2012, CIRCULATION, V125, pE2, DOI 10.1161/CIR.0b013e31823ac046
   Rognmo O, 2004, EUR J CARDIOV PREV R, V11, P216, DOI 10.1097/01.hjr.0000131677.96762.0c
   Rognmo O, 2012, CIRCULATION, V126, P1436, DOI 10.1161/CIRCULATIONAHA.112.123117
   Rose D, 2011, NEUROREHAB NEURAL RE, V25, P140, DOI 10.1177/1545968310384270
   ROTH EJ, 1993, ARCH PHYS MED REHAB, V74, P752, DOI 10.1016/0003-9993(93)90038-C
   Schmid AA, 2008, J REHABIL RES DEV, V45, P1019, DOI 10.1682/JRRD.2007.10.0162
   Shaughnessy M, 2005, STROKE, V36, P1305, DOI 10.1161/01.STR.0000166202.00669.d2
   Smith GV, 1999, STROKE, V30, P2112, DOI 10.1161/01.STR.30.10.2112
   Sullivan KJ, 2002, ARCH PHYS MED REHAB, V83, P683, DOI 10.1053/apmr.2002.32488
   Talanian JL, 2007, J APPL PHYSIOL, V102, P1439, DOI 10.1152/japplphysiol.01098.2006
   Tang A, 2006, ARCH PHYS MED REHAB, V87, P1100, DOI 10.1016/j.apmr.2006.04.016
   Tang A, 2010, BMC NEUROL, V10, DOI 10.1186/1471-2377-10-40
   Tudor-Locke C, 2004, SPORTS MED, V34, P1, DOI 10.2165/00007256-200434010-00001
   Tuomainen P, 2005, LIFE SCI, V76, P2147, DOI 10.1016/j.lfs.2004.06.033
   Visintin M, 1998, STROKE, V29, P1122, DOI 10.1161/01.STR.29.6.1122
   Wisloff U, 2007, CIRCULATION, V115, P3086, DOI 10.1161/CIRCULATIONAHA.106.675041
   Wisloff U, 2009, EXERC SPORT SCI REV, V37, P139, DOI 10.1097/JES.0b013e3181aa65fc
   Yen CL, 2008, NEUROREHAB NEURAL RE, V22, P22, DOI 10.1177/1545968307301875
NR 125
TC 30
Z9 31
U1 4
U2 50
PU TAYLOR & FRANCIS LTD
PI ABINGDON
PA 2-4 PARK SQUARE, MILTON PARK, ABINGDON OR14 4RN, OXON, ENGLAND
SN 1074-9357
EI 1945-5119
J9 TOP STROKE REHABIL
JI Top. Stroke Rehabil.
PD JUL-AUG
PY 2013
VL 20
IS 4
BP 317
EP 330
DI 10.1310/tsr2004-317
PG 14
WC Rehabilitation
SC Rehabilitation
GA 190RM
UT WOS:000322357900005
PM 23893831
DA 2021-05-17
ER

PT J
AU Delahunt, E
   Callan, L
   Donohoe, J
   Melican, R
   Holden, S
AF Delahunt, Eamonn
   Callan, Louise
   Donohoe, Jessica
   Melican, Ruth
   Holden, Sinead
TI The Yo-Yo intermittent recovery test level 1 as a high intensity
   training tool: Aerobic and anaerobic responses
SO PREVENTIVE MEDICINE
LA English
DT Article
DE Sedentary lifestyle; Health; Exercise; Fitness; Female
ID CARDIOVASCULAR-DISEASE MORTALITY; PHYSICAL-ACTIVITY; CARDIORESPIRATORY
   FITNESS; ALL-CAUSE; EXERCISE; HEALTH; MEN; PERFORMANCE; WOMEN; RISK
AB Objective. The aim of this study was to investigate the effects of using the Yo-Yo intermittent recovery test level 1 (Yo-Yo IR1) as a high intensity training tool for sedentary university female students.
   Methods. Baseline measures were recorded for body fat percentage, Wingate Anaerobic Test (WAnT) peak power and mean power, and Yo-Yo IR1 performance. Subjects were matched in pairs for body fat percentage and then randomly allocated to the intervention group (INT) (n = 12) or control group (CON) (n = 13). The INT undertook a 6-week training programme twice a week using the Yo-Yo IR1. The CON undertook no training.
   Results. The INT increased their Yo-Yo IR1 performance (230 +/- 38 m baseline vs 403 +/- 152 m post-training), WAnT peak power (970 +/- 176 Watts baseline vs 1148 +/- 159 Watts post-training), and WAnT mean power (399 +/- 55 Watts baseline vs 439 +/- 53 Watts post-training) (p<0.05). No changes were observed in the CON (p>0.05).
   Conclusion. The results of this study show that a 6-week high intensity intermittent training programme using the Yo-Yo IR1 as a training intervention increases both aerobic and anaerobic capacity in a sedentary female population. (C) 2013 Elsevier Inc. All rights reserved.
C1 [Delahunt, Eamonn; Callan, Louise; Donohoe, Jessica; Melican, Ruth; Holden, Sinead] Univ Coll Dublin, Sch Publ Hlth Physiotherapy & Populat Sci, Dublin 4, Ireland.
   [Delahunt, Eamonn] Univ Coll Dublin, Inst Sport & Hlth, Dublin 4, Ireland.
RP Delahunt, E (corresponding author), Univ Coll Dublin, Hlth Sci Ctr, Sch Publ Hlth Physiotherapy & Populat Sci, Dublin 4, Ireland.
EM eamonn.delahunt@ucd.ie
RI Holden, Sinead/L-1548-2018
OI Delahunt, Eamonn/0000-0001-5449-5932
CR Astorino TA, 2011, EUR J APPL PHYSIOL, V111, P1279, DOI 10.1007/s00421-010-1741-y
   Bangsbo J, 2008, SPORTS MED, V38, P37, DOI 10.2165/00007256-200838010-00004
   Bishop D, 2003, SPORTS MED, V33, P483, DOI 10.2165/00007256-200333070-00002
   BLAIR SN, 1995, JAMA-J AM MED ASSOC, V273, P1093, DOI 10.1001/jama.273.14.1093
   Bravo DF, 2008, INT J SPORTS MED, V29, P668, DOI 10.1055/s-2007-989371
   Burgomaster KA, 2008, J PHYSIOL-LONDON, V586, P151, DOI 10.1113/jphysiol.2007.142109
   Cassano Patricia A., 1990, Annals of Epidemiology, V1, P33
   Church TS, 2005, ARCH INTERN MED, V165, P2114, DOI 10.1001/archinte.165.18.2114
   Dishman RK, 1996, MED SCI SPORT EXER, V28, P706, DOI 10.1097/00005768-199606000-00010
   Donnelly JE, 2009, MED SCI SPORT EXER, V41, P459, DOI 10.1249/MSS.0b013e3181949333
   DUNCAN JJ, 1991, JAMA-J AM MED ASSOC, V266, P3295, DOI 10.1001/jama.266.23.3295
   Edge J, 2006, EUR J APPL PHYSIOL, V96, P97, DOI 10.1007/s00421-005-0068-6
   Edge J, 2005, MED SCI SPORT EXER, V37, P1975, DOI 10.1249/01.mss.0000175855.35403.4c
   Fogelholm M, 2010, OBES REV, V11, P202, DOI 10.1111/j.1467-789X.2009.00653.x
   Haase A, 2004, PREV MED, V39, P182, DOI 10.1016/j.ypmed.2004.01.028
   Harley JA, 2011, J STRENGTH COND RES, V25, P1024, DOI 10.1519/JSC.0b013e3181cc21fb
   Hawley JA, 2009, NUTR REV, V67, P172, DOI 10.1111/j.1753-4887.2009.00185.x
   KING AC, 1995, CIRCULATION, V91, P2596, DOI 10.1161/01.CIR.91.10.2596
   Krustrup P, 2001, J SPORT SCI, V19, P881, DOI 10.1080/026404101753113831
   Krustrup P, 2006, MED SCI SPORT EXER, V38, P1666, DOI 10.1249/01.mss.0000227538.20799.08
   Lee CD, 1999, AM J CLIN NUTR, V69, P373
   Lerner J, 2011, RECREAT SPORTS J, V35, P95, DOI 10.1123/rsj.35.2.95
   Maffiuletti NA, 2007, EUR J APPL PHYSIOL, V101, P51, DOI 10.1007/s00421-007-0471-2
   Meisinger C, 2006, AM J CLIN NUTR, V84, P483
   Morgan WP, 2001, QUEST, V53, P366, DOI 10.1080/00336297.2001.10491754
   Mountjoy M, 2011, BRIT J SPORT MED, V45, P839, DOI 10.1136/bjsports-2011-090228
   Rampinini E, 2010, EUR J APPL PHYSIOL, V108, P401, DOI 10.1007/s00421-009-1221-4
   Rodas G, 2000, EUR J APPL PHYSIOL, V82, P480, DOI 10.1007/s004210000223
   Sartorio A, 2004, INT J OBESITY, V28, P91, DOI 10.1038/sj.ijo.0802433
   Seefeldt V, 2002, SPORTS MED, V32, P143, DOI 10.2165/00007256-200232030-00001
   Serpiello FR, 2011, EUR J APPL PHYSIOL, V111, P669, DOI 10.1007/s00421-010-1687-0
   Swain DP, 2006, AM J CARDIOL, V97, P141, DOI 10.1016/j.amjcard.2005.07.130
   Tong TK, 2010, J STRENGTH COND RES, V24, P3041, DOI 10.1519/JSC.0b013e3181bf033b
   Wallace SP, 2000, AM J HEALTH PROMOT, V15, P130, DOI 10.4278/0890-1171-15.2.130
   World Health Organization, 2010, GLOB REC PHYS ACT HL
NR 35
TC 8
Z9 8
U1 0
U2 15
PU ACADEMIC PRESS INC ELSEVIER SCIENCE
PI SAN DIEGO
PA 525 B ST, STE 1900, SAN DIEGO, CA 92101-4495 USA
SN 0091-7435
EI 1096-0260
J9 PREV MED
JI Prev. Med.
PD MAY
PY 2013
VL 56
IS 5
BP 278
EP 282
DI 10.1016/j.ypmed.2013.01.010
PG 5
WC Public, Environmental & Occupational Health; Medicine, General &
   Internal
SC Public, Environmental & Occupational Health; General & Internal Medicine
GA 141UF
UT WOS:000318751300005
PM 23370049
DA 2021-05-17
ER

PT J
AU Whyte, LJ
   Ferguson, C
   Wilson, J
   Scott, RA
   Gill, JMR
AF Whyte, Laura J.
   Ferguson, Carrie
   Wilson, John
   Scott, Robert A.
   Gill, Jason M. R.
TI Effects of single bout of very high-intensity exercise on metabolic
   health biomarkers in overweight/obese sedentary men
SO METABOLISM-CLINICAL AND EXPERIMENTAL
LA English
DT Article
DE Sprint interval training; High intensity interval training; Insulin
   sensitivity; Obesity; Fat oxidation
ID HUMAN SKELETAL-MUSCLE; TERM SPRINT INTERVAL; PHYSICAL-ACTIVITY; INSULIN
   SENSITIVITY; ARTERIAL STIFFNESS; MODERATE EXERCISE; AMERICAN-COLLEGE;
   ADULTS; ASSOCIATION; HEART
AB Purpose. This study aimed to investigate the effects of a single session of sprint interval training (SIT) and a single extended sprint (ES), matched for total work, on metabolic health biomarkers.
   Methods. Ten overweight/obese men aged 26.9 +/- 6.2years participated. Following a pre-trial incremental exercise test and SIT familiarization, each participant undertook three 2-day trials in randomized order. On Day 1 participants either undertook no exercise (CON), four maximal 30-s sprints, with 4.5min recovery between each (SIT), or a single maximal extended sprint (ES) matched with SIT for work done. On Day 2, participants had a fasting blood sample taken, undertook an oral glucose tolerance test to determine insulin sensitivity index ((SI), and had blood pressure measured.
   Results. Total work done during exercise did not differ between SIT and ES (61.7 +/- 2.9 vs. 61.3 +/- 2.8 kJ; p=0.741). Mean power was higher in SIT than ES (518 +/- 21 vs. 306 +/- 16 W, p<0.0005), resulting in a shorter high-intensity exercise duration in SIT (120 +/- 0 vs. 198 +/- 10 s, p<0.0005). ISI was 44.6% higher following ES than CON (9.4 +/- 2.1 vs. 6.5 +/- 1.3; p=0.022), but did not differ significantly between SIT and CON (6.6 +/- 0.9 vs. 6.5 +/- 1.3; p=0.208). However, on the day following exercise fat oxidation in the fasted state was increased by 63% and 38%, compared to CON, in SIT and ES, respectively (p<0.05 for both), with a concomitant reduction in carbohydrate oxidation (p<0.05).
   Conclusion. A single ES, which may represent a more time-efficient alternative to SIT, can increase insulin sensitivity and increase fat oxidation in overweight overweight/obese sedentary men. (c) 2013 Elsevier Inc. All rights reserved.
C1 [Whyte, Laura J.; Ferguson, Carrie; Wilson, John; Gill, Jason M. R.] Univ Glasgow, Coll Med Vet & Life Sci, Inst Cardiovasc & Med Sci, Glasgow G12 8TA, Lanark, Scotland.
   [Ferguson, Carrie] Univ Leeds, Inst Membrane & Syst Biol, Ctr Sport & Exercise Sci, Leeds LS2 9JT, W Yorkshire, England.
   [Scott, Robert A.] Univ Cambridge, Addenbrookes Hosp, Inst Metab Sci, MRC Epidemiol Unit, Cambridge CB2 0QQ, England.
RP Gill, JMR (corresponding author), Univ Glasgow, Coll Med Vet & Life Sci, BHF Glasgow Cardiovasc Res Ctr, Inst Cardiovasc & Med Sci, Glasgow G12 8TA, Lanark, Scotland.
EM jason.gill@glasgow.ac.uk
OI Forrest, Laura/0000-0002-8795-8347
FU Carnegie scholarship from the Carnegie Trust for the Universities of
   Scotland
FX LJW was funded by a Carnegie scholarship from the Carnegie Trust for the
   Universities of Scotland.
CR Allen DG, 2008, J APPL PHYSIOL, V104, P296, DOI 10.1152/japplphysiol.00908.2007
   Amar J, 2001, J HYPERTENS, V19, P381, DOI 10.1097/00004872-200103000-00005
   Babraj JA, 2009, BMC ENDOCR DISORD, V9, DOI 10.1186/1472-6823-9-3
   Baker JS, 2010, J NUTR METAB, V2010, DOI 10.1155/2010/905612
   Baker Julien S, 2006, Res Sports Med, V14, P97, DOI 10.1080/15438620600651298
   Bogdanis GC, 1996, J APPL PHYSIOL, V80, P876
   Brownson RC, 2001, AM J PUBLIC HEALTH, V91, P1995, DOI 10.2105/AJPH.91.12.1995
   Burgomaster KA, 2005, J APPL PHYSIOL, V98, P1985, DOI 10.1152/japplphysiol.01095.2004
   Burgomaster KA, 2008, J PHYSIOL-LONDON, V586, P151, DOI 10.1113/jphysiol.2007.142109
   Burgomaster KA, 2006, J APPL PHYSIOL, V100, P2041, DOI 10.1152/japplphysiol.01220.2005
   Burton FL, 2008, INT J OBESITY, V32, P481, DOI 10.1038/sj.ijo.0803754
   Casey A, 1996, AM J PHYSIOL-ENDOC M, V271, pE38
   Coyle EF, 2005, J APPL PHYSIOL, V98, P1983, DOI 10.1152/japplphysiol.00215.2005
   DURNIN JVGA, 1974, BRIT J NUTR, V32, P77, DOI 10.1079/BJN19740060
   El Assaad MA, 2003, BLOOD PRESS MONIT, V8, P127, DOI 10.1097/00126097-200306000-00006
   Farah NMF, 2010, MED SCI SPORT EXER, V42, P2015, DOI 10.1249/MSS.0b013e3181e0d186
   Frayn KN, 1997, ASSESSMENT SUBSTRA 1
   Gastin PB, 2001, SPORTS MED, V31, P725, DOI 10.2165/00007256-200131100-00003
   Gibala MJ, 2006, J PHYSIOL-LONDON, V575, P901, DOI 10.1113/jphysiol.2006.112094
   Gibala Martin J, 2007, Curr Sports Med Rep, V6, P211, DOI 10.1007/s11932-007-0033-8
   Gill JMR, 2008, SPORTS MED, V38, P807, DOI 10.2165/00007256-200838100-00002
   Gill JMR, 2006, CLIN SCI, V110, P409, DOI 10.1042/CS20050207
   Haskell WL, 2007, MED SCI SPORT EXER, V39, P1423, DOI 10.1249/mss.0b013e3180616b27
   Holloszy JO, 2005, J APPL PHYSIOL, V99, P338, DOI 10.1152/japplphysiol.00123.2005
   Kemi OJ, 2010, J CARDIOPULM REHABIL, V30, P2, DOI 10.1097/HCR.0b013e3181c56b89
   Kiens B, 1998, AM J PHYSIOL-ENDOC M, V275, pE332
   Little JP, 2011, J APPL PHYSIOL, V111, P1554, DOI 10.1152/japplphysiol.00921.2011
   Little JP, 2010, J PHYSIOL-LONDON, V588, P1011, DOI 10.1113/jphysiol.2009.181743
   Marfell-Jones M.J., 2006, INT STANDARDS ANTHRO
   Matsuda M, 1999, DIABETES CARE, V22, P1462, DOI 10.2337/diacare.22.9.1462
   MATTHEWS DR, 1985, DIABETOLOGIA, V28, P412, DOI 10.1007/BF00280883
   Metcalfe RS, 2012, EUR J APPL PHYSIOL, V112, P2767, DOI 10.1007/s00421-011-2254-z
   Nocon M, 2008, EUR J CARDIOV PREV R, V15, P239, DOI 10.1097/HJR.0b013e3282f55e09
   O'Donovan G, 2010, J SPORT SCI, V28, P573, DOI 10.1080/02640411003671212
   Parolin ML, 1999, AM J PHYSIOL-ENDOC M, V277, pE890
   Pescatello LS, 2004, MED SCI SPORT EXER, V36, P533, DOI 10.1249/01.MSS.0000115224.88514.3A
   Rakobowchuk M, 2008, AM J PHYSIOL-REG I, V295, pR236, DOI 10.1152/ajpregu.00069.2008
   Reichert FF, 2007, AM J PUBLIC HEALTH, V97, P515, DOI 10.2105/AJPH.2005.070144
   Richards JC, 2010, J PHYSIOL-LONDON, V588, P2961, DOI 10.1113/jphysiol.2010.189886
   SIRI W E, 1956, Adv Biol Med Phys, V4, P239
   Thompson PD, 2007, CIRCULATION, V115, P2358, DOI 10.1161/CIRCULATIONAHA.107.181485
   Thyfault JP, 2008, AM J PHYSIOL-REG I, V294, pR1103, DOI [10.1152/ajpregu.00542.2007, 10.1152/ajpregu.00924.2007]
   Tjonna AE, 2008, CIRCULATION, V118, P346, DOI 10.1161/CIRCULATIONAHA.108.772822
   Trilk JL, 2011, EUR J APPL PHYSIOL, V111, P1591, DOI 10.1007/s00421-010-1777-z
   Trost SG, 2002, MED SCI SPORT EXER, V34, P1996, DOI 10.1097/00005768-200212000-00020
   Warburton DER, 2005, AM J CARDIOL, V95, P1080, DOI 10.1016/j.amjcard.2004.12.063
   Whyte LJ, 2010, METABOLISM, V59, P1421, DOI 10.1016/j.metabol.2010.01.002
   WITHERS RT, 1991, EUR J APPL PHYSIOL, V63, P354, DOI 10.1007/BF00364462
NR 48
TC 53
Z9 54
U1 1
U2 73
PU W B SAUNDERS CO-ELSEVIER INC
PI PHILADELPHIA
PA 1600 JOHN F KENNEDY BOULEVARD, STE 1800, PHILADELPHIA, PA 19103-2899 USA
SN 0026-0495
EI 1532-8600
J9 METABOLISM
JI Metab.-Clin. Exp.
PD FEB
PY 2013
VL 62
IS 2
BP 212
EP 219
DI 10.1016/j.metabol.2012.07.019
PG 8
WC Endocrinology & Metabolism
SC Endocrinology & Metabolism
GA 083AY
UT WOS:000314436300006
PM 22999784
DA 2021-05-17
ER

PT J
AU Gremeaux, V
   Drigny, J
   Nigam, A
   Juneau, M
   Guilbeault, V
   Latour, E
   Gayda, M
AF Gremeaux, Vincent
   Drigny, Joffrey
   Nigam, Anil
   Juneau, Martin
   Guilbeault, Valerie
   Latour, Elise
   Gayda, Mathieu
TI Long-term Lifestyle Intervention with Optimized High-Intensity Interval
   Training Improves Body Composition, Cardiometabolic Risk, and Exercise
   Parameters in Patients with Abdominal Obesity
SO AMERICAN JOURNAL OF PHYSICAL MEDICINE & REHABILITATION
LA English
DT Article
DE Lifestyle Intervention; High-intensity Interval Exercise Training;
   Abdominal Obesity; Body Composition; Cardiometabolic Risk; Prevention
ID CARDIOVASCULAR-DISEASE MORTALITY; METABOLIC SYNDROME; PHYSICAL-ACTIVITY;
   CARDIORESPIRATORY FITNESS; WEIGHT-LOSS; HEALTH; ENDURANCE; STRENGTH;
   DIET; FAT
AB Gremeaux V, Drigny J, Nigam A, Juneau M, Guilbeault V, Latour E, Gayda M: Long-term lifestyle intervention with optimized high-intensity interval training improves body composition, cardiometabolic risk, and exercise parameters in patients with abdominal obesity. Am J Phys Med Rehabil 2012;91:941-950.
   Objective: The aim of this study was to study the impact of a combined long-term lifestyle and high-intensity interval training intervention on body composition, cardiometabolic risk, and exercise tolerance in overweight and obese subjects.
   Design: Sixty-two overweight and obese subjects (53.3 +/- 9.7 yrs; mean body mass index, 35.8 +/- 5 kg/m(2)) were retrospectively identified at their entry into a 9-mo program consisting of individualized nutritional counselling, optimized high-intensity interval exercise, and resistance training two to three times a week. Anthropometric measurements, cardiometabolic risk factors, and exercise tolerance were measured at baseline and program completion.
   Results: Adherence rate was 97%, and no adverse events occurred with high-intensity interval exercise training. Exercise training was associated with a weekly energy expenditure of 1582 +/- 284 kcal. Clinically and statistically significant improvements were observed for body mass (-5.3 +/- 5.2 kg), body mass index (-1.9 +/- 1.9 kg/m(2)), waist circumference (-5.8 +/- 5.4 cm), and maximal exercise capacity (+1.26 +/- 0.84 metabolic equivalents) (P < 0.0001 for all parameters). Total fat mass and trunk fat mass, lipid profile, and triglyceride/high-density lipoprotein ratio were also significantly improved (P < 0.0001). At program completion, the prevalence of metabolic syndrome was reduced by 32.5% (P < 0.05). Independent predictors of being a responder to body mass and waist circumference loss were baseline body mass index and resting metabolic rate; those for body mass index decrease were baseline waist circumference and triglyceride/high-density lipoprotein cholesterol ratio.
   Conclusions: A long-term lifestyle intervention with optimized high-intensity interval exercise improves body composition, cardiometabolic risk, and exercise tolerance in obese subjects. This intervention seems safe, efficient, and well tolerated and could improve adherence to exercise training in this population.
C1 [Gremeaux, Vincent; Drigny, Joffrey; Nigam, Anil; Juneau, Martin; Guilbeault, Valerie; Latour, Elise; Gayda, Mathieu] Montreal Heart Inst, Cardiovasc Prevent & Rehabil Ctr EPIC, Montreal, PQ H1T 1N6, Canada.
   [Gremeaux, Vincent; Drigny, Joffrey; Nigam, Anil; Juneau, Martin; Gayda, Mathieu] Montreal Heart Inst, Res Ctr, Montreal, PQ H1T 1N6, Canada.
   [Nigam, Anil; Juneau, Martin; Gayda, Mathieu] Univ Montreal, Dept Med, Montreal, PQ H3C 3J7, Canada.
   [Gremeaux, Vincent] CHU Dijon, Dijon, France.
   [Gremeaux, Vincent] INSERM, Dijon, France.
RP Gayda, M (corresponding author), Montreal Heart Inst, Cardiovasc Prevent & Rehabil Ctr EPIC, 5055 St Zotique St E, Montreal, PQ H1T 1N6, Canada.
RI Gayda, Mathieu/U-8520-2019; drigny, joffrey/AAD-4046-2020
OI Gayda, Mathieu/0000-0003-1721-2299; 
CR Academies IoM, 2005, DIET REF INT EN CARB
   Alberti KGMM, 2005, LANCET, V366, P1059, DOI 10.1016/S0140-6736(05)67402-8
   [Anonymous], 2006, ACSMS GUIDELINES EXE, P289
   [Anonymous], 2001, JAMA-J AM MED ASSOC, V285
   Arnot R, 1984, WALL SQUAT SPORT SEL, P149
   Asikainen TM, 2004, SPORTS MED, V34, P753, DOI 10.2165/00007256-200434110-00004
   Berentzen TL, 2010, PLOS ONE, V5, DOI 10.1371/journal.pone.0013097
   Blair SN, 2004, JAMA-J AM MED ASSOC, V292, P1232, DOI 10.1001/jama.292.10.1232
   Brun J-F, 2007, Ann Readapt Med Phys, V50, P528, DOI 10.1016/j.annrmp.2007.04.007
   Christ M, 2004, INT J CARDIOL, V97, P115, DOI 10.1016/j.ijcard.2004.01.034
   Clark JE, 2010, J STRENGTH COND RES, V24, P2239, DOI 10.1519/JSC.0b013e3181ce245c
   Coquart JBJ, 2008, MED SCI SPORT EXER, V40, P1546, DOI 10.1249/MSS.0b013e31816fc30c
   Crapo RO, 2002, AM J RESP CRIT CARE, V166, P111, DOI 10.1164/rccm.166/1/111
   Diaz A, 2005, EUR HEART J, V26, P967, DOI 10.1093/eurheartj/ehi190
   Donnelly JE, 2009, MED SCI SPORT EXER, V41, P459, DOI 10.1249/MSS.0b013e3181949333
   Fletcher GF, 2001, CIRCULATION, V104, P1694, DOI 10.1161/hc3901.095960
   Forbes GB, 2000, ANN NY ACAD SCI, V904, P359
   Gayda M, 2008, NUTR METAB CARDIOVAS, V18, P142, DOI 10.1016/j.numecd.2006.07.003
   Guiraud T, 2011, MED SCI SPORT EXER, V43, P211, DOI 10.1249/MSS.0b013e3181ebc5de
   Guiraud T, 2010, EUR J APPL PHYSIOL, V108, P733, DOI 10.1007/s00421-009-1287-z
   Hawley JA, 2004, DIABETES-METAB RES, V20, P383, DOI 10.1002/dmrr.505
   Hosmer D.W., 1989, APPL LOGISTIC REGRES
   Ito T, 1996, ARCH PHYS MED REHAB, V77, P75, DOI 10.1016/S0003-9993(96)90224-5
   Katzmarzyk PT, 2004, ARCH INTERN MED, V164, P1092, DOI 10.1001/archinte.164.10.1092
   Lakka HM, 2002, JAMA-J AM MED ASSOC, V288, P2709, DOI 10.1001/jama.288.21.2709
   Maltais ML, 2009, J MUSCULOSKEL NEURON, V9, P186
   Meyer P, 2012, J CARD FAIL, V18, P126, DOI 10.1016/j.cardfail.2011.10.010
   MYERS J, 1991, J AM COLL CARDIOL, V17, P1334, DOI 10.1016/S0735-1097(10)80144-5
   Ness-Abramof R, 2008, NUTR CLIN PRACT, V23, P397, DOI 10.1177/0884533608321700
   Pietrobelli A, 2004, EUR J CLIN NUTR, V58, P1479, DOI 10.1038/sj.ejcn.1601993
   Robergs RA, 2007, J EXERC PHYSL, V10, P1
   Rognmo O, 2004, EUR J CARDIOV PREV R, V11, P216, DOI 10.1097/01.hjr.0000131677.96762.0c
   Ross R, 2009, NAT REV ENDOCRINOL, V5, P319, DOI 10.1038/nrendo.2009.78
   Sakamoto Y, 2002, AM J CLIN NUTR, V75, p358S
   Schjerve IE, 2008, CLIN SCI, V115, P283, DOI 10.1042/CS20070332
   Stensvold D, 2010, J APPL PHYSIOL, V108, P804, DOI 10.1152/japplphysiol.00996.2009
   Stevens J, 2006, INT J OBESITY, V30, P391, DOI 10.1038/sj.ijo.0803175
   Stiegler P, 2006, SPORTS MED, V36, P239, DOI 10.2165/00007256-200636030-00005
   Thevenet D, 2007, EUR J APPL PHYSIOL, V99, P133, DOI 10.1007/s00421-006-0327-1
   Tjonna AE, 2008, CIRCULATION, V118, P346, DOI 10.1161/CIRCULATIONAHA.108.772822
   Trichopoulou A, 2003, NEW ENGL J MED, V348, P2599, DOI 10.1056/NEJMoa025039
   Tsekouras YE, 2008, AM J PHYSIOL-ENDOC M, V295, pE851, DOI 10.1152/ajpendo.90545.2008
   Wei M, 1999, JAMA-J AM MED ASSOC, V282, P1547, DOI 10.1001/jama.282.16.1547
   Williams MA, 2007, CIRCULATION, V116, P572, DOI 10.1161/CIRCULATIONAHA.107.185214
   Wisloff U, 2007, CIRCULATION, V115, P3086, DOI 10.1161/CIRCULATIONAHA.106.675041
   Wu T, 2009, OBES REV, V10, P313, DOI 10.1111/j.1467-789X.2008.00547.x
   ZURLO F, 1990, AM J PHYSIOL, V259, pE650
NR 47
TC 50
Z9 54
U1 0
U2 97
PU LIPPINCOTT WILLIAMS & WILKINS
PI PHILADELPHIA
PA TWO COMMERCE SQ, 2001 MARKET ST, PHILADELPHIA, PA 19103 USA
SN 0894-9115
EI 1537-7385
J9 AM J PHYS MED REHAB
JI Am. J. Phys. Med. Rehabil.
PD NOV
PY 2012
VL 91
IS 11
BP 941
EP 950
DI 10.1097/PHM.0b013e3182643ce0
PG 10
WC Rehabilitation; Sport Sciences
SC Rehabilitation; Sport Sciences
GA 027NR
UT WOS:000310359900004
PM 22854902
DA 2021-05-17
ER

PT J
AU Nytroen, K
   Rustad, LA
   Aukrust, P
   Ueland, T
   Hallen, J
   Holm, I
   Rolid, K
   Lekva, T
   Fiane, AE
   Amlie, JP
   Aakhus, S
   Gullestad, L
AF Nytroen, K.
   Rustad, L. A.
   Aukrust, P.
   Ueland, T.
   Hallen, J.
   Holm, I.
   Rolid, K.
   Lekva, T.
   Fiane, A. E.
   Amlie, J. P.
   Aakhus, S.
   Gullestad, L.
TI High-Intensity Interval Training Improves Peak Oxygen Uptake and
   Muscular Exercise Capacity in Heart Transplant Recipients
SO AMERICAN JOURNAL OF TRANSPLANTATION
LA English
DT Article
DE Aerobic exercise; chronotropic response; heart transplantation; maximum
   oxygen uptake; muscle strength; VO2peak
ID AEROBIC CAPACITY; LONG-TERM; FAILURE PATIENTS; SKELETAL-MUSCLE;
   FOLLOW-UP; REHABILITATION; RESPONSES; REINNERVATION; PERFORMANCE;
   DYSFUNCTION
AB Heart transplant (HTx) recipients usually have reduced exercise capacity with reported VO2peak levels of 5070% predicted value. Our hypothesis was that high-intensity interval training (HIIT) is an applicable and safe form of exercise in HTx recipients and that it would markedly improve VO2peak. Secondarily, we wanted to evaluate central and peripheral mechanisms behind a potential VO2peak increase. Forty-eight clinically stable HTx recipients >18 years old and 18 years after HTx underwent maximal exercise testing on a treadmill and were randomized to either exercise group (a 1-year HIIT-program) or control group (usual care). The mean +/- SD age was 51 +/- 16 years, 71% were male and time from HTx was 4.1 +/- 2.2 years. The mean VO2peak difference between groups at follow-up was 3.6 [2.0, 5.2] mL/kg/min (p < 0.001). The exercise group had 89.0 +/- 17.5% of predicted VO2peak versus 82.5 +/- 20.0 in the control group (p < 0.001). There were no changes in cardiac function measured by echocardiography. We have demonstrated that a long-term, partly supervised and community-based HIIT-program is an applicable, effective and safe way to improve VO2peak, muscular exercise capacity and general health in HTx recipients. The results indicate that HIIT should be more frequently used among stable HTx recipients in the future.
C1 [Nytroen, K.; Rustad, L. A.; Amlie, J. P.; Aakhus, S.; Gullestad, L.] Oslo Univ Hosp HF Rikshosp, Dept Cardiol, Oslo, Norway.
   [Aukrust, P.; Ueland, T.] Oslo Univ Hosp HF Rikshosp, Sect Clin Immunol & Infect Dis, Res Inst Internal Med, Oslo, Norway.
   [Holm, I.] Oslo Univ Hosp HF Rikshosp, Div Surg & Clin Neurosci, Oslo, Norway.
   [Rolid, K.] Oslo Univ Hosp HF Rikshosp, Dept Clin Serv, Oslo, Norway.
   [Lekva, T.] Oslo Univ Hosp HF Rikshosp, Res Inst Internal Med, Sect Specialized Endocrinol, Oslo, Norway.
   [Fiane, A. E.] Oslo Univ Hosp HF Rikshosp, Dept Cardiothorac Surg, Oslo, Norway.
   [Rustad, L. A.] Norwegian Univ Sci & Technol, Dept Circulat & Med Imaging, N-7034 Trondheim, Norway.
   [Hallen, J.] Norwegian Sch Sport Sci, Oslo, Norway.
   [Lekva, T.; Fiane, A. E.; Gullestad, L.] Univ Oslo, Fac Med, N-0316 Oslo, Norway.
RP Nytroen, K (corresponding author), Oslo Univ Hosp HF Rikshosp, Dept Cardiol, Oslo, Norway.
EM knytroen@ous-hf.no
RI Holm, Inger/L-7694-2019; Rolid, Katrine/ABC-4153-2020; Nytroen,
   Kari/B-2614-2015
OI Rolid, Katrine/0000-0003-0670-9312; Lekva, Tove/0000-0002-7962-4726;
   Nytroen, Kari/0000-0002-4827-4700
FU South-East Health Region in Norway (Helse Sor-Ost)
FX We especially thank the HTx nurses Anne Relbo, Ingelin Grov and Sissel
   Stamnesfet for valuable help in coordinating this project, May-Britt
   Skaale for editing the Holter recordings and Wenche Stueflotten for
   blood sampling. This work was funded by a grant from the South-East
   Health Region in Norway (Helse Sor-Ost).
CR Abraham WT, 2002, NEW ENGL J MED, V346, P1845, DOI 10.1056/NEJMoa013168
   Andreassen AK, 1998, AM HEART J, V136, P320, DOI 10.1053/hj.1998.v136.89731
   Arora S, 2010, AM J TRANSPLANT, V10, P1428, DOI 10.1111/j.1600-6143.2010.03118.x
   Bassett DR, 2000, MED SCI SPORT EXER, V32, P70, DOI 10.1097/00005768-200001000-00012
   Bengel FM, 2001, NEW ENGL J MED, V345, P731, DOI 10.1056/NEJMoa010519
   Bernardi L, 2007, INT J CARDIOL, V118, P356, DOI 10.1016/j.ijcard.2006.07.032
   Bjornstad H, 2001, EUR HEART J, V22, P37
   Carter R, 2006, SCOT MED J, V51, P6
   Dayi SU, 2005, ACTA CARDIOL, V60, P373, DOI 10.2143/AC.60.4.2004985
   Douard H, 1997, EUR HEART J, V18, P1823
   Gullestad L, 1996, J HEART LUNG TRANSPL, V15, P304
   Haykowsky M, 2009, AM J TRANSPLANT, V9, P734, DOI 10.1111/j.1600-6143.2008.02531.x
   Hermann TS, 2011, AM J TRANSPLANT, V11, P536, DOI 10.1111/j.1600-6143.2010.03403.x
   Karapolat H, 2008, CLIN RES CARDIOL, V97, P449, DOI 10.1007/s00392-008-0648-7
   Klainman E, 2008, J CLIN BASIC CARDIOL, V11, P8
   Kobashigawa JA, 1999, NEW ENGL J MED, V340, P272, DOI 10.1056/NEJM199901283400404
   Marconi C, 2003, EUR J APPL PHYSIOL, V90, P250, DOI 10.1007/s00421-003-0952-x
   Mitsui T, 2002, J NEUROL, V249, P1004, DOI 10.1007/s00415-002-0774-5
   Notarius CF, 1998, AM HEART J, V135, P339, DOI 10.1016/S0002-8703(98)70103-6
   Nytroen K, 2014, EUR J PREV CARDIOL, V21, P21, DOI 10.1177/2047487312450540
   Nytroen K, 2011, AM J PHYS MED REHAB, V90, P579, DOI 10.1097/PHM.0b013e31821f711d
   Rognmo O, 2004, EUR J CARDIOV PREV R, V11, P216, DOI 10.1097/01.hjr.0000131677.96762.0c
   Tegtbur U, 2005, J HEART LUNG TRANSPL, V24, P270, DOI 10.1016/j.healun.2003.12.010
   Uberfuhr P, 2000, J HEART LUNG TRANSPL, V19, P946, DOI 10.1016/S1053-2498(00)00181-9
   Wisloff U, 2007, CIRCULATION, V115, P3086, DOI 10.1161/CIRCULATIONAHA.106.675041
   Zbreski MG, 2006, MED SCI SPORT EXER, V38, P833, DOI 10.1249/01.mss.0000218119.67120.b9
NR 26
TC 41
Z9 42
U1 0
U2 30
PU WILEY-BLACKWELL
PI HOBOKEN
PA 111 RIVER ST, HOBOKEN 07030-5774, NJ USA
SN 1600-6135
J9 AM J TRANSPLANT
JI Am. J. Transplant.
PD NOV
PY 2012
VL 12
IS 11
BP 3134
EP 3142
DI 10.1111/j.1600-6143.2012.04221.x
PG 9
WC Surgery; Transplantation
SC Surgery; Transplantation
GA 029EW
UT WOS:000310478600033
PM 22900793
DA 2021-05-17
ER

PT J
AU Arroyo-Morales, M
   Rodriguez, LD
   Rubio-Ruiz, B
   Olea, N
AF Arroyo-Morales, Manuel
   Diaz Rodriguez, Lourdes
   Rubio-Ruiz, Belen
   Olea, Nicolas
TI Influence of Gender in the Psychoneuroimmunological Response to
   Therapeutic Interval Exercise
SO BIOLOGICAL RESEARCH FOR NURSING
LA English
DT Article
DE exercise; mood; gender; pain; heart rate variability
ID HEART-RATE-VARIABILITY; PHYSICAL-ACTIVITY; IMMUNOGLOBULIN-A; PAIN
   THRESHOLD; TRAINING LOAD; INTENSITY; IMMUNE; MOOD; FATIGUE; PRESSURE
AB Interval exercise has been used as an alternative modality to continuous exercise in patients with various conditions. Although interval exercise can improve health status, it may also exert deleterious effects. Few data are available on differences in psychoneuroimmunological response to high-intensity interval exercise, and it is not known whether males and females differ in their responses to a similar physical stress task. The aim of this study was to evaluate the differences between the psychoneuroimmunological responses of healthy active males and females to a high-intensity interval exercise protocol. Fifty healthy active subjects (25 females) underwent 2 exercise protocol sessions at least 2 weeks apart and at the same time of the day. The first session familiarized participants with the protocol. In the second, after a baseline measurement, subjects performed an exercise protocol with a standardized warm-up followed by three 30-s Wingate tests and an active recovery period. Baseline and post-intervention data were gathered on the following: Holter electrocardiogram recordings (standard deviation of normal-to-normal interval [SDNN], square root of mean squared differences of successive NN intervals [RMSSD]); heart rate variability (HRV) index; salivary total protein and immunoglobulin A levels; pressure pain thresholds in masseter and upper trapezius muscles; and profile of mood states. After the exercise protocol, mood disturbance was significantly greater in the males than in the females, while the salivary immunoglobulin A level relative to total proteins was significantly lower in the males. These results suggest that high-intensity interval exercise induces a worse psychoneuroimmunological state in males than in females.
C1 [Arroyo-Morales, Manuel] Univ Granada, Dept Fisioterapia, Sch Hlth Sci, E-18014 Granada, Spain.
   [Diaz Rodriguez, Lourdes] Univ Granada, Dept Nursing, Fac Hlth Sci, E-18014 Granada, Spain.
   [Rubio-Ruiz, Belen] Univ Granada, Dept Pharmaceut Chem & Organ Chem, Sch Pharm, E-18014 Granada, Spain.
   [Olea, Nicolas] Hosp Clin Univ San Cecilio, Lab Invest Cient, Granada, Spain.
RP Arroyo-Morales, M (corresponding author), Univ Granada, Dept Fisioterapia, Sch Hlth Sci, Avda Madrid S-N, E-18014 Granada, Spain.
EM marroyo@ugr.es
RI Diaz Rodriguez, Lourdes/L-8433-2014; Olea, Nicolas/H-3198-2014
OI Diaz Rodriguez, Lourdes/0000-0001-7906-5656; Olea,
   Nicolas/0000-0002-8938-3743; Rubio-Ruiz, Belen/0000-0003-4720-6578;
   Arroyo-Morales, Manuel/0000-0003-3552-8051
CR Achten J, 2003, SPORTS MED, V33, P517, DOI 10.2165/00007256-200333070-00004
   ALBENTOSA M, 1994, AQUACULTURE, V126, P315, DOI 10.1016/0044-8486(94)90048-5
   Anagnostakou V, 2011, J CARD FAIL, V17, P585, DOI 10.1016/j.cardfail.2011.02.009
   Andrade E. M., 2002, PSICOTHEMA, V14, P708
   Aubert AE, 2003, SPORTS MED, V33, P889, DOI 10.2165/00007256-200333120-00003
   Bandura A., 1997, SELF EFFICACY EXERCI
   Beauchamp MK, 2010, THORAX, V65, P157, DOI 10.1136/thx.2009.123000
   Belza B, 2004, NURS CLIN N AM, V39, P181, DOI 10.1016/j.cnur.2003.11.011
   Berger BG, 2000, J APPL SPORT PSYCHOL, V12, P69, DOI 10.1080/10413200008404214
   BERGLUND B, 1994, MED SCI SPORT EXER, V26, P1036
   Berlin AA, 2006, PSYCHOSOM MED, V68, P224, DOI 10.1097/01.psy.0000204628.73273.23
   Billaut F, 2009, SPORTS MED, V39, P257, DOI 10.2165/00007256-200939040-00001
   Blanchard CM, 2002, BEHAV MED, V27, P149, DOI 10.1080/08964280209596040
   Botek M, 2010, INT J SPORTS MED, V31, P768, DOI 10.1055/s-0030-1263141
   Cantarero-Villanueva I, 2011, EUR J INTEGR MED, V3, pE189, DOI 10.1016/j.eujim.2011.08.001
   Chesterton LS, 2007, CLIN J PAIN, V23, P760, DOI 10.1097/AJP.0b013e318154b6ae
   DAO TTT, 1994, J DENT RES, V73, P1163, DOI 10.1177/00220345940730060601
   Diaz-Rodriguez L, 2011, BIOL RES NURS, V13, P376, DOI 10.1177/1099800410389166
   Emter CA, 2011, AM J PHYSIOL-HEART C, V301, pH1687, DOI 10.1152/ajpheart.00610.2011
   Engels HJ, 2003, MED SCI SPORT EXER, V35, P690, DOI 10.1249/01.MSS.0000058363.23986.D2
   Engels HJ, 2001, J STRENGTH COND RES, V15, P290
   Filaire E, 1996, EUR J APPL PHYSIOL O, V74, P274, DOI 10.1007/BF00377450
   Gleeson M, 2011, EXERC IMMUNOL REV, V17, P122
   GROER M, 1994, APPL NURS RES, V7, P2, DOI 10.1016/0897-1897(94)90013-2
   Guimaraes GV, 2010, HYPERTENS RES, V33, P627, DOI 10.1038/hr.2010.42
   Hafstad AD, 2011, J APPL PHYSIOL, V111, P1235, DOI 10.1152/japplphysiol.00594.2011
   Haus E, 1999, CHRONOBIOL INT, V16, P581, DOI 10.3109/07420529908998730
   Hidaka O, 2004, J DENT RES, V83, P185, DOI 10.1177/154405910408300220
   Hwang CL, 2011, J CARDIOPULM REHABIL, V31, P378, DOI 10.1097/HCR.0b013e31822f16cb
   Jones DH, 2007, J PAIN, V8, P650, DOI 10.1016/j.jpain.2007.04.003
   Little JP, 2011, J APPL PHYSIOL, V111, P1554, DOI 10.1152/japplphysiol.00921.2011
   Lucini D, 1995, J HYPERTENS, V13, P1660
   MACKINNON LT, 1994, INT J SPORTS MED, V15, pS179, DOI 10.1055/s-2007-1021134
   Meckel Y, 2011, J STRENGTH COND RES, V25, P2161, DOI 10.1519/JSC.0b013e3181dc4571
   Moholdt T, 2012, CLIN REHABIL, V26, P33, DOI 10.1177/0269215511405229
   Motl R.W., 1996, J SPORT EXERCISE PSY, V18, pS59
   Nakamura Kenji, 2007, Sangyo Eiseigaku Zasshi, V49, P225, DOI 10.1539/sangyoeisei.49.225
   Nybo L, 2010, MED SCI SPORT EXER, V42, P1951, DOI 10.1249/MSS.0b013e3181d99203
   O'Donovan G, 2010, J SPORT SCI, V28, P573, DOI 10.1080/02640411003671212
   PAAVONEN T, 1994, ANN MED, V26, P255, DOI 10.3109/07853899409147900
   RAGLIN JS, 1991, INT J SPORTS MED, V12, P585, DOI 10.1055/s-2007-1024739
   Rohleder N, 2009, PSYCHONEUROENDOCRINO, V34, P469, DOI 10.1016/j.psyneuen.2008.12.004
   Ronsen O, 2001, SCAND J MED SCI SPOR, V11, P141, DOI 10.1034/j.1600-0838.2001.110303.x
   Schachter SC, 2004, EPILEPSY BEHAV, V5, pS56, DOI 10.1016/j.yebeh.2003.11.007
   Steerenberg PA, 1997, EUR J ORAL SCI, V105, P305, DOI 10.1111/j.1600-0722.1997.tb00245.x
   STEPTOE A, 1988, HEALTH PSYCHOL, V7, P329, DOI 10.1037/0278-6133.7.4.329
   Tai MK, 2008, BIOL RES NURS, V10, P156, DOI 10.1177/1099800408323217
   Tjonna AE, 2008, CIRCULATION, V118, P346, DOI 10.1161/CIRCULATIONAHA.108.772822
   Villemur B., 2011, Annals of Physical and Rehabilitation Medicine, V54, P275, DOI 10.1016/j.rehab.2011.05.003
   Wang NC, 2011, AM J PHYSIOL-HEART C, V301, pH912, DOI 10.1152/ajpheart.00148.2011
   Whiteside A, 2004, PAIN, V109, P497, DOI 10.1016/j.pain.2004.02.029
   Ziemssen T, 2007, J NEUROL, V254, P8, DOI 10.1007/s00415-007-2003-8
NR 52
TC 3
Z9 3
U1 0
U2 11
PU SAGE PUBLICATIONS INC
PI THOUSAND OAKS
PA 2455 TELLER RD, THOUSAND OAKS, CA 91320 USA
SN 1099-8004
EI 1552-4175
J9 BIOL RES NURS
JI Biol. Res. Nurs.
PD OCT
PY 2012
VL 14
IS 4
SI SI
BP 357
EP 363
DI 10.1177/1099800412448120
PG 7
WC Nursing
SC Nursing
GA 010XD
UT WOS:000309126900004
PM 22661642
DA 2021-05-17
ER

PT J
AU Gabriel, B
   Ratkevicius, A
   Gray, P
   Frenneaux, MP
   Gray, SR
AF Gabriel, Brendan
   Ratkevicius, Aivaras
   Gray, Patrick
   Frenneaux, Michael P.
   Gray, Stuart R.
TI High-intensity exercise attenuates postprandial lipaemia and markers of
   oxidative stress
SO CLINICAL SCIENCE
LA English
DT Article
DE cardiovascular disease (CVD); high-intensity exercise; oxidative stress;
   postprandial lipaemia; thiobarbituric acid-reactive substances (TBARS);
   triacylglycerol (TAG)
ID PRIOR MODERATE EXERCISE; ENDOTHELIAL DYSFUNCTION; SPRINT INTERVAL;
   NONFASTING TRIGLYCERIDES; LEUKOCYTE ACTIVATION; NITRIC-OXIDE; HEALTHY;
   FAT; METABOLISM; DENSITY
[truncated: 121,095 more chars]
